# Supplementary material for: Scalable whole-exome sequencing of cell-free DNA reveals high concordance with metastatic tumors
Source: Nat Commun. 2017 Nov 6;8:1324. doi: 10.1038/s41467-017-00965-y (PMC5673918; doi:10.1038/s41467-017-00965-y)
Supplement: Supplementary file 3 — Supplementary Data 1 [file 41467_2017_965_MOESM3_ESM.xlsx]

## Sheet: Sheet1
sample_id	patient_id	Status	cancer_type	tumor_fraction	ulp_wgs_coverage	ng_ml_cfDNA_plasma	genome_equivalents_cfDNA_ml_plasma	ploidy	subclone_fraction	fraction_genome_subclonal	fraction_cna_subclonal	mad	er_status	First.time.point	ml_plasma
MBC_8.ctDNA	MBC_8	Pass	MBC	0.2144	0.0672689	26.816	8938.67	2.205	0.4758	0.1122	0.2165	0.0778	low	1	4
MBC_349_2	MBC_349	Pass	MBC	0.376	0.0787578	2.745	915	1.9	0.6811	0.1473	0.2647	0.1372	pos	NA	4
MBC_349_1	MBC_349	Pass	MBC	0.1594	0.0776737	6.084	2028	1.896	0.8102	0.1326	0.2824	0.07234	pos	NA	4
MBC_349.ctDNA_T2	MBC_349	Pass	MBC	0.4539	0.149444	6.795	2265	1.87	0.8497	0.2201	0.4893	0.05953	pos	NA	4
MBC_349_3	MBC_349	Low Coverage	MBC	0.4772	0.0469593	21.969	7323	1.87	0.8523	0.2082	0.5037	0.1003	pos	NA	4
MBC_349.ctDNA	MBC_349	Pass	MBC	0.4532	0.186545	27.203	9067.67	1.833	0.1746	0.2309	0.3565	0.05137	pos	NA	4
MBC_349_4	MBC_349	Pass	MBC	0.3499	0.126762	32.81	10936.7	1.842	0.379	0.09869	0.1957	0.06423	pos	NA	5.6875
MBC_349_5	MBC_349	Pass	MBC	0.7825	0.143094	112.635	37545	1.835	0.4056	0.0771	0.1599	0.06515	pos	NA	6
MBC_339.ctDNA_T2	MBC_339	Pass	MBC	0.5397	0.0929031	24.179	8059.67	1.915	0.5982	0.3809	0.5529	0.08935	low	NA	4
MBC_339.ctDNA	MBC_339	Pass	MBC	0.4323	0.117778	47.394	15798	1.906	0.5487	0.4175	0.6164	0.07231	low	1	1
MBC_336.ctDNA	MBC_336	Low Coverage	MBC	0.4418	0.0438608	22.464	7488	2.664	0.6792	0.0532	0.0841	0.1061	pos	NA	4
MBC_335_1	MBC_335	Pass	MBC	0.1466	0.115334	4.64	1546.67	2.167	0.5386	0.2236	0.4194	0.06008	pos	1	4
MBC_335.ctDNA	MBC_335	Pass	MBC	0.4842	0.193516	35.483	11827.7	2.045	0.5167	0.2887	0.448	0.05801	pos	NA	4
MBC_335_2	MBC_335	Pass	MBC	0.5283	0.0709142	54.473	18157.7	2.059	0.4829	0.3069	0.4735	0.09189	pos	NA	4
MBC_335_3	MBC_335	Pass	MBC	0.4707	0.148919	93.168	31056	2.381	0.4346	0.1372	0.2099	0.07459	pos	NA	4
MBC_333_2	MBC_333	Low Purity	MBC	0.04777	0.227389	4.293	1431	1.977	0.5313	0.2733	0.4883	0.04503	pos	NA	2
MBC_333_1	MBC_333	Pass	MBC	0.1249	0.210382	5.63	1876.67	1.842	0.6097	0.3967	0.6028	0.04474	pos	1	4
MBC_333.ctDNA	MBC_333	Pass	MBC	0.1337	0.187359	11.745	3915	1.874	0.5159	0.3716	0.5103	0.0517	pos	NA	4
MBC_333_3	MBC_333	Low Purity	MBC	0.05962	0.178285	109.638	36546	2.076	0.5425	0.2783	0.6534	0.05189	pos	NA	6
MBC_331.ctDNA	MBC_331	Pass	MBC	0.4135	0.15265	7.758	2586	1.895	0.5534	0.07479	0.1724	0.05841	neg	1	4
MBC_331_1	MBC_331	Below LOD	MBC	0	0.132624	8.513	2837.67	2.039	NA	0	NA	0.05476	neg	NA	5.8
MBC_331_2	MBC_331	Below LOD	MBC	0.009433	0.141996	8.621	2873.67	2.749	NA	0	0	0.05446	neg	NA	5.725
MBC_331.ctDNA_T2	MBC_331	Pass	MBC	0.3499	0.0752427	24.798	8266	1.91	0.632	0.1164	0.2753	0.07257	neg	NA	3
MBC_330.ctDNA	MBC_330	Pass	MBC	0.4873	0.0860638	4.505	1501.67	1.972	0.3081	0.1615	0.4374	0.07152	neg	1	4
MBC_325.ctDNA_T2	MBC_325	Pass	MBC	0.1103	0.225891	34.988	11662.7	2.012	0.4493	0.06978	0.1899	0.04653	low	NA	4
MBC_325.ctDNA	MBC_325	Pass	MBC	0.4889	0.0737396	95.018	31672.7	1.847	0.2611	0.2174	0.4156	0.08475	low	1	4
MBC_321_3	MBC_321	Below LOD	MBC	0.007724	0.0787597	1.11	370	2.846	NA	0	0	0.06811	neg	NA	6
MBC_321_5	MBC_321	Below LOD	MBC	0.00714	0.140009	1.385	461.667	2.806	NA	0	0	0.05666	neg	NA	5.85
MBC_321_1	MBC_321	Below LOD	MBC	0.02492	0.203704	1.868	622.667	1.937	NA	0	0	0.04304	neg	NA	4
MBC_321.ctDNA	MBC_321	Pass	MBC	0.3659	0.191384	2.952	984	2.309	0.4267	0.3057	0.3885	0.06357	neg	1	4
MBC_321_2	MBC_321	Below LOD	MBC	0	0.14676	3.254	1084.67	2.035	0.5958	0.009638	0.3968	0.05241	neg	NA	4
MBC_321_4	MBC_321	Below LOD	MBC	0.01855	0.0671218	6.159	2053	1.945	NA	0	0	0.07597	neg	NA	6
MBC_320.ctDNA	MBC_320	Pass	MBC	0.1461	0.0967701	8.793	2931	1.969	0.4876	0.08944	0.5054	0.06685	pos	NA	4
MBC_320_1	MBC_320	Low Coverage	MBC	0.09522	0.0437507	12.542	4180.67	2.063	0.4588	0.06785	0.26	0.09916	pos	NA	4
MBC_318.ctDNA	MBC_318	Pass	MBC	0.6558	0.11519	72.113	24037.7	2.036	0.3792	0.07055	0.1741	0.078	pos	1	4
MBC_318.ctDNA_T2	MBC_318	Pass	MBC	0.7312	0.118159	158.918	52972.7	2.023	0.8577	0.08944	0.2409	0.0792	pos	NA	4
MBC_317_1	MBC_317	Below LOD	MBC	0	0.208246	4.491	1497	2.066	NA	0	0	0.04654	neg	NA	4
MBC_317.ctDNA	MBC_317	Pass	MBC	0.5332	0.0910976	221.108	73702.7	1.613	0.258	0.1904	0.2286	0.08656	neg	1	4
MBC_315_3	MBC_315	Below LOD	MBC	0.01276	0.126469	4.477	1492.33	2.95	NA	0	0	0.05579	pos	NA	5.4875
MBC_315_1	MBC_315	Low Purity	MBC	0.0639	0.134624	7.754	2584.67	1.936	0.6509	0.06014	0.3619	0.05435	pos	NA	4
MBC_315_4	MBC_315	Pass	MBC	0.1821	0.13175	7.844	2614.67	1.912	0.241	0.1195	0.3308	0.05694	pos	NA	5.9
MBC_315.ctDNA	MBC_315	Pass	MBC	0.2668	0.096882	8.69	2896.67	1.91	0.4331	0.07594	0.2616	0.06713	pos	1	4
MBC_315_5	MBC_315	Failed Library Construction	MBC	NA	NA	26.763	8921	NA	NA	NA	NA	NA	pos	NA	6
MBC_315_2	MBC_315	Pass	MBC	0.5359	0.137615	147.366	49122	2.003	0.4723	0.03354	0.1345	0.05927	pos	NA	4
MBC_313.ctDNA	MBC_313	Low Coverage	MBC	0.2892	0.0385113	17.226	5742	2.277	0.8089	0.0532	0.1683	0.1011	pos	NA	4
MBC_313.ctDNA_T2	MBC_313	Pass	MBC	0.4642	0.0685388	20.246	6748.67	2.216	0.8751	0.08211	0.2533	0.07959	pos	NA	4
MBC_307_1	MBC_307	Low Purity	MBC	0.05517	0.0864178	5.963	1987.67	1.918	NA	0	0	0.069	pos	NA	4
MBC_307.ctDNA_T2	MBC_307	Pass	MBC	0.5305	0.273422	69.309	23103	1.949	0.4223	0.1037	0.1881	0.08718	pos	NA	4
MBC_307.ctDNA	MBC_307	Pass	MBC	0.5861	0.112201	309.87	103290	1.998	0.5408	0.1072	0.1886	0.1127	pos	1	4
MBC_303.ctDNA	MBC_303	Low Coverage	MBC	0.4071	0.0462524	7.38	2460	1.777	0.3304	0.1253	0.1915	0.09426	pos	NA	4
MBC_303.ctDNA_T2	MBC_303	Pass	MBC	0.7087	0.0702127	196.911	65637	1.738	0.2733	0.1141	0.1777	0.09571	pos	NA	4
MBC_303_1	MBC_303	Pass	MBC	0.5785	0.0627501	341.694	113898	1.728	0.3412	0.08365	0.138	0.09003	pos	NA	4
MBC_301.ctDNA	MBC_301	Pass	MBC	0.3701	0.210562	198.54	66180	1.814	0.3676	0.185	0.2839	0.04358	low	1	4
MBC_299_5	MBC_299	Failed Library Construction	MBC	NA	NA	3.506	1168.67	NA	NA	NA	NA	NA	pos	NA	4.8
MBC_299_4	MBC_299	Pass	MBC	0.1311	0.0844017	4.35	1450	2.072	0.5604	0.1195	0.2057	0.06955	pos	NA	6
MBC_299_3	MBC_299	Low Purity	MBC	0.03764	0.181638	5.656	1885.33	2.063	NA	0	0	0.05014	pos	NA	5
MBC_299_2	MBC_299	Low Purity	MBC	0.07138	0.230364	6.57	2190	2.008	0.5287	0.3666	0.6817	0.03598	pos	1	4
MBC_299.ctDNA	MBC_299	Pass	MBC	0.1365	0.131683	7.569	2523	1.975	0.727	0.2729	0.5004	0.05589	pos	NA	4
MBC_299_1	MBC_299	Low Purity	MBC	0.09425	0.0645973	23.877	7959	1.99	0.62	0.1715	0.3657	0.08215	pos	NA	4
MBC_295_2	MBC_295	Low Purity	MBC	0.04532	0.104998	11.408	3802.67	2.076	0.6275	0.0266	0.06584	0.05773	pos	NA	4
MBC_295.ctDNA	MBC_295	Low Coverage	MBC	0.1823	0.0423445	12.065	4021.67	1.902	0.6891	0.09869	0.2246	0.09683	pos	NA	4
MBC_295.ctDNA_T2	MBC_295	Low Coverage	MBC	0.2913	0.0324346	46.134	15378	2.035	0.4683	0.3177	0.4353	0.122	pos	NA	4
MBC_295_3	MBC_295	Below LOD	MBC	0	0.170913	88.603	29534.3	2.136	NA	0	NA	0.05103	pos	NA	5.8
MBC_295_5	MBC_295	Pass	MBC	0.1602	0.151376	101.086	33695.3	1.908	0.7257	0.2151	0.5068	0.05441	pos	NA	5.9376
MBC_295_4	MBC_295	Pass	MBC	0.2001	0.134213	137.797	45932.3	1.828	0.5065	0.08867	0.1951	0.05936	pos	NA	5.9
MBC_295_1	MBC_295	Pass	MBC	0.1835	0.133575	208.436	69478.7	1.82	0.3701	0.1376	0.2596	0.05825	pos	NA	4
MBC_292.ctDNA	MBC_292	Pass	MBC	0.2289	0.0634815	12.317	4105.67	1.856	0.6745	0.1168	0.275	0.08389	pos	1	4
MBC_292_1	MBC_292	Low Purity	MBC	0.0671	0.127861	66.132	22044	1.914	0.3341	0.1037	0.2742	0.05811	pos	NA	4
MBC_291_2	MBC_291	Low Purity	MBC	0.09683	0.233189	2.237	745.667	2.5	0.515	0.1685	0.2326	0.04878	pos	NA	4
MBC_291_4	MBC_291	Pass	MBC	0.116	0.0993596	5.4	1800	2.09	0.4108	0.3551	0.6391	0.06514	pos	NA	4
MBC_291_3	MBC_291	Pass	MBC	0.1395	0.227449	5.97	1990	2.588	0.5511	0.214	0.2809	0.03971	pos	NA	4
MBC_291.ctDNA	MBC_291	Pass	MBC	0.3617	0.215313	6.974	2324.67	2.557	0.6092	0.2059	0.2899	0.05966	pos	NA	3.5
MBC_291_1	MBC_291	Low Purity	MBC	0.09693	0.128501	10.346	3448.67	2.451	0.5216	0.2756	0.3536	0.0622	pos	1	4
MBC_288.ctDNA	MBC_288	Pass	MBC	0.4757	0.202595	8.681	2893.67	1.986	0.1638	0.06515	0.159	0.05967	pos	NA	4
MBC_288_2	MBC_288	Pass	MBC	0.2245	0.143389	9.902	3300.67	1.967	0.2229	0.06669	0.167	0.05857	pos	NA	5.45
MBC_288.ctDNA_T2	MBC_288	Pass	MBC	0.768	0.104709	10.085	3361.67	2.007	0.9908	0.1172	0.3297	0.08055	pos	NA	4
MBC_288_1	MBC_288	Pass	MBC	0.5279	0.0747928	10.575	3525	1.964	0.9702	0.1345	0.3814	0.08173	pos	1	4
MBC_288_4	MBC_288	Pass	MBC	0.821	0.159935	141.444	47148	2.022	0.2749	0.08751	0.2	0.06725	pos	NA	6
MBC_288_3	MBC_288	Pass	MBC	0.8527	0.295149	152.396	50798.7	2.022	0.1986	0.05744	0.1404	0.05952	pos	NA	5.9
MBC_287_1	MBC_287	Below LOD	MBC	0.009892	0.0748942	8.447	2815.67	2.653	NA	0	0	0.07092	neg	NA	4
MBC_287.ctDNA	MBC_287	Pass	MBC	0.24	0.11387	12.78	4260	2.25	0.8276	0.2035	0.3223	0.06415	neg	1	4
MBC_287_2	MBC_287	Pass	MBC	0.4675	0.129895	144.095	48031.7	2.225	0.7775	0.2367	0.3672	0.0651	neg	NA	5.8625
MBC_284_1	MBC_284	Below LOD	MBC	0.02809	0.187745	4.041	1347	2.076	NA	0	0	0.05267	pos	NA	4
MBC_284_2	MBC_284	Pass	MBC	0.1237	0.152358	12.096	4032	1.739	0.409	0.1951	0.2773	0.05499	pos	NA	4
MBC_284.ctDNA	MBC_284	Pass	MBC	0.4271	0.202033	117.201	39067	1.886	0.5486	0.1742	0.2711	0.06056	pos	1	4.5
MBC_284_3	MBC_284	Low Purity	MBC	0.03292	0.078728	162.891	54297	2.004	0.7207	0.03508	0.09529	0.06792	pos	NA	4
MBC_284.ctDNA_T2	MBC_284	Pass	MBC	0.1737	0.0648842	173.718	57906	2.067	0.44	0.3223	0.4665	0.08777	pos	NA	3
MBC_217_2	MBC_217	Low Purity	MBC	0.06896	0.203435	1.908	636	2.225	0.7015	0.1291	0.1884	0.04781	pos	NA	4
MBC_217_1	MBC_217	Pass	MBC	0.115	0.289192	2.147	715.667	2.155	0.4126	0.3843	0.5834	0.0407	pos	NA	4
MBC_217_3	MBC_217	Pass	MBC	0.2558	0.154649	11.939	3979.67	1.982	0.4313	0.3986	0.5902	0.05844	pos	NA	4
MBC_217.ctDNA	MBC_217	Pass	MBC	0.2504	0.0590393	24.872	8290.67	1.989	0.1945	0.1739	0.548	0.08088	pos	1	4
MBC_217_4	MBC_217	Pass	MBC	0.2065	0.189504	158.679	52893	2.226	0.5115	0.3701	0.5013	0.05238	pos	NA	6
MBC_191.ctDNA	MBC_191	Pass	MBC	0.5979	0.0761919	5.43	1810	1.854	0.5732	0.3589	0.5422	0.2117	pos	1	4
MBC_191_1	MBC_191	Pass	MBC	0.3532	0.054945	76.356	25452	1.982	0.683	0.4013	0.6402	0.09758	pos	NA	4
MBC_191.ctDNA_T2	MBC_191	Pass	MBC	0.4469	0.231717	197.015	65671.7	1.854	0.6058	0.1476	0.2253	0.05957	pos	NA	4
MBC_191_3	MBC_191	Pass	MBC	0.5173	0.225691	214.812	71604	1.814	0.4084	0.1924	0.26	0.06414	pos	NA	5
MBC_191_2	MBC_191	Pass	MBC	0.4985	0.103393	261.284	87094.7	1.817	0.6507	0.1689	0.259	0.08411	pos	NA	4.5
MBC_1522	MBC_1522	Insufficient Yield for Library Construction	MBC	NA	NA	0.211	70.3333	NA	NA	NA	NA	NA	NA	NA	3.5
MBC_1521	MBC_1521	Insufficient Yield for Library Construction	MBC	NA	NA	0.094	31.3333	NA	NA	NA	NA	NA	NA	NA	4
MBC_1520	MBC_1520	Insufficient Yield for Library Construction	MBC	NA	NA	0.597	199	NA	NA	NA	NA	NA	NA	NA	5.4873
MBC_1519	MBC_1519	Insufficient Yield for Library Construction	MBC	NA	NA	1.969	656.333	NA	NA	NA	NA	NA	neg	NA	0.96
MBC_1518	MBC_1518	Failed Library Construction	MBC	NA	NA	13.716	4572	NA	NA	NA	NA	NA	pos	NA	6
MBC_1517_1	MBC_1517	Failed Library Construction	MBC	NA	NA	3.751	1250.33	NA	NA	NA	NA	NA	neg	NA	5.5
MBC_1517_2	MBC_1517	Failed Library Construction	MBC	NA	NA	40.12	13373.3	NA	NA	NA	NA	NA	neg	NA	5.75
MBC_1516	MBC_1516	Insufficient Yield for Library Construction	MBC	NA	NA	0.297	99	NA	NA	NA	NA	NA	pos	NA	4
MBC_1515	MBC_1515	Insufficient Yield for Library Construction	MBC	NA	NA	0.195	65	NA	NA	NA	NA	NA	pos	NA	6
MBC_1514	MBC_1514	Insufficient Yield for Library Construction	MBC	NA	NA	1.042	347.333	NA	NA	NA	NA	NA	neg	NA	0.95
MBC_1513	MBC_1513	Insufficient Yield for Library Construction	MBC	NA	NA	0.459	153	NA	NA	NA	NA	NA	pos	NA	4
MBC_1512	MBC_1512	Insufficient Yield for Library Construction	MBC	NA	NA	1.8	600	NA	NA	NA	NA	NA	neg	NA	0.94
MBC_1511	MBC_1511	Insufficient Yield for Library Construction	MBC	NA	NA	1.584	528	NA	NA	NA	NA	NA	NA	NA	1
MBC_1510	MBC_1510	Failed Library Construction	MBC	NA	NA	1.052	350.667	NA	NA	NA	NA	NA	pos	NA	3.8
MBC_1509	MBC_1509	Insufficient Yield for Library Construction	MBC	NA	NA	1.66	553.333	NA	NA	NA	NA	NA	NA	NA	0.9
MBC_1508	MBC_1508	Failed Library Construction	MBC	NA	NA	3.983	1327.67	NA	NA	NA	NA	NA	neg	NA	5.5
MBC_1507	MBC_1507	Insufficient Yield for Library Construction	MBC	NA	NA	0.405	135	NA	NA	NA	NA	NA	neg	NA	3.6
MBC_1506	MBC_1506	Insufficient Yield for Library Construction	MBC	NA	NA	0.356	118.667	NA	NA	NA	NA	NA	neg	NA	4
MBC_1505	MBC_1505	Insufficient Yield for Library Construction	MBC	NA	NA	0.365	121.667	NA	NA	NA	NA	NA	neg	NA	3.8
MBC_1504	MBC_1504	Failed Library Construction	MBC	NA	NA	9.689	3229.67	NA	NA	NA	NA	NA	NA	NA	5.8
MBC_1503	MBC_1503	Insufficient Yield for Library Construction	MBC	NA	NA	1.642	547.333	NA	NA	NA	NA	NA	neg	NA	0.8
MBC_1502	MBC_1502	Insufficient Yield for Library Construction	MBC	NA	NA	0.324	108	NA	NA	NA	NA	NA	neg	NA	4
MBC_1501	MBC_1501	Insufficient Yield for Library Construction	MBC	NA	NA	0.72	240	NA	NA	NA	NA	NA	neg	NA	2.1
MBC_1500	MBC_1500	Insufficient Yield for Library Construction	MBC	NA	NA	0.337	112.333	NA	NA	NA	NA	NA	neg	NA	4
MBC_1423_7	MBC_1423	Low Purity	MBC	0.06115	0.164581	2.623	874.333	2.177	0.5197	0.07594	0.3689	0.05169	neg	NA	3.5
MBC_1423_9	MBC_1423	Low Purity	MBC	0.0906	0.106091	5.09	1696.67	2.044	0.6274	0.03161	0.1553	0.06077	neg	NA	4
MBC_1423_3	MBC_1423	Below LOD	MBC	0.01293	0.105932	6.03	2010	2.634	NA	0	0	0.05989	neg	NA	3
MBC_1423_8	MBC_1423	Low Purity	MBC	0.0923	0.190918	8.502	2834	1.998	0.4856	0.003084	0.01814	0.04773	neg	1	3
MBC_1423_1	MBC_1423	Below LOD	MBC	0.02068	0.0994225	10.758	3586	2.735	0.822	0.05359	0.1156	0.06095	neg	NA	1.7
MBC_1423_6	MBC_1423	Low Purity	MBC	0.05072	0.162146	22.14	7380	2.046	0.3819	0.04163	0.3253	0.05155	neg	NA	3
MBC_1423_4	MBC_1423	Low Purity	MBC	0.03264	0.272692	23.496	7832	2.006	NA	0	0	0.04488	neg	NA	3
MBC_1423_5	MBC_1423	Low Purity	MBC	0.08494	0.11864	24.451	8150.33	2.026	0.4278	0.01928	0.09862	0.06004	neg	NA	2.5
MBC_1423_2	MBC_1423	Low Purity	MBC	0.03042	0.130144	39.822	13274	2.043	NA	0	0	0.05903	neg	NA	3
MBC_1422_3	MBC_1422	Pass	MBC	0.4356	0.114902	36.018	12006	2.284	0.3994	0.4325	0.5031	0.07424	neg	1	3
MBC_1422_1	MBC_1422	Pass	MBC	0.6005	0.0602787	64.816	21605.3	2.454	0.4755	0.288	0.3952	0.1732	neg	NA	3.3
MBC_1422_2	MBC_1422	Pass	MBC	0.537	0.08986	98.11	32703.3	1.993	0.5054	0.4653	0.6183	0.07793	neg	NA	3.6
MBC_1421_2	MBC_1421	Pass	MBC	0.1822	0.181337	5.184	1728	2.128	0.6157	0.1635	0.2303	0.05567	neg	1	2
MBC_1421_5	MBC_1421	Low Purity	MBC	0.06749	0.236095	12.792	4264	2.515	0.5143	0.3011	0.4265	0.04657	neg	NA	1.5
MBC_1421_3	MBC_1421	Low Purity	MBC	0.05783	0.146006	15.422	5140.67	2.64	0.5527	0.1689	0.2687	0.05761	neg	NA	3.4
MBC_1421_1	MBC_1421	Low Purity	MBC	0.03883	0.156664	20.633	6877.67	2.496	0.5158	0.03932	0.08479	0.05143	neg	NA	3.2
MBC_1421_6	MBC_1421	Low Purity	MBC	0.06468	0.226777	24.828	8276	2.293	0.4512	0.2167	0.3175	0.04639	neg	NA	3
MBC_1421_7	MBC_1421	Low Purity	MBC	0.08085	0.118383	31.924	10641.3	1.978	0.5318	0.2355	0.4393	0.05756	neg	NA	2.8
MBC_1421_4	MBC_1421	Low Purity	MBC	0.03923	0.133672	38.532	12844	2.533	0.6745	0.01619	0.03518	0.05162	neg	NA	3
MBC_1420_2	MBC_1420	Low Purity	MBC	0.0467	0.12595	5.827	1942.33	2.178	0.5107	0.01426	0.05845	0.05835	neg	NA	3.5
MBC_1420_3	MBC_1420	Low Coverage	MBC	0.04038	0.0344057	8.985	2995	2.516	0.5873	0.01195	0.02333	0.1034	neg	NA	3.5
MBC_1420_1	MBC_1420	Low Coverage	MBC	0.05288	0.0230908	10.8	3600	2.397	0.4743	0.02043	0.0917	0.1208	neg	NA	4
MBC_1419_3	MBC_1419	Low Coverage	MBC	0.1961	0.0491477	5.702	1900.67	2.228	0.9702	0.1573	0.319	0.1648	neg	NA	3.7
MBC_1419_4	MBC_1419	Low Purity	MBC	0.0441	0.0855399	9.431	3143.67	2.63	0.5331	0.04125	0.05876	0.07172	neg	NA	3.8
MBC_1419_1	MBC_1419	Pass	MBC	0.1703	0.161751	25.901	8633.67	2.15	0.8686	0.1681	0.2603	0.06031	neg	NA	3.8
MBC_1419_2	MBC_1419	Low Purity	MBC	0.07309	0.253364	31.809	10603	2.577	0.3758	0.2066	0.3215	0.04389	neg	NA	3.5
MBC_1418_5	MBC_1418	Low Purity	MBC	0.08748	0.110431	6.161	2053.67	1.928	0.5613	0.2733	0.4276	0.06046	neg	1	3.5
MBC_1418_1	MBC_1418	Below LOD	MBC	0	0.116408	11.361	3787	2.026	NA	0	0	0.06186	neg	NA	2.6
MBC_1418_7	MBC_1418	Below LOD	MBC	0.02825	0.0839366	12.744	4248	1.877	NA	0	0	0.07433	neg	NA	3
MBC_1418_3	MBC_1418	Below LOD	MBC	0.01382	0.0786362	16.223	5407.67	2.486	NA	0	0	0.0745	neg	NA	2.4
MBC_1418_2	MBC_1418	Below LOD	MBC	0.009981	0.129159	19.635	6545	2.763	NA	0	0	0.05825	neg	NA	3.6
MBC_1418_6	MBC_1418	Below LOD	MBC	0.0279	0.11835	20.826	6942	1.896	NA	0	0	0.06221	neg	NA	3
MBC_1418_4	MBC_1418	Below LOD	MBC	0	0.0980217	24.984	8328	2.029	NA	0	0	0.06624	neg	NA	3
MBC_1417_2	MBC_1417	Low Purity	MBC	0.03031	0.147	3.222	1074	2.074	NA	0	0	0.05494	neg	1	2
MBC_1417_1	MBC_1417	Below LOD	MBC	0	0.103824	7.431	2477	2.02	NA	0	0	0.06235	neg	NA	2.8
MBC_1417_3	MBC_1417	Below LOD	MBC	0.008672	0.121201	13.491	4497	2.616	NA	0	0	0.05847	neg	NA	2
MBC_1416_3	MBC_1416	Pass	MBC	0.1505	0.179482	118.665	39555	2.121	0.6507	0.2529	0.3051	0.04967	neg	1	3.2
MBC_1416_4	MBC_1416	Low Purity	MBC	0.07168	0.209361	206.276	68758.7	2.229	0.6704	0.1473	0.1869	0.04713	neg	NA	4
MBC_1416_1	MBC_1416	Pass	MBC	0.1486	0.219526	269.483	89827.7	2.065	0.5602	0.234	0.293	0.04734	neg	NA	3.2
MBC_1416_2	MBC_1416	Pass	MBC	0.2043	0.247331	338.012	112671	2.673	0.7415	0.148	0.1635	0.05098	neg	NA	3.2
MBC_1415_1	MBC_1415	Pass	MBC	0.2128	0.0553588	12.002	4000.67	2.105	0.7517	0.1804	0.2323	0.08122	neg	1	4
MBC_1415_2	MBC_1415	Pass	MBC	0.1513	0.135914	45.905	15301.7	1.919	0.6206	0.3928	0.6055	0.05389	neg	NA	3.5
MBC_1415_4	MBC_1415	Pass	MBC	0.1119	0.0743653	108.558	36186	1.909	0.5392	0.1839	0.4199	0.06687	neg	NA	3
MBC_1415_3	MBC_1415	Pass	MBC	0.1074	0.105837	116.105	38701.7	1.901	0.5648	0.2456	0.4589	0.06292	neg	NA	3.5
MBC_1414_5	MBC_1414	Below LOD	MBC	0.006547	0.126586	4.412	1470.67	2.808	NA	0	0	0.057	neg	NA	3.7
MBC_1414_1	MBC_1414	Low Purity	MBC	0.04299	0.118634	6.12	2040	2.016	0.6699	0.04742	0.1225	0.05793	neg	1	3.5
MBC_1414_3	MBC_1414	Below LOD	MBC	0.01221	0.138974	7.225	2408.33	2.671	NA	0	0	0.05404	neg	NA	2.9
MBC_1414_2	MBC_1414	Below LOD	MBC	0.0298	0.123453	8.04	2680	1.989	NA	0	0	0.0602	neg	NA	3
MBC_1414_4	MBC_1414	Below LOD	MBC	0.0168	0.135727	12.224	4074.67	2.12	NA	0	0	0.05494	neg	NA	3.4
MBC_1413_9	MBC_1413	Low Purity	MBC	0.07401	0.187925	11.958	3986	1.896	0.5369	0.09638	0.1494	0.04695	neg	NA	3
MBC_1413_3	MBC_1413	Pass	MBC	0.1229	0.136502	15.822	5274	1.863	0.5456	0.1866	0.2817	0.06099	neg	NA	3
MBC_1413_1	MBC_1413	Pass	MBC	0.1734	0.163996	16.308	5436	1.823	0.5016	0.1083	0.1617	0.05483	neg	NA	3.5
MBC_1413_5	MBC_1413	Below LOD	MBC	0.02966	0.149179	24.149	8049.67	2.209	0.5529	0.00771	0.02833	0.04883	neg	NA	2.5
MBC_1413_2	MBC_1413	Pass	MBC	0.3146	0.217448	24.348	8116	1.893	0.5837	0.1137	0.1605	0.05574	neg	1	3
MBC_1413_7	MBC_1413	Low Purity	MBC	0.0466	0.150032	28.862	9620.67	2.11	NA	0	0	0.05053	neg	NA	2.6
MBC_1413_6	MBC_1413	Low Purity	MBC	0.035	0.203607	32.442	10814	1.969	0.6497	0.07903	0.1378	0.04684	neg	NA	3
MBC_1413_4	MBC_1413	Pass	MBC	0.1936	0.224929	73.003	24334.3	1.868	0.6473	0.1449	0.211	0.04965	neg	NA	3.5
MBC_1413_8	MBC_1413	Pass	MBC	0.2497	0.247121	75.012	25004	1.871	0.5922	0.1704	0.2337	0.05364	neg	NA	3
MBC_1412_1	MBC_1412	Pass	MBC	0.1416	0.103827	8.358	2786	2.046	0.5229	0.3998	0.5704	0.05868	neg	NA	3.7
MBC_1412_3	MBC_1412	Below LOD	MBC	0.02641	0.102754	10.157	3385.67	2.038	NA	0	0	0.05895	neg	NA	4
MBC_1412_2	MBC_1412	Low Purity	MBC	0.04479	0.144734	13.406	4468.67	2.776	0.2128	0.005783	0.01221	0.05216	neg	1	4
MBC_1412_4	MBC_1412	Low Purity	MBC	0.03642	0.111675	19.752	6584	2.168	NA	0	0	0.05554	neg	NA	4.5
MBC_1411_2	MBC_1411	Pass	MBC	0.1572	0.137865	20.264	6754.67	2.728	0.2084	0.1804	0.2563	0.05534	neg	NA	4
MBC_1411_4	MBC_1411	Pass	MBC	0.1778	0.0924546	26.654	8884.67	2.889	0.2809	0.1608	0.2349	0.072	neg	1	4
MBC_1411_1	MBC_1411	Pass	MBC	0.4133	0.145306	30.852	10284	2.555	0.4157	0.01812	0.03398	0.06019	neg	NA	4
MBC_1411_3	MBC_1411	Pass	MBC	0.1226	0.0510166	81.927	27309	2.627	0.2958	0.03585	0.06715	0.09046	neg	NA	4
MBC_1410_2	MBC_1410	Pass	MBC	0.2022	0.154611	25.699	8566.33	2.907	0.2298	0.09136	0.1492	0.05883	neg	1	3.5
MBC_1410_1	MBC_1410	Pass	MBC	0.622	0.21704	211.536	70512	2.499	0.9865	0.2197	0.4148	0.05731	neg	NA	4
MBC_1410_3	MBC_1410	Pass	MBC	0.5309	0.222722	314.758	104919	2.504	0.9669	0.143	0.2688	0.05706	neg	NA	3.5
MBC_1409_3	MBC_1409	Pass	MBC	0.1067	0.0726351	10.788	3596	2.048	0.4757	0.2194	0.3343	0.07367	neg	NA	3
MBC_1409_1	MBC_1409	Low Coverage	MBC	0.1868	0.0291981	20.598	6866	1.926	0.6552	0.1823	0.3766	0.1133	neg	NA	3
MBC_1409_5	MBC_1409	Low Purity	MBC	0.09373	0.145496	25.926	8642	2.108	0.4668	0.3011	0.4378	0.05259	neg	NA	3.2
MBC_1409_2	MBC_1409	Low Purity	MBC	0.06882	0.102529	35.568	11856	1.819	0.6009	0.16	0.2727	0.06239	neg	NA	3
MBC_1409_4	MBC_1409	Low Purity	MBC	0.04147	0.167129	36.678	12226	2.186	0.2935	0.02429	0.04941	0.05116	neg	NA	3
MBC_1408	MBC_1408	Pass	MBC	0.2757	0.137911	5.58	1860	1.831	0.3441	0.3231	0.3944	0.0585	neg	1	4
MBC_1407_3	MBC_1407	Low Purity	MBC	0.05364	0.162027	6.228	2076	2.041	0.3543	0.03585	0.3131	0.04834	neg	1	3
MBC_1407_1	MBC_1407	Pass	MBC	0.1026	0.10701	7.884	2628	1.888	0.5799	0.2371	0.3676	0.06068	neg	NA	3
MBC_1407_2	MBC_1407	Low Purity	MBC	0.07658	0.144437	9.785	3261.67	1.94	0.671	0.3315	0.5187	0.05054	neg	NA	2.5
MBC_1406_5	MBC_1406	Pass	MBC	0.4644	0.128245	9.859	3286.33	2.949	0.2524	0.1288	0.177	0.06567	neg	NA	3.5
MBC_1406_3	MBC_1406	Pass	MBC	0.362	0.192988	10.602	3534	2.959	0.3397	0.1203	0.1705	0.05898	neg	1	3
MBC_1406_1	MBC_1406	Pass	MBC	0.3239	0.148723	11.419	3806.33	2.929	0.2535	0.1742	0.2279	0.06471	neg	NA	3.2
MBC_1406_7	MBC_1406	Pass	MBC	0.4244	0.16503	13.017	4339	2.979	0.33	0.06823	0.1006	0.06122	neg	NA	3.5
MBC_1406_2	MBC_1406	Pass	MBC	0.4224	0.180807	17.118	5706	3.079	0.1715	0.1885	0.2306	0.06337	neg	NA	3
MBC_1406_6	MBC_1406	Pass	MBC	0.3462	0.254264	18.054	6018	2.954	0.2797	0.1041	0.1492	0.05357	neg	NA	3
MBC_1406_4	MBC_1406	Pass	MBC	0.3497	0.0837619	38.496	12832	2.875	0.248	0.1473	0.1975	0.08067	neg	NA	3
MBC_1405_6	MBC_1405	Pass	MBC	0.1664	0.217082	9.879	3293	2.176	0.3874	0.2386	0.3823	0.04878	neg	NA	3.5
MBC_1405_5	MBC_1405	Pass	MBC	0.1409	0.135994	10.584	3528	2.35	0.4896	0.1461	0.2632	0.05703	neg	NA	3
MBC_1405_4	MBC_1405	Pass	MBC	0.2956	0.12178	14.487	4829	2.317	0.5118	0.1773	0.3085	0.06316	neg	1	3.5
MBC_1405_2	MBC_1405	Low Purity	MBC	0.07578	0.0573799	17.27	5756.67	2.361	0.5385	0.08481	0.2126	0.08326	neg	NA	3.5
MBC_1405_3	MBC_1405	Low Purity	MBC	0.06179	0.141356	20.514	6838	2.325	0.6228	0.1122	0.2186	0.05458	neg	NA	3
MBC_1405_1	MBC_1405	Pass	MBC	0.324	0.156286	21.137	7045.67	2.257	0.4412	0.1812	0.3096	0.05681	neg	NA	3.5
MBC_1404_6	MBC_1404	Insufficient Yield for Library Construction	MBC	NA	NA	0.54	180	NA	NA	NA	NA	NA	neg	NA	3.5
MBC_1404_3	MBC_1404	Low Purity	MBC	0.0727	0.0760214	5.886	1962	2.092	0.5672	0.1291	0.379	0.07304	neg	NA	4
MBC_1404_2	MBC_1404	Low Purity	MBC	0.04863	0.0645626	6.183	2061	2.003	NA	0	0	0.07682	neg	NA	4
MBC_1404_1	MBC_1404	Pass	MBC	0.2463	0.131681	10.162	3387.33	1.842	0.1876	0.03315	0.07221	0.05693	neg	1	3.5
MBC_1404_5	MBC_1404	Low Purity	MBC	0.05042	0.0998163	10.344	3448	2.103	0.6612	0.01503	0.05249	0.06207	neg	NA	3
MBC_1404_4	MBC_1404	Low Purity	MBC	0.04038	0.0778912	14.991	4997	2.057	0.8117	0.02197	0.06156	0.07547	neg	NA	3.5
MBC_1403_2	MBC_1403	Pass	MBC	0.2268	0.0924249	4.852	1617.33	2.71	0.4349	0.2398	0.3072	0.07182	neg	1	2.2
MBC_1403_3	MBC_1403	Pass	MBC	0.1269	0.125606	5.916	1972	2.533	0.4481	0.249	0.373	0.06132	neg	NA	1.5
MBC_1403_4	MBC_1403	Pass	MBC	0.1138	0.184492	6.89	2296.67	2.728	0.4922	0.2109	0.3034	0.05268	neg	NA	1.8
MBC_1403_1	MBC_1403	Pass	MBC	0.1858	0.175377	7.182	2394	2.226	0.451	0.4048	0.5075	0.05393	neg	NA	2
MBC_1402_1	MBC_1402	Below LOD	MBC	0	0.147071	0.954	318	2.01	NA	0	NA	0.04974	pos	1	4
MBC_1402_3	MBC_1402	Low Purity	MBC	0.03584	0.140361	3.524	1174.67	2.001	NA	0	0	0.05354	pos	NA	4
MBC_1402_2	MBC_1402	Below LOD	MBC	0.004211	0.140975	6.711	2237	2.399	NA	0	0	0.05149	pos	NA	5.775
MBC_1401_2	MBC_1401	Below LOD	MBC	0.009956	0.173566	3.964	1321.33	2.602	NA	0	0	0.0509	pos	NA	4.2
MBC_1401_1	MBC_1401	Below LOD	MBC	0.01209	0.0732683	65.21	21736.7	2.728	NA	0	0	0.0782	pos	1	4
MBC_1400_3	MBC_1400	Below LOD	MBC	0	0.215139	3.42	1140	2.004	NA	0	NA	0.04506	pos	1	4
MBC_1400_1	MBC_1400	Below LOD	MBC	0	0.153564	7.543	2514.33	1.987	NA	0	NA	0.05168	pos	NA	6
MBC_1400_2	MBC_1400	Below LOD	MBC	0.007782	0.114232	9.675	3225	2.526	NA	0	0	0.05906	pos	NA	4
MBC_1399_1	MBC_1399	Below LOD	MBC	0.02308	0.165613	1.914	638	2.103	NA	0	0	0.05066	neg	NA	6
MBC_1399_4	MBC_1399	Low Purity	MBC	0.03422	0.174737	1.986	662	2.129	0.6185	0.03238	0.08	0.04938	neg	NA	5.8
MBC_1399_3	MBC_1399	Pass	MBC	0.1308	0.160621	3.15	1050	1.761	0.7417	0.2444	0.3578	0.05288	neg	1	4
MBC_1399_2	MBC_1399	Below LOD	MBC	0	0.132998	6.48	2160	2.009	NA	0	0	0.05679	neg	NA	4
MBC_1398_2	MBC_1398	Below LOD	MBC	0.008355	0.165606	1.085	361.667	2.774	NA	0	0	0.04921	neg	1	4
MBC_1398_1	MBC_1398	Low Purity	MBC	0.07889	0.0792465	1.965	655	1.99	0.6063	0.04163	0.1463	0.07047	neg	NA	6
MBC_1398_4	MBC_1398	Below LOD	MBC	0.009896	0.0787971	5.033	1677.67	2.359	NA	0	0	0.07063	neg	NA	5.3972
MBC_1398_3	MBC_1398	Below LOD	MBC	0.00973	0.125359	6.278	2092.67	2.729	NA	0	0	0.05565	neg	NA	4
MBC_1398_5	MBC_1398	Below LOD	MBC	0.005882	0.083346	10.626	3542	2.671	NA	0	0	0.06842	neg	NA	6
MBC_1397	MBC_1397	Low Coverage	MBC	0.01943	0.0453849	12.285	4095	2.867	NA	0	0	0.09616	pos	NA	4
MBC_1396_2	MBC_1396	Insufficient Yield for Library Construction	MBC	NA	NA	0.473	157.667	NA	NA	NA	NA	NA	pos	NA	4
MBC_1396_1	MBC_1396	Low Purity	MBC	0.05272	0.141463	3.627	1209	2.118	0.8972	0.02776	0.225	0.05384	pos	1	4
MBC_1395_1	MBC_1395	Low Purity	MBC	0.04606	0.0930857	4.734	1578	2.027	0.4415	0.02197	0.145	0.06585	pos	1	2
MBC_1395_2	MBC_1395	Below LOD	MBC	0.01712	0.0622239	8.24	2746.67	2.54	NA	0	0	0.0787	pos	NA	4
MBC_1394_4	MBC_1394	Below LOD	MBC	0.02075	0.0964232	1.328	442.667	2.583	NA	0	0	0.06863	neg	NA	5.72
MBC_1394_3	MBC_1394	Low Purity	MBC	0.08181	0.117142	1.706	568.667	1.862	0.6232	0.005783	0.01744	0.06298	neg	1	4
MBC_1394_1	MBC_1394	Below LOD	MBC	0.02515	0.0728327	2.026	675.333	1.939	NA	0	0	0.07304	neg	NA	5.9
MBC_1394_5	MBC_1394	Low Purity	MBC	0.09547	0.231256	2.556	852	1.814	0.2673	0.06168	0.1606	0.04531	neg	NA	4
MBC_1394_2	MBC_1394	Pass	MBC	0.1946	0.0940271	5.202	1734	1.81	0.33	0.05127	0.1368	0.06933	neg	NA	4
MBC_1393	MBC_1393	Low Purity	MBC	0.06437	0.0733479	1.241	413.667	2.025	NA	0	0	0.08863	pos	1	3.8
MBC_1392_3	MBC_1392	Below LOD	MBC	0	0.141158	1.386	462	2.015	NA	0	0	0.05212	pos	1	4
MBC_1392_2	MBC_1392	Below LOD	MBC	0	0.166257	2.273	757.667	2.013	NA	0	0	0.05155	pos	NA	4
MBC_1392_1	MBC_1392	Pass	MBC	0.1507	0.099744	6.755	2251.67	2.562	0.3919	0.1268	0.1915	0.06783	pos	NA	5.4628
MBC_1391_2	MBC_1391	Below LOD	MBC	0.007516	0.148779	36.66	12220	2.888	NA	0	0	0.05578	pos	NA	3.9
MBC_1391_1	MBC_1391	Low Purity	MBC	0.03413	0.17077	48.596	16198.7	2.077	0.6591	0.03547	0.3695	0.04741	pos	1	4
MBC_1390_3	MBC_1390	Insufficient Yield for Library Construction	MBC	NA	NA	0.468	156	NA	NA	NA	NA	NA	pos	NA	4
MBC_1390_1	MBC_1390	Below LOD	MBC	0.01399	0.112235	1.121	373.667	2.485	NA	0	0	0.06062	pos	1	4
MBC_1390_2	MBC_1390	Pass	MBC	0.2021	0.134388	2.937	979	2.556	0.142	0.1519	0.2147	0.05958	pos	NA	5.6625
MBC_1389_1	MBC_1389	Below LOD	MBC	0.005856	0.11179	4.281	1427	2.641	NA	0	0	0.0624	pos	NA	6
MBC_1389_3	MBC_1389	Below LOD	MBC	0.005824	0.108748	5.126	1708.67	2.878	NA	0	0	0.06253	pos	1	4
MBC_1389_2	MBC_1389	Below LOD	MBC	0.006975	0.106028	7.61	2536.67	2.984	NA	0	0	0.06342	pos	NA	4
MBC_1388_1	MBC_1388	Below LOD	MBC	0.004114	0.123279	2.516	838.667	2.668	NA	0	0	0.05772	pos	NA	4
MBC_1388_2	MBC_1388	Below LOD	MBC	0.01955	0.208446	2.885	961.667	1.953	NA	0	0	0.04385	pos	1	4
MBC_1387_2	MBC_1387	Below LOD	MBC	0.01465	0.0963625	1.699	566.333	1.975	NA	0	0	0.06586	neg	NA	3.1
MBC_1387_5	MBC_1387	Below LOD	MBC	0.02556	0.108395	2.781	927	2.033	NA	0	0	0.05815	neg	1	4
MBC_1387_1	MBC_1387	Below LOD	MBC	0.005203	0.0642484	2.883	961	2.784	NA	0	0	0.0784	neg	NA	6
MBC_1387_3	MBC_1387	Below LOD	MBC	0.007015	0.0539674	3.735	1245	2.566	NA	0	0	0.08546	neg	NA	4
MBC_1387_4	MBC_1387	Below LOD	MBC	0.02184	0.104927	4.338	1446	2.243	NA	0	0	0.05963	neg	NA	4
MBC_1386_2	MBC_1386	Below LOD	MBC	0.007246	0.169507	4.649	1549.67	2.78	NA	0	0	0.049	pos	1	4
MBC_1386_1	MBC_1386	Below LOD	MBC	0.009523	0.133444	6.621	2207	2.255	NA	0	0	0.06046	pos	NA	6
MBC_1386_3	MBC_1386	Low Purity	MBC	0.03579	0.109929	7.11	2370	2	NA	0	0	0.06103	pos	NA	4
MBC_1385_3	MBC_1385	Below LOD	MBC	0.006195	0.114939	5.256	1752	2.502	NA	0	0	0.05977	neg	1	4
MBC_1385_1	MBC_1385	Low Purity	MBC	0.08206	0.124552	11.677	3892.33	2.02	0.465	0.2409	0.3373	0.05881	neg	NA	5.56
MBC_1385_5	MBC_1385	Below LOD	MBC	0.01028	0.158668	16.56	5520	2.907	NA	0	0	0.04959	neg	NA	4
MBC_1385_2	MBC_1385	Pass	MBC	0.4004	0.154476	18.332	6110.67	2.049	0.4494	0.2093	0.25	0.05966	neg	NA	5.8
MBC_1385_6	MBC_1385	Below LOD	MBC	0.01598	0.12002	19.089	6363	2.029	NA	0	0	0.06232	neg	NA	5.7
MBC_1385_4	MBC_1385	Pass	MBC	0.3966	0.0780664	101.457	33819	2.057	0.5241	0.1384	0.1914	0.07475	neg	NA	6
MBC_1384_2	MBC_1384	Low Purity	MBC	0.04156	0.202818	9.081	3027	2.049	0.6983	0.02853	0.3541	0.04543	pos	1	4
MBC_1384_3	MBC_1384	Low Purity	MBC	0.05827	0.125323	9.777	3259	2.013	NA	0	0	0.05763	pos	NA	5.7
MBC_1384_1	MBC_1384	Below LOD	MBC	0.012	0.108503	13.392	4464	2.763	NA	0	0	0.06098	pos	NA	2
MBC_1383_1	MBC_1383	Low Coverage	MBC	0.008789	0.0326906	14.18	4726.67	2.508	NA	0	0	0.1067	pos	NA	4
MBC_1383_2	MBC_1383	Low Purity	MBC	0.0478	0.165343	53.798	17932.7	1.951	0.5042	0.009638	0.05568	0.05138	pos	NA	4
MBC_1382_3	MBC_1382	Low Coverage	MBC	0.04706	0.0460773	2.36	786.667	2.539	0.6172	0.02814	0.04557	0.1135	pos	NA	2
MBC_1382_2	MBC_1382	Below LOD	MBC	0.007996	0.169223	3.429	1143	2.622	NA	0	0	0.04715	pos	NA	4
MBC_1382_1	MBC_1382	Low Purity	MBC	0.03289	0.130893	5.657	1885.67	2.053	NA	0	0	0.05534	pos	NA	4
MBC_1381_3	MBC_1381	Below LOD	MBC	0.008433	0.122188	2.187	729	2.797	NA	0	0	0.05835	pos	NA	4.6
MBC_1381_2	MBC_1381	Below LOD	MBC	0.0159	0.0712704	5.54	1846.67	2.514	NA	0	0	0.069	pos	NA	4
MBC_1381_4	MBC_1381	Below LOD	MBC	0	0.0799918	6.426	2142	1.992	NA	0	0	0.06955	pos	NA	4
MBC_1381_1	MBC_1381	Below LOD	MBC	0.0277	0.0539338	8.636	2878.67	2.06	NA	0	0	0.08499	pos	1	4
MBC_1380_1	MBC_1380	Low Coverage	MBC	0.01293	0.0482888	5.292	1764	2.521	NA	0	0	0.09501	pos	NA	4
MBC_1380_2	MBC_1380	Below LOD	MBC	0	0.130728	9.428	3142.67	2.025	NA	0	NA	0.05251	pos	NA	4
MBC_1379_1	MBC_1379	Below LOD	MBC	0.01717	0.168312	1.917	639	2.673	NA	0	0	0.05474	pos	NA	4
MBC_1379_3	MBC_1379	Below LOD	MBC	0	0.140009	2.732	910.667	2.016	NA	0	0	0.05492	pos	NA	4
MBC_1379_2	MBC_1379	Below LOD	MBC	0.02547	0.22361	3.042	1014	1.934	NA	0	0	0.04534	pos	1	4
MBC_1378_3	MBC_1378	Insufficient Yield for Library Construction	MBC	NA	NA	0.459	153	NA	NA	NA	NA	NA	pos	NA	4
MBC_1378_2	MBC_1378	Below LOD	MBC	0	0.226347	1.931	643.667	2.055	NA	0	0	0.04358	pos	NA	4
MBC_1378_1	MBC_1378	Pass	MBC	0.4192	0.205313	173.907	57969	1.798	0.4006	0.1565	0.3314	0.05441	pos	1	4
MBC_1377_1	MBC_1377	Pass	MBC	0.1504	0.134659	21.735	7245	2.032	0.4813	0.09136	0.4044	0.05556	neg	NA	3.88
MBC_1377_2	MBC_1377	Low Purity	MBC	0.07876	0.0688649	32.612	10870.7	2.15	0.5309	0.2113	0.5184	0.07208	neg	1	4
MBC_1377_3	MBC_1377	Pass	MBC	0.2613	0.103038	50.162	16720.7	1.988	0.3784	0.08443	0.4433	0.06233	neg	NA	5.9
MBC_1376_5	MBC_1376	Low Purity	MBC	0.0439	0.118341	2.012	670.667	2.004	NA	0	0	0.0557	neg	NA	4
MBC_1376_3	MBC_1376	Below LOD	MBC	0.01687	0.0991258	3.11	1036.67	2.12	NA	0	0	0.06177	neg	NA	4
MBC_1376_1	MBC_1376	Below LOD	MBC	0.01618	0.11954	24.516	8172	3.167	0.5341	0.006939	0.01113	0.06081	neg	NA	4
MBC_1376_4	MBC_1376	Below LOD	MBC	0	0.123677	29.03	9676.67	2.015	NA	0	NA	0.05495	neg	NA	4
MBC_1376_2	MBC_1376	Low Coverage	MBC	0.02261	0.0260392	138.976	46325.3	2.794	NA	0	0	0.1322	neg	NA	2.3
MBC_1375	MBC_1375	Low Coverage	MBC	0.008517	0.0365844	2.516	838.667	2.421	NA	0	0	0.1056	pos	NA	4
MBC_1374_1	MBC_1374	Low Coverage	MBC	0.01729	0.030735	3.2	1066.67	2.271	NA	0	0	0.1144	pos	NA	4
MBC_1374_2	MBC_1374	Low Purity	MBC	0.05013	0.0915599	4.136	1378.67	2.127	0.5896	0.03277	0.06962	0.06896	pos	NA	5.78
MBC_1373_3	MBC_1373	Below LOD	MBC	0	0.156475	0.59	196.667	2.001	NA	0	NA	0.05271	pos	NA	4
MBC_1373_1	MBC_1373	Low Coverage	MBC	0.01126	0.035133	1.166	388.667	2.656	NA	0	0	0.1049	pos	NA	4
MBC_1373_2	MBC_1373	Low Coverage	MBC	0.0292	0.026729	1.71	570	2.294	NA	0	0	0.1168	pos	NA	4
MBC_1372_3	MBC_1372	Below LOD	MBC	0.008327	0.0899443	0.996	332	2.511	NA	0	0	0.06488	NA	NA	3
MBC_1372_1	MBC_1372	Below LOD	MBC	0.009124	0.0940401	1.427	475.667	2.672	NA	0	0	0.06778	NA	NA	4
MBC_1372_4	MBC_1372	Below LOD	MBC	0.007798	0.125748	2.993	997.667	2.432	NA	0	0	0.0558	NA	NA	4
MBC_1372_2	MBC_1372	Low Coverage	MBC	0.008784	0.0308388	7.866	2622	2.849	NA	0	0	0.1194	NA	NA	4
MBC_1371	MBC_1371	Pass	MBC	0.143	0.110117	7.704	2568	2.079	0.4585	0.2355	0.3546	0.06287	NA	1	4
MBC_1370_1	MBC_1370	Pass	MBC	0.1127	0.14628	14.288	4762.67	1.838	0.55	0.153	0.2161	0.05589	neg	NA	3.2
MBC_1370_2	MBC_1370	Low Purity	MBC	0.07212	0.0518518	24.053	8017.67	1.896	0.6494	0.003084	0.0113	0.09073	neg	1	4
MBC_1369_1	MBC_1369	Low Coverage	MBC	0.1274	0.0489117	1.926	642	1.937	0.899	0.03123	0.1475	0.1411	pos	NA	4
MBC_1369_2	MBC_1369	Below LOD	MBC	0.009034	0.0592555	16.227	5409	2.647	NA	0	0	0.07704	pos	NA	4
MBC_1368_4	MBC_1368	Insufficient Yield for Library Construction	MBC	NA	NA	0.446	148.667	NA	NA	NA	NA	NA	pos	NA	4
MBC_1368_3	MBC_1368	Pass	MBC	0.1829	0.138754	5.058	1686	2.219	0.3555	0.3982	0.5944	0.05886	pos	1	4
MBC_1368_1	MBC_1368	Pass	MBC	0.153	0.22812	6.431	2143.67	2.221	0.3976	0.3219	0.5486	0.04765	pos	NA	4
MBC_1368_2	MBC_1368	Low Purity	MBC	0.03836	0.143148	34.923	11641	2.087	0.7985	0.01735	0.07293	0.05432	pos	NA	6
MBC_1367	MBC_1367	Low Purity	MBC	0.05081	0.131324	1.701	567	2.051	0.5842	0.2128	0.3557	0.05322	pos	1	3.8
MBC_1366	MBC_1366	Low Purity	MBC	0.03054	0.0967827	14.713	4904.33	1.895	NA	0	0	0.06681	pos	1	3.8
MBC_1365	MBC_1365	Low Purity	MBC	0.04705	0.0898194	5.13	1710	2.169	0.561	0.01503	0.06621	0.06969	NA	1	4
MBC_1364_4	MBC_1364	Below LOD	MBC	0.02589	0.141374	4.388	1462.67	1.848	NA	0	0	0.05628	pos	1	4
MBC_1364_3	MBC_1364	Pass	MBC	0.2327	0.119741	7.061	2353.67	2.059	0.4065	0.1631	0.3021	0.06952	pos	NA	4
MBC_1364_1	MBC_1364	Low Purity	MBC	0.05713	0.180697	7.362	2454	2.037	0.6263	0.1704	0.5484	0.04639	pos	NA	4
MBC_1364_2	MBC_1364	Low Purity	MBC	0.04101	0.152999	14.418	4806	2.107	0.6389	0.07864	0.2833	0.05213	pos	NA	4
MBC_1363_3	MBC_1363	Insufficient Yield for Library Construction	MBC	NA	NA	0.684	228	NA	NA	NA	NA	NA	pos	NA	2.5
MBC_1363_2	MBC_1363	Below LOD	MBC	0.01688	0.156206	2.111	703.667	2.578	NA	0	0	0.0574	pos	NA	4
MBC_1363_4	MBC_1363	Failed Library Construction	MBC	NA	NA	5.991	1997	NA	NA	NA	NA	NA	pos	NA	5.375
MBC_1363_1	MBC_1363	Below LOD	MBC	0.009187	0.0535824	26.665	8888.33	2.454	NA	0	0	0.07133	pos	1	5
MBC_1362_5	MBC_1362	Low Purity	MBC	0.03142	0.0805584	4.815	1605	2.213	NA	0	0	0.06862	pos	NA	2
MBC_1362_3	MBC_1362	Below LOD	MBC	0.0168	0.13937	9.531	3177	2.068	NA	0	0	0.05356	pos	NA	6
MBC_1362_2	MBC_1362	Low Coverage	MBC	0.09789	0.000458514	10.993	3664.33	2.468	NA	0	0	0.6607	pos	NA	5
MBC_1362_4	MBC_1362	Below LOD	MBC	0.02345	0.0622919	16.659	5553	1.966	NA	0	0	0.08042	pos	NA	4
MBC_1362_1	MBC_1362	Below LOD	MBC	0	0.135432	27.968	9322.67	2.002	NA	0	NA	0.05535	pos	NA	4
MBC_1361	MBC_1361	Pass	MBC	0.4892	0.0549921	2.378	792.667	1.98	0.9308	0.1719	0.2991	0.2264	neg	1	3.8
MBC_1360	MBC_1360	Below LOD	MBC	0.004432	0.077676	17.568	5856	2.64	NA	0	0	0.06947	neg	1	4
MBC_1359	MBC_1359	Below LOD	MBC	0.005429	0.0827324	9.102	3034	2.83	NA	0	0	0.07075	neg	1	3.9
MBC_1358	MBC_1358	Low Coverage	MBC	0.03169	0.0386298	1.961	653.667	2.707	0.5121	0.006168	0.01362	0.1388	neg	NA	3.7
MBC_1357	MBC_1357	Pass	MBC	0.5968	0.063634	NA	NA	1.873	0.5748	0.3392	0.6552	0.2034	pos	1	NA
MBC_1356	MBC_1356	Below LOD	MBC	0.008753	0.0568147	41.675	13891.7	2.624	NA	0	0	0.08261	neg	1	4
MBC_1355	MBC_1355	Pass	MBC	0.1363	0.0612236	8.757	2919	2.034	0.952	0.0293	0.1484	0.08127	pos	1	2
MBC_1354_3	MBC_1354	Below LOD	MBC	0.003829	0.177521	1.341	447	2.659	NA	0	0	0.0495	NA	NA	4
MBC_1354_4	MBC_1354	Below LOD	MBC	0.01929	0.198377	2.21	736.667	2.059	NA	0	0	0.0436	NA	NA	4
MBC_1354_1	MBC_1354	Below LOD	MBC	0	0.0978939	2.699	899.667	2.016	NA	0	0	0.0649	NA	NA	3.3278
MBC_1354_2	MBC_1354	Low Coverage	MBC	0.08689	0.0119074	NA	NA	2.375	NA	0	0	0.2619	NA	NA	NA
MBC_1353_4	MBC_1353	Low Coverage	MBC	0.04899	0.0253203	0.85	283.333	2.676	NA	0	0	0.1594	pos	NA	5.7362
MBC_1353_2	MBC_1353	Low Coverage	MBC	0.009529	0.0104385	1.459	486.333	2.305	NA	0	0	0.1221	pos	NA	4
MBC_1353_6	MBC_1353	Below LOD	MBC	0.007559	0.0723108	2.048	682.667	2.276	NA	0	0	0.06807	pos	NA	4
MBC_1353_1	MBC_1353	Low Coverage	MBC	0.01148	0.0348545	3.132	1044	2.487	NA	0	0	0.1032	pos	NA	4
MBC_1353_5	MBC_1353	Below LOD	MBC	0.007899	0.0581853	3.771	1257	2.529	NA	0	0	0.08188	pos	NA	4
MBC_1353_3	MBC_1353	Below LOD	MBC	0.01153	0.0984166	6.66	2220	2.516	NA	0	0	0.06179	pos	NA	4
MBC_1352_4	MBC_1352	Failed Library Construction	MBC	NA	NA	4.76	1586.67	NA	NA	NA	NA	NA	NA	NA	4
MBC_1352_3	MBC_1352	Low Purity	MBC	0.03276	0.0906777	14.243	4747.67	1.933	NA	0	0	0.06892	NA	1	4
MBC_1352_1	MBC_1352	Below LOD	MBC	0	0.127921	20.979	6993	2.034	NA	0	0	0.05319	NA	NA	4
MBC_1352_2	MBC_1352	Below LOD	MBC	0	0.144172	36.936	12312	2.03	NA	0	0	0.05235	NA	NA	4
MBC_1351	MBC_1351	Low Purity	MBC	0.04137	0.173563	50.411	16803.7	2.106	0.6509	0.01966	0.05231	0.04726	pos	1	3.5
MBC_1350_3	MBC_1350	Below LOD	MBC	0.01371	0.0558778	2.232	744	2.423	NA	0	0	0.08482	NA	NA	4
MBC_1350_2	MBC_1350	Below LOD	MBC	0	0.205011	4.644	1548	2.025	0.4813	0.04588	0.7041	0.04606	NA	NA	4
MBC_1350_1	MBC_1350	Low Coverage	MBC	0.01325	0.0347234	6.677	2225.67	2.813	NA	0	0	0.07258	NA	NA	5
MBC_1350_4	MBC_1350	Below LOD	MBC	0.008942	0.112293	7.547	2515.67	2.604	NA	0	0	0.06051	NA	NA	5.6
MBC_1350_5	MBC_1350	Below LOD	MBC	0.01349	0.077615	8.376	2792	2.522	NA	0	0	0.07221	NA	NA	5.54
MBC_1349	MBC_1349	Low Purity	MBC	0.04467	0.134468	5.04	1680	2.686	0.5616	0.03431	0.07417	0.05573	pos	1	5.8
MBC_1348	MBC_1348	Below LOD	MBC	0.01291	0.10358	5.27	1756.67	2.816	0.5599	0.01118	0.03311	0.0646	pos	1	4
MBC_1347_4	MBC_1347	Below LOD	MBC	0.006451	0.137659	1.827	609	2.527	NA	0	0	0.05099	pos	NA	4
MBC_1347_3	MBC_1347	Below LOD	MBC	0.004593	0.130752	2.484	828	2.348	NA	0	0	0.05625	pos	NA	4
MBC_1347_2	MBC_1347	Low Purity	MBC	0.05427	0.108012	3.378	1126	2.135	NA	0	0	0.06137	pos	NA	3.9
MBC_1347_5	MBC_1347	Below LOD	MBC	0	0.216514	6.3	2100	2.002	NA	0	0	0.03342	pos	NA	4
MBC_1347_1	MBC_1347	Low Coverage	MBC	0.06349	0.00445451	NA	NA	2.455	NA	0	0	0.3259	pos	NA	NA
MBC_1346_2	MBC_1346	Below LOD	MBC	0.0164	0.0811476	2.349	783	2.636	0.6004	0.006554	0.0133	0.07509	NA	1	4
MBC_1346_1	MBC_1346	Below LOD	MBC	0.01091	0.0840314	5.99	1996.67	3.052	NA	0	0	0.06238	NA	NA	4
MBC_1346_3	MBC_1346	Below LOD	MBC	0.007752	0.0808245	7.893	2631	2.631	NA	0	0	0.07012	NA	NA	4
MBC_1346_4	MBC_1346	Failed Library Construction	MBC	NA	NA	9.137	3045.67	NA	NA	NA	NA	NA	NA	NA	3
MBC_1345	MBC_1345	Pass	MBC	0.1001	0.256074	31.661	10553.7	1.859	0.6279	0.1966	0.3742	0.04673	NA	1	3
MBC_1344_1	MBC_1344	Below LOD	MBC	0	0.1945	8.146	2715.33	1.997	NA	0	0	0.04657	NA	1	3.5
MBC_1344_2	MBC_1344	Below LOD	MBC	0.009026	0.119128	65.127	21709	2.577	NA	0	0	0.05626	NA	NA	5.3972
MBC_1343	MBC_1343	Low Purity	MBC	0.04071	0.144928	33.215	11071.7	2.034	0.6232	0.04395	0.08851	0.0543	pos	1	3.4
MBC_1342_3	MBC_1342	Low Coverage	MBC	0.0397	0.0224142	0.664	221.333	2.552	NA	0	0	0.1473	NA	NA	5.907
MBC_1342_1	MBC_1342	Below LOD	MBC	0	0.144141	2.237	745.667	2.018	NA	0	NA	0.05189	NA	NA	4
MBC_1342_4	MBC_1342	Below LOD	MBC	0.01083	0.16882	3.02	1006.67	2.763	NA	0	0	0.05032	NA	NA	4
MBC_1342_2	MBC_1342	Low Coverage	MBC	0.03207	0.0247095	6.766	2255.33	2.011	NA	0	0	0.08642	NA	NA	2
MBC_1341	MBC_1341	Low Coverage	MBC	0.07373	0.00407883	NA	NA	2.473	0.5907	0.0347	0.1012	0.3202	neg	NA	NA
MBC_1340	MBC_1340	Low Purity	MBC	0.07635	0.15271	21.129	7043	2.023	0.5594	0.3539	0.6465	0.05454	neg	1	5.85
MBC_1339	MBC_1339	Pass	MBC	0.6397	0.122672	54.185	18061.7	1.931	0.5121	0.3924	0.5283	0.09342	neg	1	3.7
MBC_1338	MBC_1338	Below LOD	MBC	0.007218	0.172956	3.898	1299.33	2.514	NA	0	0	0.04918	neg	1	3.5
MBC_1337_2	MBC_1337	Below LOD	MBC	0.008386	0.146078	1.965	655	2.915	NA	0	0	0.05659	neg	NA	6
MBC_1337_3	MBC_1337	Below LOD	MBC	0.007496	0.130845	2.694	898	2.514	NA	0	0	0.05462	neg	NA	6
MBC_1337_1	MBC_1337	Below LOD	MBC	0.02344	0.0620428	4.743	1581	2.183	NA	0	0	0.08178	neg	1	4
MBC_1336	MBC_1336	Pass	MBC	0.2908	0.0868058	17.786	5928.67	1.925	0.4196	0.219	0.5802	0.0742	pos	1	3.7
MBC_1335_2	MBC_1335	Below LOD	MBC	0.009027	0.133977	1.71	570	2.511	NA	0	0	0.05695	NA	NA	4
MBC_1335_3	MBC_1335	Below LOD	MBC	0.007925	0.14254	3.38	1126.67	2.499	NA	0	0	0.05388	NA	NA	4
MBC_1335_1	MBC_1335	Below LOD	MBC	0	0.10921	3.569	1189.67	1.992	NA	0	0	0.05991	NA	1	4
MBC_1334	MBC_1334	Below LOD	MBC	0.02905	0.179197	3.465	1155	2.045	NA	0	0	0.05008	pos	1	5.5375
MBC_1333_4	MBC_1333	Below LOD	MBC	0.008817	0.119319	5.684	1894.67	2.735	NA	0	0	0.06144	pos	NA	4
MBC_1333_3	MBC_1333	Low Purity	MBC	0.03082	0.132625	6.501	2167	2.013	NA	0	0	0.06421	pos	NA	6
MBC_1333_5	MBC_1333	Low Coverage	MBC	0.02069	0.0181586	11.346	3782	2.68	NA	0	0	0.1015	pos	NA	3.5
MBC_1333_1	MBC_1333	Below LOD	MBC	0.0127	0.150564	13.635	4545	2.573	NA	0	0	0.05245	pos	NA	4
MBC_1333_2	MBC_1333	Low Purity	MBC	0.0323	0.262202	43.101	14367	2.036	NA	0	0	0.03976	pos	NA	4
MBC_1332	MBC_1332	Low Coverage	MBC	0.01574	0.0456072	9.59	3196.67	2.986	NA	0	0	0.07094	pos	NA	4.5
MBC_1331	MBC_1331	Pass	MBC	0.653	0.05059	6.741	2247	1.922	0.512	0.2722	0.4057	0.1956	neg	1	3.8
MBC_1330_4	MBC_1330	Below LOD	MBC	0	0.116646	1.103	367.667	1.956	NA	0	0	0.05668	NA	NA	4
MBC_1330_2	MBC_1330	Below LOD	MBC	0.01071	0.164639	3.321	1107	2.556	0.6327	0.01619	0.05455	0.05066	NA	NA	4
MBC_1330_1	MBC_1330	Below LOD	MBC	0.01402	0.112692	4.667	1555.67	2.691	NA	0	0	0.0589	NA	NA	4
MBC_1330_3	MBC_1330	Low Purity	MBC	0.04459	0.0804795	23.843	7947.67	2.037	0.4309	0.05937	0.1469	0.05919	NA	1	3.5
MBC_1329	MBC_1329	Pass	MBC	0.3421	0.109886	13.825	4608.33	2.397	0.6201	0.09561	0.2197	0.06448	neg	1	3.6
MBC_1328	MBC_1328	Below LOD	MBC	0.01927	0.0640019	2.772	924	2.564	NA	0	0	0.0859	neg	1	3.5
MBC_1327	MBC_1327	Low Purity	MBC	0.08795	0.110128	4.103	1367.67	1.88	0.6608	0.1993	0.3368	0.06536	NA	1	5.69
MBC_1326	MBC_1326	Pass	MBC	0.7665	0.0745463	356.642	118881	2.71	0.2358	0.01311	0.02462	0.07487	pos	1	3.8
MBC_1325	MBC_1325	Pass	MBC	0.2843	0.0522905	1.458	486	2.643	0.4167	0.2629	0.3665	0.1507	pos	1	3.9
MBC_1324	MBC_1324	Pass	MBC	0.4364	0.129477	55.73	18576.7	2.835	0.4496	0.07016	0.1013	0.06776	neg	1	3.6
MBC_1323	MBC_1323	Pass	MBC	0.1143	0.156725	2.572	857.333	1.838	0.2587	0.03508	0.1294	0.05017	neg	1	5.5
MBC_1322_3	MBC_1322	Pass	MBC	0.3791	0.144552	12.312	4104	1.804	0.5696	0.2221	0.3538	0.06146	neg	1	1
MBC_1322_5	MBC_1322	Low Purity	MBC	0.06458	0.189073	13.673	4557.67	1.847	0.4229	0.148	0.2197	0.04771	neg	NA	2.5
MBC_1322_2	MBC_1322	Pass	MBC	0.2745	0.0657167	25.641	8547	1.826	0.6071	0.2032	0.3302	0.08912	neg	NA	2
MBC_1322_4	MBC_1322	Pass	MBC	0.2437	0.193258	30.69	10230	1.819	0.5673	0.175	0.2797	0.05015	neg	NA	2.8
MBC_1322_1	MBC_1322	Pass	MBC	0.139	0.164997	32.603	10867.7	1.853	0.4394	0.1847	0.2703	0.04993	neg	NA	1.6
MBC_1321	MBC_1321	Pass	MBC	0.6333	0.12815	164.328	54776	2.579	0.3371	0.02776	0.04878	0.07513	neg	1	3
MBC_1320_9	MBC_1320	Low Purity	MBC	0.07232	0.0834138	4.69	1563.33	2.005	0.6221	0.3053	0.5133	0.07012	neg	NA	3.6
MBC_1320_4	MBC_1320	Low Purity	MBC	0.06685	0.0771067	7.2	2400	2.035	0.6383	0.1072	0.2591	0.07374	neg	NA	3
MBC_1320_7	MBC_1320	Low Coverage	MBC	0.2632	0.0497528	12.01	4003.33	2.246	0.7177	0.2167	0.2793	0.09265	neg	NA	2.5
MBC_1320_2	MBC_1320	Below LOD	MBC	0.02097	0.0692332	12.254	4084.67	1.936	NA	0	0	0.06743	neg	NA	2.6
MBC_1320_5	MBC_1320	Low Coverage	MBC	0.07702	0.0430016	14.139	4713	2.039	0.5816	0.1808	0.3195	0.08925	neg	NA	2
MBC_1320_8	MBC_1320	Low Coverage	MBC	0.03986	0.000879665	15.786	5262	1.988	NA	0	0	0.5872	neg	NA	3
MBC_1320_6	MBC_1320	Low Purity	MBC	0.06478	0.0743475	16.086	5362	2.138	0.5764	0.1137	0.2711	0.07317	neg	NA	3
MBC_1320_1	MBC_1320	Below LOD	MBC	0.01045	0.073503	20.807	6935.67	2.685	NA	0	0	0.06708	neg	NA	3.7
MBC_1320_3	MBC_1320	Below LOD	MBC	0.008042	0.0642751	25.685	8561.67	2.655	NA	0	0	0.07413	neg	NA	2.6
MBC_1319	MBC_1319	Low Purity	MBC	0.09564	0.0739422	3.859	1286.33	2.639	0.4521	0.2779	0.3701	0.07741	neg	1	1.6
MBC_1318	MBC_1318	Low Coverage	MBC	0.005457	0.0464796	5.997	1999	2.793	NA	0	0	0.09296	NA	NA	3.8
MBC_1317	MBC_1317	Below LOD	MBC	0.01635	0.101847	1.125	375	2.695	NA	0	0	0.07011	pos	1	4
MBC_1316_4	MBC_1316	Low Purity	MBC	0.07	0.0518154	9.691	3230.33	2.587	0.5776	0.1045	0.2096	0.08377	neg	1	2.5
MBC_1316_5	MBC_1316	Low Purity	MBC	0.05092	0.147337	9.948	3316	2.765	NA	0	0	0.05401	neg	NA	3
MBC_1316_1	MBC_1316	Below LOD	MBC	0.01678	0.0579119	11.359	3786.33	2.605	NA	0	0	0.0766	neg	NA	3.8
MBC_1316_2	MBC_1316	Low Purity	MBC	0.0347	0.135424	15.834	5278	2.716	NA	0	0	0.05708	neg	NA	3
MBC_1316_6	MBC_1316	Low Purity	MBC	0.08127	0.0720971	17.97	5990	2.255	0.5002	0.1153	0.3341	0.07513	neg	NA	3
MBC_1316_3	MBC_1316	Low Purity	MBC	0.07206	0.132807	28.753	9584.33	2.211	0.5689	0.128	0.2753	0.05534	neg	NA	2.7
MBC_1315	MBC_1315	Pass	MBC	0.3595	0.0890135	69.943	23314.3	1.993	0.5855	0.3458	0.5473	0.08056	pos	1	5.775
MBC_1314_2	MBC_1314	Pass	MBC	0.2788	0.152315	33.948	11316	2.907	0.4306	0.09561	0.1137	0.06037	neg	1	4
MBC_1314_3	MBC_1314	Pass	MBC	0.2645	0.193369	61.102	20367.3	2.844	0.5054	0.09907	0.1167	0.05306	neg	NA	3.5
MBC_1314_1	MBC_1314	Pass	MBC	0.2263	0.0838781	155.22	51740	2.789	0.4748	0.09368	0.1107	0.0781	neg	NA	3.6
MBC_1313	MBC_1313	Pass	MBC	0.4311	0.104532	17.053	5684.33	2.088	0.4634	0.325	0.4771	0.07294	pos	1	3.8
MBC_1312_4	MBC_1312	Low Purity	MBC	0.0717	0.0971535	11.1	3700	2.899	0.2038	0.0478	0.069	0.06442	pos	1	3.3
MBC_1312_2	MBC_1312	Low Purity	MBC	0.09776	0.184587	13.892	4630.67	2.002	0.4892	0.2683	0.4044	0.05137	pos	NA	4
MBC_1312_6	MBC_1312	Low Purity	MBC	0.03491	0.0873546	44.226	14742	2.069	NA	0	0	0.06744	pos	NA	3
MBC_1312_1	MBC_1312	Low Purity	MBC	0.04317	0.191249	49.181	16393.7	1.943	0.6714	0.009252	0.02612	0.04714	pos	NA	3.5
MBC_1312_3	MBC_1312	Below LOD	MBC	0.01834	0.0878857	70.034	23344.7	2.844	NA	0	0	0.06833	pos	NA	3.8
MBC_1312_5	MBC_1312	Below LOD	MBC	0.01175	0.140043	106.428	35476	2.525	NA	0	0	0.05519	pos	NA	3
MBC_1311_1	MBC_1311	Low Purity	MBC	0.05086	0.13286	5.078	1692.67	2.044	NA	0	0	0.05421	pos	NA	3.8
MBC_1311_3	MBC_1311	Low Purity	MBC	0.03377	0.154475	5.67	1890	2.002	NA	0	0	0.05576	pos	NA	3.2
MBC_1311_2	MBC_1311	Low Purity	MBC	0.05032	0.228268	8.856	2952	1.969	0.4567	0.06361	0.3966	0.04621	pos	NA	3
MBC_1311_6	MBC_1311	Below LOD	MBC	0	0.237524	9.51	3170	2.032	NA	0	0	0.04338	pos	1	3
MBC_1311_5	MBC_1311	Low Purity	MBC	0.03788	0.0524268	20.802	6934	1.939	NA	0	0	0.08561	pos	NA	3
MBC_1311_4	MBC_1311	Below LOD	MBC	0.01078	0.20202	23.448	7816	2.544	NA	0	0	0.04693	pos	NA	3
MBC_1310	MBC_1310	Below LOD	MBC	0.009827	0.115013	1.949	649.667	2.78	NA	0	0	0.06239	pos	1	5.875
MBC_1309	MBC_1309	Below LOD	MBC	0.02232	0.0891218	5.049	1683	2.036	NA	0	0	0.06393	neg	1	3.8
MBC_1308_5	MBC_1308	Pass	MBC	0.3213	0.109302	8.021	2673.67	3.047	0.02088	0.2039	0.2955	0.06684	neg	1	2.5
MBC_1308_3	MBC_1308	Pass	MBC	0.1773	0.139869	8.331	2777	3.045	0.0915	0.1931	0.2842	0.05772	neg	NA	3.5
MBC_1308_1	MBC_1308	Pass	MBC	0.2956	0.14723	15.043	5014.33	3.046	0.09268	0.1908	0.2814	0.06241	neg	NA	3.5
MBC_1308_2	MBC_1308	Pass	MBC	0.1908	0.0887627	25.5	8500	3.022	0.1023	0.2259	0.3147	0.07174	neg	NA	3
MBC_1308_4	MBC_1308	Pass	MBC	0.3323	0.129953	49.89	16630	2.026	0.8695	0.3828	0.3847	0.06349	neg	NA	3
MBC_1307	MBC_1307	Pass	MBC	0.3378	0.0594514	15.402	5134	2.276	0.5308	0.2564	0.4736	0.224	neg	1	3.7
MBC_1306_6	MBC_1306	Pass	MBC	0.306	0.130952	4.5	1500	1.99	0.371	0.3728	0.4667	0.0626	neg	1	1.5
MBC_1306_1	MBC_1306	Pass	MBC	0.1041	0.0953179	8.561	2853.67	2.154	0.4513	0.2136	0.3003	0.07078	neg	NA	2.5
MBC_1306_4	MBC_1306	Pass	MBC	0.1217	0.139495	10.872	3624	2.053	0.3556	0.2097	0.2978	0.05413	neg	NA	3
MBC_1306_5	MBC_1306	Pass	MBC	0.2813	0.086009	14.033	4677.67	2.075	0.4292	0.3412	0.4418	0.07658	neg	NA	2.6
MBC_1306_3	MBC_1306	Pass	MBC	0.2397	0.140306	15.96	5320	2.012	0.3968	0.2934	0.3813	0.06118	neg	NA	3
MBC_1306_2	MBC_1306	Pass	MBC	0.1369	0.101848	22.806	7602	2.213	0.6931	0.3265	0.4532	0.06907	neg	NA	3
MBC_1306_7	MBC_1306	Pass	MBC	0.313	0.132264	80.888	26962.7	2.177	0.5638	0.2201	0.3053	0.06459	neg	NA	3.7
MBC_1305_1	MBC_1305	Pass	MBC	0.4051	0.1249	4.047	1349	2.327	0.4663	0.3254	0.5556	0.06518	NA	NA	6
MBC_1305_2	MBC_1305	Below LOD	MBC	0.006007	0.0700603	4.184	1394.67	2.298	NA	0	0	0.06849	NA	1	3.7
MBC_1305_3	MBC_1305	Pass	MBC	0.3023	0.094175	5.928	1976	2.645	0.2359	0.1658	0.2273	0.07628	NA	NA	6
MBC_1304	MBC_1304	Pass	MBC	0.129	0.0829606	11.763	3921	2.22	0.4188	0.3709	0.5866	0.07068	NA	1	3.7
MBC_1303_5	MBC_1303	Low Coverage	MBC	0.01218	0.0496566	5.503	1834.33	2.926	NA	0	0	0.08934	neg	NA	1.75
MBC_1303_4	MBC_1303	Low Purity	MBC	0.04058	0.107996	6.354	2118	1.965	0.6842	0.006554	0.03142	0.06065	neg	NA	2
MBC_1303_3	MBC_1303	Below LOD	MBC	0.009752	0.0823908	8.04	2680	2.362	NA	0	0	0.06951	neg	NA	3.6
MBC_1303_1	MBC_1303	Low Coverage	MBC	0.03845	0.0446335	13.824	4608	2.734	0.779	0.06322	0.1099	0.0977	neg	NA	4
MBC_1303_2	MBC_1303	Below LOD	MBC	0.02451	0.0823917	16.965	5655	2.178	NA	0	0	0.07346	neg	NA	2
MBC_1303_6	MBC_1303	Pass	MBC	0.3964	0.151848	88.067	29355.7	1.682	0.1709	0.143	0.2189	0.05931	neg	NA	3.8
MBC_1302_4	MBC_1302	Pass	MBC	0.2487	0.108056	3.939	1313	2.674	0.5713	0.1407	0.1983	0.07364	NA	NA	3.5
MBC_1302_1	MBC_1302	Low Purity	MBC	0.08468	0.116828	5.19	1730	2.584	0.5425	0.2294	0.3143	0.06206	NA	NA	3
MBC_1302_7	MBC_1302	Pass	MBC	0.1453	0.116916	7.23	2410	2.613	0.4163	0.1696	0.2326	0.06635	NA	NA	3
MBC_1302_3	MBC_1302	Pass	MBC	0.1092	0.121101	7.536	2512	2.4	0.521	0.283	0.3756	0.06473	NA	NA	3
MBC_1302_6	MBC_1302	Pass	MBC	0.3067	0.124044	8.302	2767.33	2.756	0.9415	0.2471	0.3716	0.07038	NA	NA	2.5
MBC_1302_2	MBC_1302	Low Coverage	MBC	0.1298	0.0389573	8.311	2770.33	2.642	0.4071	0.1608	0.2488	0.1008	NA	NA	3.5
MBC_1302_9	MBC_1302	Failed Library Construction	MBC	NA	NA	10.766	3588.67	NA	NA	NA	NA	NA	NA	NA	1.6
MBC_1302_8	MBC_1302	Low Purity	MBC	0.0429	0.101438	23.688	7896	2.699	0.406	0.0239	0.05326	0.06061	NA	NA	2
MBC_1302_5	MBC_1302	Low Purity	MBC	0.05244	0.0944816	84.825	28275	2.649	0.544	0.0478	0.07745	0.06945	NA	NA	2
MBC_1301	MBC_1301	Low Purity	MBC	0.03429	0.134046	10.278	3426	1.96	NA	0	0	0.05734	NA	1	6
MBC_1300	MBC_1300	Pass	MBC	0.2002	0.156431	16.513	5504.33	2.555	0.5362	0.2043	0.321	0.05927	neg	1	3.8
MBC_1299	MBC_1299	Pass	MBC	0.2743	0.167584	8.706	2902	1.901	0.4537	0.07633	0.2388	0.05451	neg	1	3.8
MBC_1298_1	MBC_1298	Low Purity	MBC	0.04485	0.0731972	3.948	1316	1.997	0.5619	0.01079	0.1489	0.07308	pos	NA	5.7625
MBC_1298_2	MBC_1298	Below LOD	MBC	0.02845	0.122111	4.537	1512.33	2.074	NA	0	0	0.05589	pos	1	4.4
MBC_1297	MBC_1297	Pass	MBC	0.3161	0.137966	55.782	18594	1.985	0.5821	0.2567	0.3219	0.07123	neg	1	4
MBC_1296_1	MBC_1296	Pass	MBC	0.6567	0.0585699	51.84	17280	3.08	0.3435	0.02776	0.05187	0.08921	NA	1	2
MBC_1296_2	MBC_1296	Pass	MBC	0.7166	0.0707973	268.617	89539	3.081	0.8304	0.002699	0.005271	0.08204	NA	NA	2.2
MBC_1296_3	MBC_1296	Pass	MBC	0.6393	0.128373	485.667	161889	3.081	0.8627	0.01118	0.02156	0.06492	NA	NA	2
MBC_1295_2	MBC_1295	Pass	MBC	0.1459	0.241048	7.854	2618	2.144	0.5744	0.318	0.4706	0.04434	neg	1	3.8
MBC_1295_1	MBC_1295	Low Purity	MBC	0.03055	0.06163	8.825	2941.67	2.315	NA	0	0	0.08105	neg	NA	3.8
MBC_1294	MBC_1294	Low Coverage	MBC	0.168	0.0279479	3.03	1010	2.333	0.8913	0.07864	0.1252	0.2671	neg	NA	3.6
MBC_1293	MBC_1293	Low Purity	MBC	0.0446	0.16432	44.872	14957.3	2.622	0.3862	0.03508	0.06878	0.0564	neg	1	3.8
MBC_1292	MBC_1292	Pass	MBC	0.276	0.118931	8.46	2820	1.969	0.5953	0.4044	0.6293	0.06413	neg	1	3.8
MBC_1291_1	MBC_1291	Low Coverage	MBC	0.611	0.0428207	7.877	2625.67	1.923	0.5058	0.382	0.5302	0.2093	neg	NA	3.8
MBC_1291_2	MBC_1291	Pass	MBC	0.4763	0.168931	35.332	11777.3	2.452	0.5474	0.2143	0.3214	0.06075	neg	NA	3.8
MBC_1290	MBC_1290	Below LOD	MBC	0.004513	0.153664	21.063	7021	2.659	NA	0	0	0.05358	NA	1	5.7
MBC_1289_4	MBC_1289	Low Coverage	MBC	0.07663	0.0388132	13.244	4414.67	2.025	0.7438	0.02236	0.07323	0.1007	neg	NA	3.8
MBC_1289_6	MBC_1289	Low Purity	MBC	0.04536	0.123001	20.077	6692.33	1.991	NA	0	0	0.05347	neg	NA	2.6
MBC_1289_2	MBC_1289	Below LOD	MBC	0.01171	0.133483	23.61	7870	2.979	NA	0	0	0.05523	neg	NA	3
MBC_1289_1	MBC_1289	Below LOD	MBC	0.007798	0.112119	25.248	8416	2.763	NA	0	0	0.05778	neg	NA	3
MBC_1289_9	MBC_1289	Below LOD	MBC	0.01247	0.116257	25.925	8641.67	3.159	NA	0	0	0.05706	neg	NA	3.4
MBC_1289_3	MBC_1289	Below LOD	MBC	0.01531	0.138906	26.46	8820	2.793	NA	0	0	0.0498	neg	NA	3
MBC_1289_5	MBC_1289	Below LOD	MBC	0.01366	0.0980638	26.933	8977.67	2.81	NA	0	0	0.06012	neg	NA	3.5
MBC_1289_8	MBC_1289	Below LOD	MBC	0.0132	0.0724904	27.151	9050.33	3.179	NA	0	0	0.07259	neg	NA	2.5
MBC_1289_10	MBC_1289	Low Purity	MBC	0.03741	0.173476	37.878	12626	2.149	0.5411	0.01619	0.08367	0.04833	neg	NA	3
MBC_1289_7	MBC_1289	Low Purity	MBC	0.03724	0.235071	121.068	40356	2.021	0.5117	0.03277	0.4802	0.04627	neg	NA	3
MBC_1288	MBC_1288	Low Purity	MBC	0.04516	0.0839788	8.694	2898	1.969	NA	0	0	0.06987	NA	1	3.7
MBC_1287	MBC_1287	Pass	MBC	0.1162	0.0828477	13.5	4500	1.793	0.5712	0.1276	0.1794	0.06704	NA	1	3.8
MBC_1286	MBC_1286	Below LOD	MBC	0.02099	0.161051	7.241	2413.67	2.403	NA	0	0	0.05205	NA	1	3.5
MBC_1285	MBC_1285	Low Coverage	MBC	0.112	0.0218766	3.373	1124.33	2.296	0.8506	0.01658	0.04304	0.1955	NA	NA	3.8
MBC_1284	MBC_1284	Pass	MBC	0.49	0.124086	38.856	12952	2.652	0.1165	0.1538	0.2121	0.06967	neg	1	3.8
MBC_1283	MBC_1283	Low Purity	MBC	0.0333	0.150805	6.826	2275.33	1.998	NA	0	0	0.05493	neg	1	3.8
MBC_1282	MBC_1282	Low Purity	MBC	0.08997	0.105684	3.467	1155.67	2.032	0.3849	0.1203	0.3714	0.05902	NA	1	3.8
MBC_1281_1	MBC_1281	Low Purity	MBC	0.08633	0.102322	15.376	5125.33	2.214	0.4602	0.2278	0.4639	0.06002	neg	1	3.8
MBC_1281_2	MBC_1281	Pass	MBC	0.3966	0.124897	173.131	57710.3	2.098	0.4909	0.399	0.5721	0.06519	neg	NA	3.7
MBC_1280	MBC_1280	Pass	MBC	0.6202	0.0757067	8.1	2700	2.452	0.5445	0.1839	0.3557	0.2338	neg	1	2.7
MBC_1279	MBC_1279	Pass	MBC	0.5611	0.104147	316.819	105606	1.804	0.5035	0.234	0.3722	0.07462	NA	1	3.8
MBC_1278	MBC_1278	Low Purity	MBC	0.0494	0.150152	1.502	500.667	1.983	0.5806	0.02544	0.05518	0.05749	neg	1	3.8
MBC_1277	MBC_1277	Low Coverage	MBC	0.08203	0.0391701	1.566	522	2.675	0.7957	0.06592	0.11	0.1695	neg	NA	3.7
MBC_1276	MBC_1276	Low Coverage	MBC	0.05962	0.0203405	3.159	1053	3.03	0.6992	0.006168	0.01046	0.2401	neg	NA	3.8
MBC_1275	MBC_1275	Low Purity	MBC	0.03059	0.183056	8.114	2704.67	2.041	0.7073	0.01041	0.03114	0.04806	neg	1	3.8
MBC_1274	MBC_1274	Pass	MBC	0.1159	0.104252	2.826	942	1.928	0.4479	0.2471	0.4337	0.06258	pos	1	3.7
MBC_1273	MBC_1273	Pass	MBC	0.3897	0.138359	43.764	14588	1.799	0.4823	0.1476	0.2111	0.07205	NA	1	3.7
MBC_1272	MBC_1272	Pass	MBC	0.2666	0.142523	7.219	2406.33	2.394	0.6954	0.1234	0.2161	0.05945	neg	1	3.7
MBC_1271	MBC_1271	Low Coverage	MBC	0.106	0.0477049	2.366	788.667	2.271	0.8474	0.01889	0.03763	0.1939	neg	NA	3.4
MBC_1270	MBC_1270	Pass	MBC	0.4861	0.154571	4.225	1408.33	1.834	0.7195	0.1249	0.2488	0.06249	neg	1	3.6
MBC_1269	MBC_1269	Low Purity	MBC	0.09101	0.0533389	7.127	2375.67	2.204	0.6373	0.1689	0.4695	0.08928	NA	1	3.7
MBC_1268	MBC_1268	Pass	MBC	0.246	0.133423	4.421	1473.67	2.311	0.6302	0.2332	0.3671	0.0612	neg	1	2.5
MBC_1267	MBC_1267	Pass	MBC	0.1079	0.0833147	1.66	553.333	1.974	0.8319	0.05243	0.131	0.2066	pos	1	3.6
MBC_1266	MBC_1266	Pass	MBC	0.7606	0.112733	177.007	59002.3	2.381	0.08183	0.123	0.2262	0.08146	NA	1	3.5
MBC_1265	MBC_1265	Pass	MBC	0.1561	0.0534413	1.182	394	2.25	0.9375	0.1573	0.3961	0.1484	neg	1	3.7
MBC_1264	MBC_1264	Pass	MBC	0.4485	0.0545867	10.194	3398	2.727	0.6508	0.1611	0.2668	0.1624	neg	1	6
MBC_1263	MBC_1263	Below LOD	MBC	0.01904	0.104542	7.689	2563	2.523	NA	0	0	0.06165	neg	1	6
MBC_1262	MBC_1262	Pass	MBC	0.3348	0.130506	67.398	22466	2.592	0.3187	0.2483	0.3303	0.06826	NA	1	3.7
MBC_1261	MBC_1261	Pass	MBC	0.2742	0.123764	6.94	2313.33	1.763	0.2108	0.3011	0.4546	0.0651	neg	1	3.6
MBC_1260	MBC_1260	Below LOD	MBC	0.008093	0.0863786	21.483	7161	2.586	NA	0	0	0.06684	neg	1	6
MBC_1259_2	MBC_1259	Below LOD	MBC	0.01202	0.0886513	8.526	2842	2.915	NA	0	0	0.06846	neg	1	6
MBC_1259_1	MBC_1259	Below LOD	MBC	0.02982	0.108778	12.123	4041	1.998	NA	0	0	0.06297	neg	NA	6
MBC_1258	MBC_1258	Pass	MBC	0.3646	0.0655011	2.65	883.333	2.685	0.3914	0.2645	0.3694	0.2007	neg	1	3.6
MBC_1257	MBC_1257	Low Purity	MBC	0.08075	0.16575	26.766	8922	1.88	0.4902	0.2614	0.4751	0.05099	pos	1	5.425
MBC_1256	MBC_1256	Below LOD	MBC	0.01127	0.0720215	10.1	3366.67	2.74	NA	0	0	0.07403	pos	1	5.5
MBC_1255	MBC_1255	Pass	MBC	0.2419	0.170018	1.893	631	2.344	0.6347	0.1222	0.2013	0.05852	pos	1	6
MBC_1254	MBC_1254	Low Purity	MBC	0.04417	0.154326	4.179	1393	2.008	NA	0	0	0.05188	borderline	1	5.5
MBC_1253	MBC_1253	Pass	MBC	0.185	0.158953	48.913	16304.3	1.942	0.4234	0.09907	0.3161	0.05916	pos	1	3.6
MBC_1252_2	MBC_1252	Low Purity	MBC	0.03508	0.118205	7.029	2343	2.001	NA	0	0	0.05765	neg	NA	6
MBC_1252_3	MBC_1252	Low Purity	MBC	0.04103	0.109748	12.226	4075.33	2.023	NA	0	0	0.06031	neg	1	5.8125
MBC_1252_1	MBC_1252	Below LOD	MBC	0.02632	0.137909	22.695	7565	1.892	NA	0	0	0.05821	neg	NA	4.7
MBC_1251	MBC_1251	Low Coverage	MBC	0.1233	0.0206278	0.983	327.667	2.412	0.637	0.08635	0.1105	0.1261	pos	NA	5.75
MBC_1250	MBC_1250	Below LOD	MBC	0.01857	0.0864749	2.178	726	2.061	NA	0	0	0.06869	pos	1	6
MBC_1249	MBC_1249	Low Coverage	MBC	0.1956	0.031553	3.626	1208.67	2.424	0.7269	0.1484	0.2848	0.1532	NA	NA	5.525
MBC_1248	MBC_1248	Pass	MBC	0.1111	0.0879614	10.452	3484	2.919	0.5437	0.1002	0.1566	0.06998	pos	1	5.58
MBC_1247	MBC_1247	Pass	MBC	0.1291	0.144872	19.782	6594	2.372	0.4264	0.1087	0.1634	0.06403	NA	1	4
MBC_1246	MBC_1246	Low Purity	MBC	0.09222	0.0554955	1.031	343.667	2.351	0.7368	0.05127	0.09179	0.1052	neg	1	4
MBC_1245	MBC_1245	Pass	MBC	0.1055	0.0968282	6.592	2197.33	1.881	0.3512	0.3026	0.6076	0.07224	pos	1	3.85
MBC_1244	MBC_1244	Below LOD	MBC	0.02193	0.137475	3.24	1080	2.12	NA	0	0	0.05707	pos	1	4
MBC_1243	MBC_1243	Low Purity	MBC	0.08183	0.0565705	1.373	457.667	2.106	0.8083	0.03354	0.08709	0.1487	pos	1	4
MBC_1242	MBC_1242	Below LOD	MBC	0.012	0.0760495	3.695	1231.67	2.412	NA	0	0	0.07553	pos	1	4
MBC_1241	MBC_1241	Low Purity	MBC	0.04758	0.10983	6.615	2205	2.016	NA	0	0	0.05923	pos	1	4
MBC_1240	MBC_1240	Below LOD	MBC	0.0246	0.129477	15.512	5170.67	1.931	NA	0	0	0.05744	pos	1	4
MBC_1239	MBC_1239	Low Purity	MBC	0.03043	0.125294	9.833	3277.67	1.995	NA	0	0	0.05652	NA	1	4
MBC_1238_2	MBC_1238	Below LOD	MBC	0.01575	0.138492	2.127	709	2.573	NA	0	0	0.05324	pos	NA	3.8
MBC_1238_1	MBC_1238	Below LOD	MBC	0.01132	0.115115	4.905	1635	2.842	NA	0	0	0.05962	pos	1	5.74
MBC_1237	MBC_1237	Below LOD	MBC	0.008593	0.145244	0.914	304.667	2.521	NA	0	0	0.05389	NA	1	4
MBC_1236_1	MBC_1236	Low Purity	MBC	0.05521	0.153842	4.804	1601.33	2.593	0.5417	0.08443	0.1622	0.05253	pos	NA	5.8
MBC_1236_2	MBC_1236	Below LOD	MBC	0	0.108862	6.327	2109	2.023	NA	0	0	0.06034	pos	1	4
MBC_1235_4	MBC_1235	Low Purity	MBC	0.05022	0.0673337	0.918	306	2.109	0.7984	0.004241	0.01861	0.1014	neg	1	4
MBC_1235_3	MBC_1235	Below LOD	MBC	0	0.106931	13.793	4597.67	1.993	NA	0	NA	0.06034	neg	NA	5.9
MBC_1235_1	MBC_1235	Below LOD	MBC	0.01684	0.0907104	20.502	6834	2.02	NA	0	0	0.068	neg	NA	4
MBC_1235_2	MBC_1235	Low Purity	MBC	0.03046	0.114061	34.439	11479.7	1.87	NA	0	0	0.06499	neg	NA	3.575
MBC_1234_1	MBC_1234	Below LOD	MBC	0	0.146527	4.082	1360.67	1.976	NA	0	NA	0.0521	pos	1	4
MBC_1234_2	MBC_1234	Low Purity	MBC	0.03316	0.226589	5.023	1674.33	1.93	0.439	0.006168	0.04384	0.04545	pos	NA	5.6625
MBC_1233_1	MBC_1233	Pass	MBC	0.1909	0.111725	9.695	3231.67	1.987	0.5464	0.3254	0.4149	0.06815	neg	NA	3.55
MBC_1233_2	MBC_1233	Low Coverage	MBC	0.0423	0.034806	115.538	38512.7	2.718	0.7314	0.01388	0.02649	0.112	neg	NA	4
MBC_1232	MBC_1232	Low Coverage	MBC	0.01384	0.0411682	19.247	6415.67	2.757	NA	0	0	0.1037	pos	NA	4
MBC_1231	MBC_1231	Pass	MBC	0.2369	0.0748225	1.55	516.667	2.521	0.5507	0.2032	0.2979	0.1673	neg	1	3.6
MBC_1230	MBC_1230	Below LOD	MBC	0.007371	0.163498	1.827	609	2.69	NA	0	0	0.05021	pos	1	4
MBC_1229_2	MBC_1229	Below LOD	MBC	0.01331	0.0705419	1.54	513.333	2.146	NA	0	0	0.07414	pos	NA	5.6
MBC_1229_1	MBC_1229	Below LOD	MBC	0.01408	0.0900277	2.637	879	2.421	NA	0	0	0.06806	pos	1	2
MBC_1228_3	MBC_1228	Insufficient Yield for Library Construction	MBC	NA	NA	0.196	65.3333	NA	NA	NA	NA	NA	pos	NA	5.6
MBC_1228_1	MBC_1228	Low Purity	MBC	0.07643	0.0930341	1.533	511	2.042	0.508	0.2702	0.555	0.07196	pos	1	5.46
MBC_1228_2	MBC_1228	Low Purity	MBC	0.07684	0.132932	1.969	656.333	2.371	0.4221	0.1947	0.3389	0.05611	pos	NA	3.7
MBC_1227	MBC_1227	Below LOD	MBC	0	0.129907	13.838	4612.67	2.007	NA	0	0	0.05611	pos	1	4
MBC_1226	MBC_1226	Low Purity	MBC	0.05639	0.0989893	263.97	87990	2.065	0.8764	0.04934	0.2058	0.06691	pos	1	4
MBC_1225	MBC_1225	Low Purity	MBC	0.03088	0.141157	5.652	1884	1.978	NA	0	0	0.05566	pos	1	2
MBC_1224	MBC_1224	Below LOD	MBC	0.01015	0.0697868	2.001	667	2.469	NA	0	0	0.0748	NA	1	6
MBC_1223_1	MBC_1223	Below LOD	MBC	0	0.134102	1.102	367.333	2.041	NA	0	NA	0.0545	pos	NA	5.9628
MBC_1223_2	MBC_1223	Below LOD	MBC	0	0.154955	7.862	2620.67	2.002	NA	0	NA	0.05199	pos	1	4
MBC_1222	MBC_1222	Below LOD	MBC	0	0.168455	5.265	1755	1.966	NA	0	0	0.04711	NA	1	4
MBC_1221_3	MBC_1221	Pass	MBC	0.1866	0.153684	13.41	4470	2.853	0.9229	0.1527	0.248	0.05756	neg	1	4
MBC_1221_4	MBC_1221	Pass	MBC	0.1401	0.115743	39.218	13072.7	1.99	0.6268	0.2787	0.3768	0.06696	neg	NA	5.7
MBC_1221_5	MBC_1221	Below LOD	MBC	0.0188	0.126647	46.209	15403	2.502	NA	0	0	0.0604	neg	NA	6
MBC_1221_1	MBC_1221	Pass	MBC	0.2197	0.164661	79.512	26504	2.877	0.1333	0.1369	0.1843	0.06059	neg	NA	5.8875
MBC_1221_2	MBC_1221	Pass	MBC	0.3687	0.183387	111.701	37233.7	2.831	0.822	0.08173	0.1301	0.0628	neg	NA	5.9
MBC_1220_2	MBC_1220	Insufficient Yield for Library Construction	MBC	NA	NA	1.115	371.667	NA	NA	NA	NA	NA	pos	NA	0.92
MBC_1220_1	MBC_1220	Low Purity	MBC	0.03803	0.15304	2.286	762	1.914	NA	0	0	0.05222	pos	1	4
MBC_1219	MBC_1219	Below LOD	MBC	0.02571	0.0748479	9.95	3316.67	2.579	NA	0	0	0.07083	neg	1	4
MBC_1218	MBC_1218	Low Coverage	MBC	0.1708	0.0478769	1.075	358.333	2.571	0.669	0.1449	0.2304	0.1588	neg	NA	3.6
MBC_1217_1	MBC_1217	Low Purity	MBC	0.05289	0.159259	7.531	2510.33	2.089	0.5348	0.01349	0.1683	0.05357	pos	NA	5.7125
MBC_1217_2	MBC_1217	Low Purity	MBC	0.08233	0.213508	36.734	12244.7	2.054	0.6196	0.01966	0.2217	0.05044	pos	1	4
MBC_1216_2	MBC_1216	Pass	MBC	0.4233	0.174679	34.596	11532	1.972	0.4239	0.1187	0.3793	0.05596	pos	1	4
MBC_1216_1	MBC_1216	Pass	MBC	0.433	0.174913	81.306	27102	1.991	0.9906	0.09715	0.4006	0.05926	pos	NA	6
MBC_1215_2	MBC_1215	Low Purity	MBC	0.04285	0.115805	1.775	591.667	2.092	0.9177	0.0293	0.2038	0.06143	pos	NA	5.82
MBC_1215_1	MBC_1215	Low Purity	MBC	0.05464	0.286945	2.48	826.667	2.003	NA	0	0	0.0373	pos	1	4
MBC_1214_2	MBC_1214	Low Purity	MBC	0.07232	0.0928767	10.796	3598.67	1.967	0.5628	0.1604	0.3185	0.06308	neg	1	4
MBC_1214_4	MBC_1214	Low Purity	MBC	0.06716	0.0993069	13.164	4388	1.899	0.4457	0.1257	0.2142	0.06456	neg	NA	5.9
MBC_1214_3	MBC_1214	Pass	MBC	0.1076	0.0888834	18.447	6149	2.142	0.3688	0.2001	0.3483	0.07158	neg	NA	6
MBC_1214_1	MBC_1214	Pass	MBC	0.2002	0.146186	23.62	7873.33	2.027	0.4522	0.4075	0.5701	0.05626	neg	NA	3.93
MBC_1213_1	MBC_1213	Below LOD	MBC	0	0.108647	1.476	492	1.978	NA	0	NA	0.05532	pos	1	4
MBC_1213_2	MBC_1213	Low Purity	MBC	0.0331	0.0625735	5.686	1895.33	1.784	NA	0	0	0.08271	pos	NA	5.6
MBC_1212	MBC_1212	Below LOD	MBC	0.008033	0.0935516	4.014	1338	2.8	NA	0	0	0.06877	neg	1	4
MBC_1211_1	MBC_1211	Low Purity	MBC	0.04298	0.128947	2.056	685.333	1.933	0.5667	0.02429	0.05445	0.05951	borderline	NA	3.8875
MBC_1211_2	MBC_1211	Low Purity	MBC	0.0381	0.102772	4.365	1455	2.135	0.5655	0.003855	0.0274	0.06231	borderline	1	2
MBC_1210_1	MBC_1210	Low Purity	MBC	0.07608	0.0513967	0.932	310.667	2.292	0.8909	0.05705	0.1455	0.1341	neg	NA	4
MBC_1210_2	MBC_1210	Low Purity	MBC	0.03766	0.125318	2.097	699	2.066	NA	0	0	0.05788	neg	1	4
MBC_1209	MBC_1209	Below LOD	MBC	0.007486	0.0994204	30.425	10141.7	2.513	NA	0	0	0.06195	neg	1	4
MBC_1208	MBC_1208	Pass	MBC	0.1302	0.133244	3.542	1180.67	2.572	0.3562	0.1584	0.2878	0.05727	neg	1	4
MBC_1207_1	MBC_1207	Low Coverage	MBC	0.02128	0.0459394	0.795	265	2.894	NA	0	0	0.1019	pos	NA	5.9754
MBC_1207_2	MBC_1207	Below LOD	MBC	0	0.151942	1.413	471	1.97	NA	0	0	0.04937	pos	NA	4
MBC_1206_2	MBC_1206	Insufficient Yield for Library Construction	MBC	NA	NA	0.252	84	NA	NA	NA	NA	NA	pos	NA	4
MBC_1206_1	MBC_1206	Below LOD	MBC	0.02665	0.206274	2.727	909	2.02	NA	0	0	0.0437	pos	1	4
MBC_1205_2	MBC_1205	Low Purity	MBC	0.03352	0.0951192	3.862	1287.33	2.067	NA	0	0	0.06532	neg	NA	5.35
MBC_1205_1	MBC_1205	Below LOD	MBC	0.0286	0.160866	4.775	1591.67	2.082	0.6632	0.02544	0.1091	0.05065	neg	1	4
MBC_1205_3	MBC_1205	Pass	MBC	0.1403	0.0987597	57.219	19073	2.061	0.5701	0.3489	0.4297	0.06838	neg	NA	6
MBC_1204_1	MBC_1204	Below LOD	MBC	0.008265	0.160465	1.197	399	2.454	NA	0	0	0.05133	pos	1	4
MBC_1204_2	MBC_1204	Below LOD	MBC	0.02871	0.165275	2.294	764.667	2.029	NA	0	0	0.07313	pos	NA	5.925
MBC_1203	MBC_1203	Below LOD	MBC	0	0.177196	1.535	511.667	2.033	NA	0	0	0.04593	pos	1	4
MBC_1202_2	MBC_1202	Low Purity	MBC	0.04578	0.199043	8.753	2917.67	2.079	0.6471	0.01234	0.1013	0.04777	pos	NA	4
MBC_1202_1	MBC_1202	Low Purity	MBC	0.05281	0.156918	15.296	5098.67	1.888	0.5063	0.1322	0.2885	0.0532	pos	1	4
MBC_1201_1	MBC_1201	Below LOD	MBC	0.006486	0.12544	4.815	1605	2.864	NA	0	0	0.05672	neg	1	4
MBC_1201_2	MBC_1201	Below LOD	MBC	0.008672	0.120991	6.278	2092.67	2.839	NA	0	0	0.05702	neg	NA	3.65
MBC_1200	MBC_1200	Below LOD	MBC	0.01328	0.120964	2.76	920	2.79	NA	0	0	0.0619	pos	1	6
MBC_1199_3	MBC_1199	Below LOD	MBC	0.01202	0.102771	3.96	1320	2.289	NA	0	0	0.06595	neg	NA	1.7
MBC_1199_2	MBC_1199	Below LOD	MBC	0	0.11831	4.487	1495.67	2.036	NA	0	0	0.05672	neg	1	4
MBC_1199_1	MBC_1199	Below LOD	MBC	0.01769	0.116284	6.664	2221.33	1.931	NA	0	0	0.05786	neg	NA	4.3
MBC_1198	MBC_1198	Low Purity	MBC	0.04543	0.169822	297.783	99261	1.938	0.4639	0.04819	0.3981	0.05215	pos	1	2
MBC_1197_1	MBC_1197	Below LOD	MBC	0.01283	0.0941992	7.982	2660.67	2.407	NA	0	0	0.06744	pos	NA	3.8
MBC_1197_2	MBC_1197	Below LOD	MBC	0.01001	0.0989471	11.322	3774	2.875	NA	0	0	0.06657	pos	1	4
MBC_1196_1	MBC_1196	Below LOD	MBC	0.01425	0.0688486	1.373	457.667	2.645	NA	0	0	0.07033	neg	1	4
MBC_1196_2	MBC_1196	Below LOD	MBC	0.01043	0.112801	5.463	1821	2.859	NA	0	0	0.06118	neg	NA	4
MBC_1195	MBC_1195	Below LOD	MBC	0.02548	0.138524	3.87	1290	2.095	NA	0	0	0.05368	borderline	1	4
MBC_1194_1	MBC_1194	Low Purity	MBC	0.08918	0.0687664	6.421	2140.33	1.955	0.5711	0.2147	0.4596	0.08089	pos	NA	5.8
MBC_1194_2	MBC_1194	Below LOD	MBC	0.02874	0.0812062	6.755	2251.67	2.348	0.7075	0.07209	0.1637	0.06911	pos	1	4
MBC_1193	MBC_1193	Below LOD	MBC	0.007171	0.123949	3.015	1005	2.563	NA	0	0	0.05607	pos	1	4
MBC_1192_1	MBC_1192	Low Purity	MBC	0.04817	0.169116	1.805	601.667	1.848	0.5835	0.03508	0.1545	0.04783	pos	1	4
MBC_1192_3	MBC_1192	Below LOD	MBC	0.00815	0.101741	6.353	2117.67	1.977	NA	0	0	0.06451	pos	NA	5.8
MBC_1192_2	MBC_1192	Pass	MBC	0.1091	0.142628	14.616	4872	1.853	0.5245	0.06207	0.2158	0.05584	pos	NA	4
MBC_1192_4	MBC_1192	Failed Library Construction	MBC	NA	NA	30.819	10273	NA	NA	NA	NA	NA	pos	NA	5.8125
MBC_1191_1	MBC_1191	Below LOD	MBC	0	0.119915	2.381	793.667	1.955	0.6019	0.01581	0.6212	0.06294	pos	NA	4
MBC_1191_2	MBC_1191	Low Purity	MBC	0.03985	0.151969	2.673	891	2.032	0.4463	0.02082	0.2935	0.05154	pos	1	4
MBC_1190_2	MBC_1190	Below LOD	MBC	0	0.162537	5.423	1807.67	2.038	NA	0	NA	0.05003	pos	1	4
MBC_1190_1	MBC_1190	Low Purity	MBC	0.06821	0.110842	6.447	2149	2.126	0.5105	0.1619	0.423	0.06299	pos	NA	5.7625
MBC_1189	MBC_1189	Low Purity	MBC	0.09207	0.081557	4.71	1570	2.546	0.2904	0.1893	0.3114	0.07396	neg	1	3.6
MBC_1188	MBC_1188	Low Purity	MBC	0.05511	0.0727319	3.124	1041.33	2.336	0.6748	0.1103	0.2263	0.07515	neg	1	2.8
MBC_1187_2	MBC_1187	Below LOD	MBC	0.007351	0.0933883	1.546	515.333	2.631	NA	0	0	0.06377	pos	NA	5.7875
MBC_1187_4	MBC_1187	Low Purity	MBC	0.0647	0.0863815	1.593	531	1.892	0.8099	0.09291	0.357	0.06777	pos	1	4
MBC_1187_3	MBC_1187	Below LOD	MBC	0.01942	0.0928202	2.943	981	1.916	NA	0	0	0.06435	pos	NA	4
MBC_1187_1	MBC_1187	Low Purity	MBC	0.0355	0.109597	4.902	1634	2.055	NA	0	0	0.06358	pos	NA	6
MBC_1187_5	MBC_1187	Below LOD	MBC	0.01387	0.0575673	10.715	3571.67	2.81	0.628	0.01349	0.02446	0.07987	pos	NA	4
MBC_1186_4	MBC_1186	Insufficient Yield for Library Construction	MBC	NA	NA	0.275	91.6667	NA	NA	NA	NA	NA	NA	NA	3.6
MBC_1186_2	MBC_1186	Below LOD	MBC	0.02483	0.0730845	4.833	1611	1.954	NA	0	0	0.07374	NA	NA	6
MBC_1186_1	MBC_1186	Below LOD	MBC	0.01639	0.0786501	6.778	2259.33	2.343	NA	0	0	0.07034	NA	NA	5.7125
MBC_1186_3	MBC_1186	Low Purity	MBC	0.04994	0.242076	9.68	3226.67	2.065	NA	0	0	0.05767	NA	1	4
MBC_1185_3	MBC_1185	Below LOD	MBC	0.01478	0.0998983	4.023	1341	2.484	NA	0	0	0.06392	NA	NA	6
MBC_1185_1	MBC_1185	Low Coverage	MBC	0.0181	0.0464575	5.199	1733	2.205	NA	0	0	0.08984	NA	NA	6
MBC_1185_5	MBC_1185	Below LOD	MBC	0.006816	0.102714	6.57	2190	3.052	NA	0	0	0.06173	NA	NA	4
MBC_1185_2	MBC_1185	Below LOD	MBC	0	0.131518	6.795	2265	1.992	NA	0	0	0.05352	NA	NA	4
MBC_1185_4	MBC_1185	Low Purity	MBC	0.08195	0.096019	42.917	14305.7	1.885	0.5353	0.1708	0.392	0.06551	NA	NA	4
MBC_1184	MBC_1184	Low Purity	MBC	0.08241	0.121939	12.084	4028	1.955	NA	0	0	0.05922	NA	1	6
MBC_1183	MBC_1183	Below LOD	MBC	0.005192	0.075859	6.831	2277	2.542	NA	0	0	0.06993	NA	1	6
MBC_1182_2	MBC_1182	Pass	MBC	0.4138	0.144793	42.744	14248	2.019	0.9836	0.03431	0.06554	0.06627	NA	NA	6
MBC_1182_4	MBC_1182	Low Purity	MBC	0.03058	0.102811	45.298	15099.3	2.557	NA	0	0	0.06123	NA	NA	5.5
MBC_1182_3	MBC_1182	Below LOD	MBC	0.02231	0.0870675	56.205	18735	2.639	NA	0	0	0.06726	NA	NA	6
MBC_1182_5	MBC_1182	Pass	MBC	0.5082	0.111475	93.48	31160	2.014	0.9785	0.0586	0.108	0.07517	NA	NA	6
MBC_1182_1	MBC_1182	Low Purity	MBC	0.09131	0.266268	133.839	44613	2.038	0.5327	0.2236	0.4874	0.04429	NA	1	6
MBC_1181	MBC_1181	Low Purity	MBC	0.04279	0.0918516	19.692	6564	2.703	0.4508	0.00771	0.01874	0.06806	NA	1	6
MBC_1180	MBC_1180	Low Purity	MBC	0.04629	0.16515	3.396	1132	2.13	0.524	0.01388	0.06071	0.06076	NA	1	3
MBC_1179	MBC_1179	Low Purity	MBC	0.06627	0.0749314	2.112	704	2.086	0.712	0.1299	0.2951	0.06951	NA	1	6
MBC_1178	MBC_1178	Low Purity	MBC	0.0801	0.0760481	4.809	1603	1.91	0.7222	0.1473	0.2842	0.07119	neg	1	6
MBC_1177_15	MBC_1177	Insufficient Yield for Library Construction	MBC	NA	NA	0.294	98	NA	NA	NA	NA	NA	neg	NA	3
MBC_1177_7	MBC_1177	Below LOD	MBC	0.01365	0.103011	3.33	1110	2.544	NA	0	0	0.06158	neg	NA	3
MBC_1177_12	MBC_1177	Below LOD	MBC	0.02891	0.123572	5.436	1812	1.878	NA	0	0	0.06019	neg	NA	3
MBC_1177_9	MBC_1177	Below LOD	MBC	0.01843	0.0855455	5.988	1996	2.587	0.4725	0.01157	0.05415	0.07898	neg	NA	3
MBC_1177_3	MBC_1177	Below LOD	MBC	0.01423	0.0684467	7.749	2583	2.702	NA	0	0	0.07971	neg	NA	2.1
MBC_1177_2	MBC_1177	Below LOD	MBC	0.01089	0.0934203	8.976	2992	2.616	NA	0	0	0.06595	neg	1	3
MBC_1177_5	MBC_1177	Below LOD	MBC	0.0258	0.0645349	9.384	3128	2.3	NA	0	0	0.07907	neg	NA	3
MBC_1177_14	MBC_1177	Below LOD	MBC	0.02556	0.0940376	10.542	3514	2.027	NA	0	0	0.06522	neg	NA	3
MBC_1177_13	MBC_1177	Below LOD	MBC	0.01249	0.0722241	11.115	3705	3.473	NA	0	0	0.0775	neg	NA	2
MBC_1177_4	MBC_1177	Below LOD	MBC	0.01044	0.0879157	11.448	3816	2.69	NA	0	0	0.06959	neg	NA	2.5
MBC_1177_11	MBC_1177	Below LOD	MBC	0.01851	0.107857	12.19	4063.33	1.918	NA	0	0	0.06501	neg	NA	2.5
MBC_1177_10	MBC_1177	Below LOD	MBC	0.009417	0.068138	12.519	4173	2.779	NA	0	0	0.07917	neg	NA	2
MBC_1177_6	MBC_1177	Below LOD	MBC	0.006803	0.0801045	18.162	6054	2.429	NA	0	0	0.06854	neg	NA	3
MBC_1177_8	MBC_1177	Below LOD	MBC	0.01887	0.116475	23.422	7807.33	2.062	NA	0	0	0.06283	neg	NA	2.5
MBC_1177_1	MBC_1177	Pass	MBC	0.1859	0.0668044	55.893	18631	2.152	0.4692	0.1681	0.3338	0.081	neg	NA	6
MBC_1176_1	MBC_1176	Low Coverage	MBC	0.2012	0.0460455	2.908	969.333	1.989	0.5322	0.379	0.6261	0.104	pos	NA	5.8
MBC_1176_2	MBC_1176	Pass	MBC	0.1653	0.0830165	11.301	3767	1.942	0.6135	0.2448	0.3896	0.07479	pos	NA	6
MBC_1175_2	MBC_1175	Low Purity	MBC	0.06691	0.0566363	4.923	1641	1.747	0.6978	0.01426	0.04568	0.08441	pos	1	6
MBC_1175_1	MBC_1175	Low Purity	MBC	0.09046	0.0776506	5.562	1854	1.815	0.5323	0.1465	0.2925	0.07196	pos	NA	6
MBC_1174	MBC_1174	Below LOD	MBC	0.01094	0.0740467	5.394	1798	2.701	NA	0	0	0.06968	NA	1	6
MBC_1173_2	MBC_1173	Low Purity	MBC	0.04638	0.115159	7.134	2378	2.124	0.3996	0.07093	0.1799	0.06063	pos	NA	6
MBC_1173_1	MBC_1173	Pass	MBC	0.3094	0.0761213	7.334	2444.67	2.515	0.3211	0.2456	0.3353	0.07871	pos	1	5.9
MBC_1172_1	MBC_1172	Pass	MBC	0.2535	0.0990032	9.24	3080	1.804	0.2485	0.286	0.3845	0.06814	pos	1	6
MBC_1172_2	MBC_1172	Pass	MBC	0.2889	0.114946	13.608	4536	1.827	0.7862	0.1072	0.2348	0.06404	pos	NA	6
MBC_1171_2	MBC_1171	Below LOD	MBC	0.01475	0.0902624	5.034	1678	2.744	NA	0	0	0.06625	neg	NA	6
MBC_1171_1	MBC_1171	Below LOD	MBC	0.01492	0.0882002	17.484	5828	2.534	NA	0	0	0.06491	neg	1	6
MBC_1170_1	MBC_1170	Pass	MBC	0.2503	0.0730181	9.192	3064	2.123	0.6347	0.2344	0.3462	0.08083	NA	NA	6
MBC_1170_2	MBC_1170	Pass	MBC	0.3052	0.0967898	22.284	7428	2.264	0.3492	0.2051	0.2607	0.06752	NA	1	6
MBC_1169_1	MBC_1169	Below LOD	MBC	0.007036	0.0538615	1.104	368	2.63	NA	0	0	0.08566	NA	NA	6
MBC_1169_2	MBC_1169	Below LOD	MBC	0.009935	0.0632531	2.274	758	2.605	NA	0	0	0.0726	NA	1	6
MBC_1168	MBC_1168	Pass	MBC	0.4793	0.106628	52.053	17351	1.842	0.6814	0.4244	0.6718	0.07435	neg	1	6
MBC_1167_3	MBC_1167	Low Coverage	MBC	0.2472	0.0320546	9.824	3274.67	2.115	0.3784	0.08867	0.2255	0.1113	pos	NA	4
MBC_1167_5	MBC_1167	Pass	MBC	0.6084	0.231974	19.44	6480	2.056	0.2265	0.06862	0.1773	0.05741	pos	NA	4
MBC_1167_1	MBC_1167	Pass	MBC	0.3699	0.105901	29.808	9936	2.098	0.277	0.07864	0.1981	0.06403	pos	NA	6
MBC_1167_2	MBC_1167	Pass	MBC	0.6827	0.135906	121.865	40621.7	2.072	0.545	0.04009	0.1116	0.06557	pos	NA	4
MBC_1167_4	MBC_1167	Pass	MBC	0.751	0.116514	156.891	52297	2.029	0.2303	0.05705	0.1513	0.06965	pos	NA	6
MBC_1166	MBC_1166	Pass	MBC	0.149	0.0530107	6.84	2280	1.973	0.4595	0.3296	0.5301	0.08701	pos	1	4.6
MBC_1165	MBC_1165	Below LOD	MBC	0.00943	0.117295	13.992	4664	2.464	NA	0	0	0.05579	NA	1	5.2
MBC_1164_2	MBC_1164	Below LOD	MBC	0.006175	0.0877298	3.642	1214	2.548	NA	0	0	0.06469	pos	NA	6
MBC_1164_1	MBC_1164	Low Coverage	MBC	0.01457	0.0420898	4.171	1390.33	2.095	NA	0	0	0.09264	pos	NA	5.8
MBC_1163_2	MBC_1163	Below LOD	MBC	0.01628	0.0732417	4.332	1444	2.414	NA	0	0	0.07277	neg	NA	5.8
MBC_1163_1	MBC_1163	Low Purity	MBC	0.05984	0.0847627	15.78	5260	2.059	NA	0	0	0.06865	neg	1	6
MBC_1162_3	MBC_1162	Below LOD	MBC	0.011	0.105424	1.68	560	2.579	NA	0	0	0.06371	pos	1	3.75
MBC_1162_2	MBC_1162	Below LOD	MBC	0.01183	0.108557	3.645	1215	2.632	NA	0	0	0.05824	pos	NA	2
MBC_1162_4	MBC_1162	Below LOD	MBC	0	0.128279	5.7	1900	2.04	NA	0	NA	0.05702	pos	NA	6
MBC_1162_1	MBC_1162	Below LOD	MBC	0.00532	0.0722214	6.66	2220	3.1	NA	0	0	0.07006	pos	NA	4
MBC_1162_5	MBC_1162	Failed Library Construction	MBC	NA	NA	7.017	2339	NA	NA	NA	NA	NA	pos	NA	6
MBC_1161	MBC_1161	Low Coverage	MBC	0.01582	0.0178131	1.431	477	2.303	NA	0	0	0.1396	neg	NA	5.8
MBC_1160	MBC_1160	Below LOD	MBC	0.005614	0.0696427	6.798	2266	2.474	NA	0	0	0.07705	NA	1	6
MBC_1159	MBC_1159	Pass	MBC	0.1999	0.211737	232.347	77449	1.753	0.1526	0.121	0.2733	0.0508	pos	1	6
MBC_1158	MBC_1158	Pass	MBC	0.5622	0.188759	178.327	59442.3	2.839	0.6475	0.06091	0.07869	0.06016	neg	1	5.8
MBC_1157	MBC_1157	Low Purity	MBC	0.04844	0.0907741	5.94	1980	2.032	NA	0	0	0.06496	NA	1	6
MBC_1156_2	MBC_1156	Below LOD	MBC	0.02555	0.0813055	3.234	1078	2.022	NA	0	0	0.07436	pos	NA	6
MBC_1156_1	MBC_1156	Below LOD	MBC	0	0.094796	3.455	1151.67	1.982	NA	0	NA	0.06313	pos	1	5.7
MBC_1155	MBC_1155	Low Coverage	MBC	0.008782	0.0484411	22.584	7528	2.577	NA	0	0	0.09042	NA	NA	6
MBC_1154	MBC_1154	Low Purity	MBC	0.03533	0.156468	19.381	6460.33	2	NA	0	0	0.05512	NA	1	5.8
MBC_1153	MBC_1153	Below LOD	MBC	0.007238	0.0522633	1.827	609	2.941	NA	0	0	0.08737	pos	1	5.9
MBC_1152_1	MBC_1152	Low Purity	MBC	0.04049	0.0977609	3.588	1196	2	NA	0	0	0.06606	neg	1	4.5
MBC_1152_2	MBC_1152	Low Purity	MBC	0.03669	0.0792935	6.34	2113.33	1.967	0.6049	0.01465	0.09572	0.07064	neg	NA	5.9
MBC_1151	MBC_1151	Below LOD	MBC	0	0.127256	7.528	2509.33	1.974	0.4269	0.01928	0.5102	0.05629	pos	1	5.7
MBC_1150	MBC_1150	Low Purity	MBC	0.03575	0.0931817	5.526	1842	1.945	NA	0	0	0.06621	NA	1	6
MBC_1149_4	MBC_1149	Pass	MBC	0.3385	0.104532	10.238	3412.67	2.213	0.7976	0.1527	0.2176	0.06945	pos	1	4
MBC_1149_1	MBC_1149	Below LOD	MBC	0.009032	0.0529901	10.836	3612	2.812	NA	0	0	0.08837	pos	NA	6
MBC_1149_3	MBC_1149	Below LOD	MBC	0.01328	0.101568	22.549	7516.33	2.693	NA	0	0	0.06291	pos	NA	5.9
MBC_1149_2	MBC_1149	Below LOD	MBC	0.009131	0.0884968	22.706	7568.67	2.019	NA	0	0	0.06661	pos	NA	5.5
MBC_1148_3	MBC_1148	Low Purity	MBC	0.0623	0.0879777	5.269	1756.33	2.095	0.8139	0.09214	0.1854	0.06653	NA	NA	4
MBC_1148_1	MBC_1148	Low Purity	MBC	0.0502	0.102875	11.34	3780	2.156	0.7042	0.04934	0.1702	0.05873	NA	1	6
MBC_1148_2	MBC_1148	Low Purity	MBC	0.03653	0.122844	15.696	5232	2.796	0.6974	0.01195	0.02315	0.05772	NA	NA	6
MBC_1147_2	MBC_1147	Below LOD	MBC	0.008701	0.110222	11.964	3988	2.34	NA	0	0	0.05968	pos	NA	5.8
MBC_1147_1	MBC_1147	Pass	MBC	0.5237	0.108614	123.13	41043.3	2.076	0.3551	0.308	0.4106	0.07212	pos	1	5.5
MBC_1146	MBC_1146	Pass	MBC	0.1552	0.134015	15.69	5230	2.775	0.7088	0.07016	0.1128	0.06076	NA	1	6
MBC_1145	MBC_1145	Low Purity	MBC	0.03078	0.141785	46.719	15573	1.898	NA	0	0	0.05886	NA	1	6
MBC_1144	MBC_1144	Below LOD	MBC	0	0.0910576	19.038	6346	2.008	NA	0	NA	0.06394	NA	1	6
MBC_1143	MBC_1143	Below LOD	MBC	0.01484	0.11449	7.971	2657	2.444	0.5154	0.01234	0.05604	0.05927	NA	1	6
MBC_1142_2	MBC_1142	Below LOD	MBC	0.01098	0.055386	4.612	1537.33	2.466	NA	0	0	0.08654	NA	1	3.7
MBC_1142_1	MBC_1142	Low Purity	MBC	0.04579	0.107033	62.136	20712	1.909	0.5377	0.02776	0.07354	0.06654	NA	NA	6
MBC_1141_2	MBC_1141	Low Purity	MBC	0.04019	0.137365	0.717	239	2.035	0.5609	0.03161	0.5942	0.05657	NA	NA	6
MBC_1141_1	MBC_1141	Below LOD	MBC	0.01087	0.141989	1.242	414	2.643	NA	0	0	0.0546	NA	1	6
MBC_1141_3	MBC_1141	Below LOD	MBC	0.02499	0.126547	62.647	20882.3	1.978	NA	0	0	0.05661	NA	NA	5.5
MBC_1140	MBC_1140	Below LOD	MBC	0	0.242763	6.94	2313.33	2.002	NA	0	NA	0.04412	NA	1	5.75
MBC_1139_3	MBC_1139	Low Purity	MBC	0.03382	0.15322	1.635	545	2.039	NA	0	0	0.05398	pos	NA	6
MBC_1139_1	MBC_1139	Below LOD	MBC	0.01671	0.122399	8.259	2753	2.866	NA	0	0	0.05843	pos	1	6
MBC_1139_2	MBC_1139	Pass	MBC	0.2317	0.153493	23.349	7783	1.904	0.4488	0.1908	0.3592	0.0597	pos	NA	5.3
MBC_1138	MBC_1138	Pass	MBC	0.3521	0.209156	119.979	39993	2.342	0.553	0.2059	0.3298	0.05787	NA	1	6
MBC_1137_1	MBC_1137	Below LOD	MBC	0.007355	0.108184	4.806	1602	2.508	NA	0	0	0.06357	pos	1	6
MBC_1137_3	MBC_1137	Below LOD	MBC	0.01574	0.0895936	6.654	2218	2.03	NA	0	0	0.06759	pos	NA	6
MBC_1137_2	MBC_1137	Below LOD	MBC	0	0.116725	7.153	2384.33	2.044	NA	0	0	0.06114	pos	NA	6
MBC_1136_2	MBC_1136	Low Purity	MBC	0.03797	0.0879253	1.23	410	1.945	NA	0	0	0.06923	pos	NA	6
MBC_1136_1	MBC_1136	Below LOD	MBC	0.006703	0.0663758	2.88	960	2.911	NA	0	0	0.07296	pos	NA	6
MBC_1136_3	MBC_1136	Low Purity	MBC	0.0661	0.128798	3.222	1074	1.986	0.6111	0.1345	0.2561	0.05637	pos	1	6
MBC_1135	MBC_1135	Below LOD	MBC	0.01562	0.115371	14.271	4757	2.453	NA	0	0	0.06085	NA	1	6
MBC_1134	MBC_1134	Low Purity	MBC	0.04381	0.153582	3.663	1221	1.999	NA	0	0	0.05297	NA	1	5.8375
MBC_1133_1	MBC_1133	Below LOD	MBC	0.02501	0.0695817	9.66	3220	2.004	NA	0	0	0.07358	pos	NA	6
MBC_1133_3	MBC_1133	Below LOD	MBC	0.006813	0.0918692	10.123	3374.33	2.635	NA	0	0	0.0684	pos	NA	5.5
MBC_1133_2	MBC_1133	Pass	MBC	0.1846	0.1173	19.409	6469.67	2.149	0.8248	0.3265	0.4166	0.06149	pos	1	5.4375
MBC_1132	MBC_1132	Low Purity	MBC	0.04819	0.178946	2.461	820.333	2.09	0.6259	0.08674	0.5068	0.06783	NA	1	5.5
MBC_1131_2	MBC_1131	Low Coverage	MBC	0.009054	0.0377111	0.525	175	2.505	NA	0	0	0.09966	pos	NA	6
MBC_1131_3	MBC_1131	Insufficient Yield for Library Construction	MBC	NA	NA	0.6	200	NA	NA	NA	NA	NA	pos	NA	5.85
MBC_1131_1	MBC_1131	Low Purity	MBC	0.03394	0.0733479	2.444	814.667	2.004	0.8456	0.03624	0.1531	0.07292	pos	NA	5.7
MBC_1130_2	MBC_1130	Low Purity	MBC	0.05054	0.06921	6.425	2141.67	1.99	NA	0	0	0.0717	pos	NA	5.9
MBC_1130_3	MBC_1130	Pass	MBC	0.5453	0.0504234	30.177	10059	1.945	0.9105	0.03431	0.1906	0.0917	pos	1	4
MBC_1130_1	MBC_1130	Low Purity	MBC	0.05271	0.135437	80.034	26678	2.009	0.4686	0.03315	0.3295	0.05374	pos	NA	6
MBC_1129_2	MBC_1129	Below LOD	MBC	0	0.133262	3.735	1245	2.012	NA	0	NA	0.05527	pos	NA	4
MBC_1129_1	MBC_1129	Low Purity	MBC	0.03175	0.0751074	3.772	1257.33	2.425	NA	0	0	0.07767	pos	1	3.8
MBC_1128_4	MBC_1128	Low Purity	MBC	0.06906	0.173456	24.453	8151	2.568	0.4915	0.16	0.2747	0.04943	NA	1	4
MBC_1128_3	MBC_1128	Pass	MBC	0.1435	0.163501	60.749	20249.7	2.482	0.5215	0.1928	0.3497	0.05477	NA	NA	3.8125
MBC_1128_2	MBC_1128	Pass	MBC	0.5164	0.167735	64.934	21644.7	2.034	0.4774	0.5039	0.6584	0.06178	NA	NA	5.9
MBC_1128_5	MBC_1128	Low Purity	MBC	0.07334	0.0930809	82.135	27378.3	2.528	0.4216	0.1002	0.1896	0.06971	NA	NA	5.9
MBC_1128_1	MBC_1128	Pass	MBC	0.423	0.155665	99.171	33057	2.114	0.4739	0.4776	0.6059	0.06477	NA	NA	4
MBC_1127_3	MBC_1127	Pass	MBC	0.3016	0.154887	6.831	2277	1.808	0.2497	0.2606	0.396	0.06366	neg	1	3.8
MBC_1127_1	MBC_1127	Low Purity	MBC	0.03561	0.0993812	27.555	9185	1.851	NA	0	0	0.06612	neg	NA	6
MBC_1127_2	MBC_1127	Low Purity	MBC	0.08475	0.120316	34.125	11375	1.851	0.5609	0.2047	0.3642	0.0674	neg	NA	6
MBC_1126_1	MBC_1126	Below LOD	MBC	0.0131	0.100961	3.082	1027.33	2.612	NA	0	0	0.06595	pos	NA	5
MBC_1126_3	MBC_1126	Below LOD	MBC	0.02687	0.0900982	6.623	2207.67	2.058	NA	0	0	0.07244	pos	1	5.3972
MBC_1126_2	MBC_1126	Pass	MBC	0.2785	0.127638	15.568	5189.33	1.912	0.2683	0.1484	0.473	0.05832	pos	NA	5.9
MBC_1125_2	MBC_1125	Below LOD	MBC	0.007826	0.117795	10.437	3479	2.502	NA	0	0	0.05937	neg	NA	6
MBC_1125_3	MBC_1125	Below LOD	MBC	0.007262	0.123126	57.356	19118.7	2.978	NA	0	0	0.05816	neg	NA	5.525
MBC_1125_1	MBC_1125	Pass	MBC	0.2626	0.142034	108.075	36025	2.164	0.4943	0.3705	0.5178	0.05934	neg	1	5.7625
MBC_1124	MBC_1124	Below LOD	MBC	0.02297	0.0995596	2.349	783	2.066	NA	0	0	0.06263	NA	1	4
MBC_1123_1	MBC_1123	Below LOD	MBC	0.01292	0.0961379	22.661	7553.67	2.645	NA	0	0	0.06461	pos	1	5.4
MBC_1123_2	MBC_1123	Below LOD	MBC	0	0.235884	97.017	32339	1.992	NA	0	NA	0.04389	pos	NA	5.8
MBC_1122_14	MBC_1122	Insufficient Yield for Library Construction	MBC	NA	NA	0.953	317.667	NA	NA	NA	NA	NA	neg	NA	0.85
MBC_1122_8	MBC_1122	Below LOD	MBC	0.0124	0.150573	1.639	546.333	2.58	NA	0	0	0.05211	neg	NA	3.8
MBC_1122_9	MBC_1122	Below LOD	MBC	0	0.148628	2.088	696	1.963	NA	0	0	0.05316	neg	NA	3
MBC_1122_6	MBC_1122	Below LOD	MBC	0.008924	0.0754177	2.376	792	2.806	NA	0	0	0.06937	neg	NA	3
MBC_1122_7	MBC_1122	Low Purity	MBC	0.04733	0.150237	3.311	1103.67	2.02	0.5061	0.01542	0.2759	0.05431	neg	NA	3.7625
MBC_1122_5	MBC_1122	Below LOD	MBC	0.02651	0.0811019	3.324	1108	1.843	NA	0	0	0.07541	neg	NA	6
MBC_1122_3	MBC_1122	Below LOD	MBC	0.01099	0.0840949	3.527	1175.67	2.857	NA	0	0	0.07155	neg	NA	5.7625
MBC_1122_12	MBC_1122	Low Purity	MBC	0.049	0.113588	6.552	2184	2.042	0.6172	0.1349	0.3863	0.06173	neg	NA	6
MBC_1122_1	MBC_1122	Low Purity	MBC	0.03911	0.09723	7.398	2466	1.851	0.7248	0.006554	0.02107	0.06279	neg	NA	3
MBC_1122_4	MBC_1122	Low Purity	MBC	0.0328	0.0932447	8.472	2824	2.057	NA	0	0	0.06494	neg	NA	3
MBC_1122_13	MBC_1122	Below LOD	MBC	0.01753	0.0650741	11.902	3967.33	2.617	NA	0	0	0.07216	neg	NA	2.5
MBC_1122_10	MBC_1122	Below LOD	MBC	0.009567	0.0855538	12.426	4142	2.424	NA	0	0	0.0722	neg	NA	3
MBC_1122_2	MBC_1122	Below LOD	MBC	0.01066	0.0678951	31.392	10464	2.452	NA	0	0	0.07224	neg	NA	3
MBC_1122_11	MBC_1122	Pass	MBC	0.3705	0.166765	52.554	17518	2.513	0.412	0.2059	0.316	0.05813	neg	1	3
MBC_1121_2	MBC_1121	Below LOD	MBC	0	0.134609	2.106	702	1.973	NA	0	NA	0.05505	pos	1	6
MBC_1121_1	MBC_1121	Below LOD	MBC	0.005025	0.119503	5.714	1904.67	2.348	NA	0	0	0.0586	pos	NA	5.825
MBC_1120	MBC_1120	Pass	MBC	0.4116	0.114234	18.531	6177	1.841	0.5931	0.3963	0.5471	0.06782	pos	1	5.7
MBC_1119_3	MBC_1119	Pass	MBC	0.4976	0.156185	48.221	16073.7	1.745	0.4294	0.1434	0.278	0.06272	pos	1	5.74
MBC_1119_1	MBC_1119	Pass	MBC	0.3863	0.123828	120.764	40254.7	1.748	0.506	0.113	0.2361	0.06676	pos	NA	5.9628
MBC_1119_2	MBC_1119	Pass	MBC	0.3479	0.286613	148.235	49411.7	1.697	0.5692	0.1407	0.2832	0.04763	pos	NA	5.725
MBC_1118	MBC_1118	Below LOD	MBC	0.008864	0.119319	2.967	989	2.823	NA	0	0	0.06308	NA	1	6
MBC_1117_3	MBC_1117	Low Coverage	MBC	0.2785	0.0367984	3.092	1030.67	2.689	0.5094	0.04395	0.08213	0.145	pos	NA	5.7624
MBC_1117_2	MBC_1117	Pass	MBC	0.1416	0.142396	26.91	8970	2.633	0.5575	0.04819	0.09144	0.05796	pos	NA	6
MBC_1117_1	MBC_1117	Pass	MBC	0.5145	0.18035	47.328	15776	2.568	0.5019	0.1141	0.2008	0.06107	pos	NA	6
MBC_1116_2	MBC_1116	Low Coverage	MBC	0.4045	0.0358473	7.942	2647.33	2.031	0.5281	0.101	0.174	0.1498	pos	NA	5.5412
MBC_1116_3	MBC_1116	Pass	MBC	0.3978	0.122215	31.809	10603	1.943	0.6807	0.1241	0.2167	0.07821	pos	NA	5.7375
MBC_1116_1	MBC_1116	Pass	MBC	0.1542	0.131592	78.813	26271	2.037	0.777	0.1072	0.1866	0.06107	pos	NA	6
MBC_1116_4	MBC_1116	Pass	MBC	0.6561	0.161566	138.789	46263	2.914	0.6623	0.08751	0.1234	0.07236	pos	NA	6
MBC_1115_4	MBC_1115	Pass	MBC	0.2652	0.148148	9.594	3198	2.093	0.7296	0.06823	0.2278	0.05786	pos	NA	6
MBC_1115_3	MBC_1115	Pass	MBC	0.1494	0.105957	20.784	6928	2.107	0.5049	0.07479	0.224	0.06276	pos	NA	6
MBC_1115_1	MBC_1115	Pass	MBC	0.4664	0.147643	21.884	7294.67	2.156	0.2185	0.1654	0.3569	0.06256	pos	1	3.99
MBC_1115_2	MBC_1115	Low Purity	MBC	0.04635	0.0893697	30.03	10010	2.069	NA	0	0	0.06674	pos	NA	6
MBC_1114	MBC_1114	Low Purity	MBC	0.04592	0.0715266	1.296	432	1.935	NA	0	0	0.07626	NA	1	4
MBC_1113_3	MBC_1113	Below LOD	MBC	0.01154	0.114558	1.733	577.667	2.7	NA	0	0	0.05949	pos	NA	4.8
MBC_1113_1	MBC_1113	Below LOD	MBC	0.008056	0.100514	4.291	1430.33	2.773	NA	0	0	0.06358	pos	NA	5.3695
MBC_1113_4	MBC_1113	Below LOD	MBC	0.008602	0.0847556	5.133	1711	2.679	NA	0	0	0.07084	pos	NA	6
MBC_1113_2	MBC_1113	Low Purity	MBC	0.05239	0.0853222	5.252	1750.67	2.06	0.3554	0.0266	0.1402	0.07131	pos	1	4
MBC_1112_1	MBC_1112	Below LOD	MBC	0.02572	0.102344	1.779	593	1.962	NA	0	0	0.06711	pos	1	5.625
MBC_1112_2	MBC_1112	Below LOD	MBC	0.0102	0.16086	1.816	605.333	2.704	NA	0	0	0.0509	pos	NA	5.7
MBC_1112_3	MBC_1112	Below LOD	MBC	0	0.149651	1.851	617	2.035	NA	0	0	0.05567	pos	NA	5.7
MBC_1112_4	MBC_1112	Below LOD	MBC	0.01551	0.0691225	2.004	668	1.977	NA	0	0	0.07694	pos	NA	6
MBC_1111_1	MBC_1111	Pass	MBC	0.2359	0.151334	29.493	9831	1.987	0.3275	0.3315	0.4401	0.06424	pos	1	4
MBC_1111_2	MBC_1111	Pass	MBC	0.1966	0.13895	57.75	19250	2.034	0.2402	0.2251	0.3706	0.05824	pos	NA	5.875
MBC_1110_1	MBC_1110	Below LOD	MBC	0.01188	0.127576	2.169	723	2.461	NA	0	0	0.05766	pos	NA	5.75
MBC_1110_2	MBC_1110	Below LOD	MBC	0.004824	0.103578	2.502	834	2.58	NA	0	0	0.06557	pos	NA	6
MBC_1110_3	MBC_1110	Low Purity	MBC	0.04069	0.138629	4.649	1549.67	2.116	0.4749	0.04588	0.07965	0.05572	pos	1	4
MBC_1109_3	MBC_1109	Below LOD	MBC	0.01562	0.0535553	5.163	1721	1.832	NA	0	0	0.08452	neg	NA	6
MBC_1109_2	MBC_1109	Pass	MBC	0.2921	0.194411	23.148	7716	2.037	0.5226	0.2228	0.3026	0.05996	neg	1	4
MBC_1109_1	MBC_1109	Pass	MBC	0.3165	0.196987	44.256	14752	1.965	0.5794	0.1627	0.2302	0.06627	neg	NA	5.7125
MBC_1108_1	MBC_1108	Below LOD	MBC	0	0.158337	2.637	879	2.032	NA	0	0	0.04919	NA	1	4
MBC_1108_2	MBC_1108	Below LOD	MBC	0.02697	0.113795	7.188	2396	2.096	NA	0	0	0.06258	NA	NA	5.85
MBC_1107_1	MBC_1107	Below LOD	MBC	0	0.14861	2.301	767	2.006	NA	0	0	0.05259	pos	NA	6
MBC_1107_3	MBC_1107	Below LOD	MBC	0.0168	0.0674812	3.407	1135.67	1.98	NA	0	0	0.07683	pos	NA	5.5
MBC_1107_2	MBC_1107	Low Purity	MBC	0.07951	0.149757	3.96	1320	1.941	0.5557	0.1904	0.3847	0.05174	pos	1	4
MBC_1106	MBC_1106	Pass	MBC	0.1319	0.158891	11.192	3730.67	2.402	0.2147	0.1866	0.3023	0.05393	NA	1	4.5
MBC_1105_2	MBC_1105	Below LOD	MBC	0.02283	0.0861993	5.658	1886	1.798	NA	0	0	0.06818	NA	NA	6
MBC_1105_1	MBC_1105	Below LOD	MBC	0.01031	0.162007	5.954	1984.67	2.724	NA	0	0	0.05184	NA	1	5.65
MBC_1104_2	MBC_1104	Insufficient Yield for Library Construction	MBC	NA	NA	0.46	153.333	NA	NA	NA	NA	NA	pos	NA	0.9
MBC_1104_1	MBC_1104	Below LOD	MBC	0.01076	0.0656091	4.581	1527	2.42	NA	0	0	0.07735	pos	1	6
MBC_1103	MBC_1103	Low Purity	MBC	0.03961	0.205972	5.297	1765.67	2.016	NA	0	0	0.04407	NA	1	4
MBC_1102_2	MBC_1102	Low Coverage	MBC	0.01422	0.0202802	0.542	180.667	2.029	0.5121	0.01234	0.1373	0.1213	NA	NA	5.85
MBC_1102_1	MBC_1102	Below LOD	MBC	0	0.0782058	2.896	965.333	1.94	NA	0	0	0.06931	NA	NA	5.5
MBC_1101	MBC_1101	Below LOD	MBC	0.007655	0.131088	5.481	1827	2.815	NA	0	0	0.05778	NA	1	4
MBC_1100_2	MBC_1100	Below LOD	MBC	0.005846	0.126651	34.011	11337	3.149	NA	0	0	0.05651	pos	NA	6
MBC_1100_1	MBC_1100	Below LOD	MBC	0	0.16272	36.342	12114	2.012	0.5716	0.04588	0.7041	0.05516	pos	1	4
MBC_1100_3	MBC_1100	Low Purity	MBC	0.04517	0.162353	40.824	13608	2.022	NA	0	0	0.05531	pos	NA	6
MBC_1099_7	MBC_1099	Insufficient Yield for Library Construction	MBC	NA	NA	0.591	197	NA	NA	NA	NA	NA	pos	NA	5.82
MBC_1099_4	MBC_1099	Pass	MBC	0.1669	0.17443	0.869	289.667	2.062	0.7024	0.2876	0.3983	0.05301	pos	1	4
MBC_1099_1	MBC_1099	Below LOD	MBC	0	0.0843449	5.112	1704	1.975	NA	0	NA	0.06876	pos	NA	5.8875
MBC_1099_2	MBC_1099	Below LOD	MBC	0.005932	0.080181	7.25	2416.67	2.875	NA	0	0	0.06542	pos	NA	4
MBC_1099_6	MBC_1099	Low Purity	MBC	0.03001	0.217362	9.658	3219.33	2.074	NA	0	0	0.04317	pos	NA	5.5
MBC_1099_3	MBC_1099	Below LOD	MBC	0.007556	0.0761329	11.358	3786	2.237	NA	0	0	0.07559	pos	NA	2
MBC_1099_5	MBC_1099	Pass	MBC	0.2301	0.132169	13.698	4566	1.932	0.6858	0.1596	0.2186	0.06299	pos	NA	6
MBC_1098_1	MBC_1098	Pass	MBC	0.7381	0.116557	89.694	29898	1.901	0.2198	0.1307	0.2354	0.07719	pos	NA	4
MBC_1098_2	MBC_1098	Pass	MBC	0.5718	0.215199	245.745	81915	1.812	0.4044	0.2278	0.3784	0.05207	pos	1	4
MBC_1097_2	MBC_1097	Below LOD	MBC	0	0.177672	3.213	1071	1.996	0.434	0.01928	0.4587	0.04802	pos	1	4
MBC_1097_3	MBC_1097	Below LOD	MBC	0.02306	0.094449	4.225	1408.33	1.972	NA	0	0	0.06843	pos	NA	5.875
MBC_1097_1	MBC_1097	Below LOD	MBC	0.00701	0.0640466	10.686	3562	2.426	NA	0	0	0.0819	pos	NA	6
MBC_1096_2	MBC_1096	Low Purity	MBC	0.08849	0.166661	5.535	1845	2.048	0.6648	0.1619	0.244	0.05137	pos	NA	4
MBC_1096_4	MBC_1096	Low Purity	MBC	0.04915	0.0888559	5.574	1858	2.116	0.8107	0.03662	0.06406	0.06457	pos	NA	6
MBC_1096_1	MBC_1096	Low Purity	MBC	0.06923	0.127031	6.143	2047.67	1.985	0.5445	0.1773	0.2913	0.05738	pos	1	4
MBC_1096_5	MBC_1096	Pass	MBC	0.2689	0.119979	9.186	3062	2.056	0.6101	0.3477	0.4757	0.06495	pos	NA	5.988
MBC_1096_3	MBC_1096	Low Purity	MBC	0.03453	0.0948398	9.888	3296	1.962	NA	0	0	0.06399	pos	NA	6
MBC_1095	MBC_1095	Pass	MBC	0.3949	0.175544	40.131	13377	1.938	0.689	0.3816	0.6899	0.05716	NA	1	4
MBC_1094	MBC_1094	Below LOD	MBC	0	0.189725	2.664	888	1.994	NA	0	NA	0.0476	NA	1	4
MBC_1093	MBC_1093	Below LOD	MBC	0.01036	0.0767997	3.506	1168.67	2.693	NA	0	0	0.07629	NA	1	4
MBC_1092_2	MBC_1092	Below LOD	MBC	0.02565	0.133477	20.804	6934.67	2.102	0.7207	0.01157	0.09146	0.0591	pos	1	4
MBC_1092_1	MBC_1092	Pass	MBC	0.4762	0.111792	22.125	7375	2.036	0.7077	0.3589	0.6801	0.07204	pos	NA	6
MBC_1092_3	MBC_1092	Pass	MBC	0.1015	0.142963	35.375	11791.7	2.062	0.5149	0.1083	0.2126	0.06957	pos	NA	4
MBC_1091_2	MBC_1091	Pass	MBC	0.2645	0.190492	56.945	18981.7	1.777	0.2417	0.175	0.3297	0.05433	pos	NA	5.6625
MBC_1091_1	MBC_1091	Pass	MBC	0.6949	0.155867	76.553	25517.7	1.826	0.2297	0.1858	0.3345	0.08386	pos	1	4.4
MBC_1090	MBC_1090	Low Purity	MBC	0.06837	0.129653	11.349	3783	1.763	0.5522	0.2143	0.4171	0.05492	pos	1	4
MBC_1089_2	MBC_1089	Below LOD	MBC	0.02827	0.144416	1.877	625.667	1.909	NA	0	0	0.0499	neg	1	4
MBC_1089_1	MBC_1089	Low Purity	MBC	0.0402	0.0683362	5.919	1973	2.55	NA	0	0	0.07337	neg	NA	6
MBC_1088_4	MBC_1088	Insufficient Yield for Library Construction	MBC	NA	NA	0.102	34	NA	NA	NA	NA	NA	pos	NA	3.7
MBC_1088_1	MBC_1088	Below LOD	MBC	0.00528	0.120821	0.671	223.667	2.836	NA	0	0	0.05691	pos	NA	5.875
MBC_1088_2	MBC_1088	Pass	MBC	0.3833	0.161781	2.817	939	2.016	0.8096	0.01079	0.1081	0.05695	pos	1	4
MBC_1088_3	MBC_1088	Pass	MBC	0.2542	0.117409	17.066	5688.67	2.102	0.4207	0.1665	0.6555	0.0704	pos	NA	5.9
MBC_1087_1	MBC_1087	Below LOD	MBC	0.02511	0.162116	2.466	822	2.061	0.7484	0.006168	0.06226	0.04731	pos	1	4
MBC_1087_2	MBC_1087	Pass	MBC	0.1734	0.125949	4.428	1476	2.452	0.464	0.3103	0.3896	0.05818	pos	NA	4
MBC_1087_3	MBC_1087	Pass	MBC	0.3012	0.120301	11.228	3742.67	2.199	0.5728	0.2483	0.3249	0.0697	pos	NA	4.5
MBC_1086	MBC_1086	Low Purity	MBC	0.08174	0.141281	89.487	29829	2.314	0.5638	0.2452	0.385	0.07687	NA	1	4
MBC_1085_2	MBC_1085	Below LOD	MBC	0.02892	0.108466	15.408	5136	2.03	NA	0	0	0.06447	pos	1	4
MBC_1085_4	MBC_1085	Low Purity	MBC	0.03669	0.242498	48.951	16317	2.03	NA	0	0	0.04764	pos	NA	4
MBC_1085_3	MBC_1085	Low Purity	MBC	0.03797	0.155893	54.658	18219.3	2.068	0.6208	0.01041	0.08012	0.05494	pos	NA	3.8
MBC_1085_5	MBC_1085	Below LOD	MBC	0.02791	0.158454	76.362	25454	2.154	NA	0	0	0.05249	pos	NA	6
MBC_1085_1	MBC_1085	Below LOD	MBC	0	0.183211	139.521	46507	2.069	NA	0	0	0.05161	pos	NA	6
MBC_1084	MBC_1084	Below LOD	MBC	0.01249	0.105067	3.344	1114.67	3.105	NA	0	0	0.06225	NA	1	4
MBC_1083	MBC_1083	Below LOD	MBC	0.01021	0.16252	11.012	3670.67	2.663	NA	0	0	0.05092	pos	1	4
MBC_1082_5	MBC_1082	Pass	MBC	0.1302	0.0707509	1.814	604.667	2.406	0.8881	0.06631	0.1315	0.1929	pos	NA	4
MBC_1082_4	MBC_1082	Low Purity	MBC	0.07136	0.213677	4.073	1357.67	1.895	0.7621	0.1662	0.4816	0.04583	pos	1	4
MBC_1082_1	MBC_1082	Below LOD	MBC	0.01093	0.0863336	5.118	1706	2.557	NA	0	0	0.06556	pos	NA	6
MBC_1082_2	MBC_1082	Below LOD	MBC	0.02716	0.188311	5.774	1924.67	2.006	0.5902	0.04086	0.1806	0.04828	pos	NA	4
MBC_1082_3	MBC_1082	Pass	MBC	0.1926	0.165825	7.437	2479	2.813	0.486	0.1473	0.2237	0.05645	pos	NA	6
MBC_1081	MBC_1081	Below LOD	MBC	0.0102	0.108453	2.151	717	2.975	NA	0	0	0.06161	NA	1	4
MBC_1080	MBC_1080	Low Purity	MBC	0.07981	0.121307	1.449	483	1.879	0.5344	0.197	0.2677	0.06062	NA	1	4
MBC_1079_1	MBC_1079	Low Purity	MBC	0.03116	0.151786	1.031	343.667	2.031	0.4729	0.01928	0.2262	0.05098	pos	1	4
MBC_1079_2	MBC_1079	Below LOD	MBC	0.02093	0.0896095	3.981	1327	1.992	NA	0	0	0.06712	pos	NA	6
MBC_1078_5	MBC_1078	Below LOD	MBC	0	0.164826	2.039	679.667	2.021	NA	0	0	0.05008	pos	NA	4
MBC_1078_1	MBC_1078	Below LOD	MBC	0	0.248169	2.138	712.667	2.005	NA	0	NA	0.04189	pos	1	4
MBC_1078_3	MBC_1078	Low Purity	MBC	0.0474	0.217254	2.241	747	2.112	0.4743	0.2583	0.4345	0.04596	pos	NA	4
MBC_1078_4	MBC_1078	Below LOD	MBC	0.01631	0.0867225	2.682	894	1.938	NA	0	0	0.0679	pos	NA	4
MBC_1078_2	MBC_1078	Below LOD	MBC	0.02743	0.0547186	16.758	5586	3.025	NA	0	0	0.08271	pos	NA	4
MBC_1077_2	MBC_1077	Below LOD	MBC	0.008976	0.166195	2.021	673.667	2.726	NA	0	0	0.04801	pos	NA	4
MBC_1077_4	MBC_1077	Low Purity	MBC	0.05028	0.14069	3.051	1017	2.021	NA	0	0	0.05736	pos	1	4
MBC_1077_5	MBC_1077	Below LOD	MBC	0.01214	0.193752	4.293	1431	2.593	NA	0	0	0.04859	pos	NA	4
MBC_1077_6	MBC_1077	Low Purity	MBC	0.03487	0.114643	5.589	1863	2.049	NA	0	0	0.06381	pos	NA	4
MBC_1077_3	MBC_1077	Below LOD	MBC	0.01429	0.111466	39.696	13232	2.328	NA	0	0	0.06343	pos	NA	6
MBC_1077_1	MBC_1077	Below LOD	MBC	0.02771	0.122485	62.646	20882	2.406	NA	0	0	0.06088	pos	NA	6
MBC_1076_3	MBC_1076	Insufficient Yield for Library Construction	MBC	NA	NA	0.09	30	NA	NA	NA	NA	NA	pos	NA	4
MBC_1076_4	MBC_1076	Insufficient Yield for Library Construction	MBC	NA	NA	0.6	200	NA	NA	NA	NA	NA	pos	NA	5.5829
MBC_1076_1	MBC_1076	Below LOD	MBC	0.01177	0.0927385	0.648	216	2.476	NA	0	0	0.06181	pos	NA	4
MBC_1076_2	MBC_1076	Below LOD	MBC	0.02747	0.293386	1.422	474	2.039	NA	0	0	0.03792	pos	1	4
MBC_1075	MBC_1075	Below LOD	MBC	0.008897	0.086344	5.576	1858.67	2.411	NA	0	0	0.06997	pos	1	4
MBC_1074	MBC_1074	Below LOD	MBC	0.009518	0.0606968	2.79	930	2.749	NA	0	0	0.08184	NA	1	4
MBC_1073_4	MBC_1073	Low Purity	MBC	0.03382	0.152151	5.891	1963.67	1.977	NA	0	0	0.0512	NA	NA	4
MBC_1073_5	MBC_1073	Below LOD	MBC	0.009758	0.110729	7.317	2439	2.764	NA	0	0	0.05887	NA	NA	6
MBC_1073_2	MBC_1073	Below LOD	MBC	0.02383	0.175863	7.475	2491.67	1.864	NA	0	0	0.04922	NA	NA	4
MBC_1073_1	MBC_1073	Low Coverage	MBC	0.02237	0.0453649	8.402	2800.67	1.917	NA	0	0	0.09356	NA	NA	4
MBC_1073_3	MBC_1073	Below LOD	MBC	0.007965	0.123405	10.789	3596.33	2.396	NA	0	0	0.05772	NA	NA	5.8125
MBC_1072_2	MBC_1072	Below LOD	MBC	0.0125	0.0634678	11.574	3858	2.737	NA	0	0	0.07622	NA	1	4
MBC_1072_1	MBC_1072	Pass	MBC	0.6156	0.197252	197.475	65825	1.997	0.7846	0.03547	0.18	0.04794	NA	NA	6
MBC_1071_2	MBC_1071	Below LOD	MBC	0.02869	0.139431	2.129	709.667	2.173	NA	0	0	0.05718	pos	NA	4
MBC_1071_3	MBC_1071	Below LOD	MBC	0.006467	0.122356	5.003	1667.67	2.372	NA	0	0	0.05632	pos	NA	5.8
MBC_1071_1	MBC_1071	Below LOD	MBC	0	0.195594	6.287	2095.67	2.02	0.7151	0.01272	0.5	0.04308	pos	NA	4
MBC_1071_4	MBC_1071	Below LOD	MBC	0	0.264721	6.597	2199	1.996	NA	0	0	0.03927	pos	NA	4
MBC_1071_5	MBC_1071	Below LOD	MBC	0.01722	0.0860166	8.591	2863.67	1.935	NA	0	0	0.07062	pos	1	4
MBC_1070	MBC_1070	Low Purity	MBC	0.0328	0.0638663	1.539	513	1.984	NA	0	0	0.07602	NA	1	4
MBC_1069	MBC_1069	Pass	MBC	0.4214	0.213131	22.455	7485	2.054	0.3536	0.2093	0.2772	0.05646	neg	1	4
MBC_1068_4	MBC_1068	Below LOD	MBC	0.01039	0.138139	0.986	328.667	2.455	0.5287	0.006554	0.01589	0.05369	pos	NA	4
MBC_1068_1	MBC_1068	Low Purity	MBC	0.05952	0.167752	1.551	517	2	0.5376	0.02544	0.3204	0.05119	pos	NA	6
MBC_1068_2	MBC_1068	Low Purity	MBC	0.0357	0.116144	1.553	517.667	1.978	NA	0	0	0.06361	pos	NA	4
MBC_1068_3	MBC_1068	Low Coverage	MBC	0.1616	0.0337325	3.9	1300	2.417	0.9099	0.07672	0.165	0.2689	pos	NA	4
MBC_1067	MBC_1067	Pass	MBC	0.4953	0.0915308	17.942	5980.67	2.751	0.6451	0.09753	0.1556	0.08027	neg	1	4
MBC_1066	MBC_1066	Pass	MBC	0.1724	0.093894	12.255	4085	2.483	0.8885	0.0347	0.06691	0.2571	NA	1	4
MBC_1065_2	MBC_1065	Below LOD	MBC	0.02042	0.167633	3.861	1287	2.154	NA	0	0	0.04946	pos	NA	4
MBC_1065_4	MBC_1065	Below LOD	MBC	0.01706	0.140893	3.993	1331	2.597	0.6517	0.009252	0.01884	0.05073	pos	NA	6
MBC_1065_5	MBC_1065	Low Purity	MBC	0.07392	0.121361	5.148	1716	1.976	0.5994	0.08982	0.2961	0.05805	pos	NA	5.475
MBC_1065_6	MBC_1065	Low Purity	MBC	0.0486	0.109472	6.588	2196	1.898	NA	0	0	0.05902	pos	NA	6
MBC_1065_1	MBC_1065	Low Purity	MBC	0.09512	0.081089	7.725	2575	1.935	0.6272	0.1168	0.3301	0.07487	pos	1	3.7
MBC_1065_3	MBC_1065	Below LOD	MBC	0	0.164374	11.471	3823.67	1.994	NA	0	NA	0.04979	pos	NA	4
MBC_1064_1	MBC_1064	Below LOD	MBC	0	0.151585	1.755	585	2.002	NA	0	NA	0.05294	pos	NA	6
MBC_1064_4	MBC_1064	Below LOD	MBC	0.01026	0.0743303	2.721	907	2.599	NA	0	0	0.0734	pos	NA	4.2
MBC_1064_3	MBC_1064	Low Purity	MBC	0.03864	0.0759444	8.249	2749.67	1.992	NA	0	0	0.07068	pos	1	4
MBC_1064_2	MBC_1064	Below LOD	MBC	0	0.137934	17.595	5865	2.002	NA	0	0	0.04973	pos	NA	4
MBC_1063_4	MBC_1063	Insufficient Yield for Library Construction	MBC	NA	NA	0.039	13	NA	NA	NA	NA	NA	NA	NA	0.92
MBC_1063_5	MBC_1063	Insufficient Yield for Library Construction	MBC	NA	NA	0.824	274.667	NA	NA	NA	NA	NA	NA	NA	4
MBC_1063_1	MBC_1063	Below LOD	MBC	0	0.234178	2.03	676.667	1.994	NA	0	NA	0.04332	NA	NA	4
MBC_1063_3	MBC_1063	Below LOD	MBC	0.01467	0.163624	3.182	1060.67	2.649	NA	0	0	0.05245	NA	NA	4
MBC_1063_2	MBC_1063	Below LOD	MBC	0.007026	0.0764485	4.212	1404	2.424	NA	0	0	0.07279	NA	1	4
MBC_1062	MBC_1062	Below LOD	MBC	0.007747	0.154965	1.722	574	2.757	NA	0	0	0.05324	NA	1	3.9
MBC_1061	MBC_1061	Below LOD	MBC	0.005643	0.0699467	4.284	1428	2.603	NA	0	0	0.07358	NA	1	4
MBC_1060_1	MBC_1060	Pass	MBC	0.1651	0.0956466	2.991	997	2.264	0.8199	0.2039	0.2565	0.06954	NA	1	5.7
MBC_1060_2	MBC_1060	Pass	MBC	0.2129	0.110768	10.878	3626	1.858	0.5633	0.1843	0.318	0.06214	NA	NA	6
MBC_1059_3	MBC_1059	Insufficient Yield for Library Construction	MBC	NA	NA	0.002	0.666667	NA	NA	NA	NA	NA	NA	NA	3.6
MBC_1059_2	MBC_1059	Below LOD	MBC	0.009226	0.117101	0.765	255	2.742	NA	0	0	0.05604	NA	1	4
MBC_1059_1	MBC_1059	Low Purity	MBC	0.03466	0.146992	6.303	2101	2.007	NA	0	0	0.05321	NA	NA	6
MBC_1058	MBC_1058	Below LOD	MBC	0	0.157909	4.905	1635	1.984	NA	0	NA	0.05035	NA	1	4
MBC_1057	MBC_1057	Low Coverage	MBC	0.05747	0.010259	2.307	769	2.566	0.7059	0.03392	0.07483	0.1181	NA	NA	4
MBC_1056	MBC_1056	Low Purity	MBC	0.05762	0.0691481	17.353	5784.33	2.551	0.3371	0.08944	0.1695	0.06188	NA	1	3
MBC_1055_3	MBC_1055	Failed Library Construction	MBC	NA	NA	3.034	1011.33	NA	NA	NA	NA	NA	pos	NA	4
MBC_1055_1	MBC_1055	Pass	MBC	0.2105	0.236912	61.79	20596.7	2.095	0.5463	0.3323	0.4354	0.04752	pos	1	4
MBC_1055_2	MBC_1055	Pass	MBC	0.288	0.120574	62.387	20795.7	2.183	0.5611	0.2806	0.3309	0.06685	pos	NA	5.64
MBC_1054_5	MBC_1054	Below LOD	MBC	0	0.141698	1.121	373.667	1.963	NA	0	NA	0.05412	pos	NA	4
MBC_1054_1	MBC_1054	Below LOD	MBC	0	0.22955	1.593	531	2.038	NA	0	0	0.04253	pos	NA	4
MBC_1054_4	MBC_1054	Below LOD	MBC	0.01628	0.0610777	2.156	718.667	2.51	NA	0	0	0.07373	pos	1	4
MBC_1054_3	MBC_1054	Below LOD	MBC	0.00818	0.0930109	5.283	1761	2.635	NA	0	0	0.06517	pos	NA	6
MBC_1054_2	MBC_1054	Below LOD	MBC	0.01659	0.0974291	6.573	2191	2.563	NA	0	0	0.06197	pos	NA	6
MBC_1053_1	MBC_1053	Below LOD	MBC	0.005735	0.105964	2.52	840	2.668	NA	0	0	0.05891	NA	NA	4
MBC_1053_3	MBC_1053	Below LOD	MBC	0.007462	0.0904353	3.555	1185	2.859	NA	0	0	0.06823	NA	NA	4
MBC_1053_2	MBC_1053	Below LOD	MBC	0.01495	0.0875617	3.933	1311	2.487	NA	0	0	0.0651	NA	NA	5.9
MBC_1053_4	MBC_1053	Low Coverage	MBC	0.3575	0.0444847	6.929	2309.67	2.286	0.4384	0.3816	0.4482	0.0722	NA	NA	4.5
MBC_1052	MBC_1052	Pass	MBC	0.4215	0.172992	90.67	30223.3	2.095	0.5208	0.4576	0.6873	0.05754	pos	1	5.8
MBC_1051	MBC_1051	Low Purity	MBC	0.06363	0.14246	2.431	810.333	2.034	0.5973	0.01157	0.05894	0.05401	NA	1	5.6125
MBC_1050	MBC_1050	Low Purity	MBC	0.05576	0.134445	0.383	127.667	2.78	0.5228	0.07633	0.1207	0.05606	NA	1	4
MBC_1049	MBC_1049	Below LOD	MBC	0	0.179449	3.888	1296	1.976	NA	0	NA	0.0482	NA	1	4.5
MBC_1048	MBC_1048	Below LOD	MBC	0.01632	0.0714504	5.396	1798.67	2.439	NA	0	0	0.07438	NA	1	4
MBC_1047	MBC_1047	Pass	MBC	0.5627	0.194621	217.445	72481.7	1.821	0.3938	0.2367	0.3847	0.05579	NA	1	4
MBC_1046_1	MBC_1046	Low Coverage	MBC	0.04731	0.0411209	1.13	376.667	2.12	NA	0	0	0.1133	NA	NA	4
MBC_1046_4	MBC_1046	Low Purity	MBC	0.03012	0.165285	2.097	699	2.026	NA	0	0	0.04919	NA	NA	4
MBC_1046_2	MBC_1046	Low Purity	MBC	0.04493	0.0883576	2.183	727.667	2.011	NA	0	0	0.06651	NA	NA	4
MBC_1046_5	MBC_1046	Below LOD	MBC	0.01585	0.101749	9.478	3159.33	2.056	NA	0	0	0.07209	NA	NA	5.9502
MBC_1046_3	MBC_1046	Below LOD	MBC	0.01928	0.106724	28.552	9517.33	1.926	NA	0	0	0.06226	NA	NA	5.8
MBC_1045_1	MBC_1045	Below LOD	MBC	0.01011	0.130448	1.8	600	2.492	NA	0	0	0.05624	pos	1	4
MBC_1045_2	MBC_1045	Below LOD	MBC	0.008568	0.073083	2.277	759	3.077	NA	0	0	0.07191	pos	NA	4
MBC_1045_3	MBC_1045	Pass	MBC	0.2783	0.0824439	3.183	1061	2.094	0.9349	0.3412	0.4401	0.1791	pos	NA	4.7
MBC_1044_1	MBC_1044	Low Coverage	MBC	0.03018	0.0482518	89.829	29943	2.947	0.734	0.01889	0.02574	0.09829	pos	NA	4
MBC_1044_2	MBC_1044	Pass	MBC	0.303	0.0882266	146.655	48885	2.829	0.5472	0.1958	0.2577	0.08015	pos	NA	4
MBC_1043_1	MBC_1043	Pass	MBC	0.3669	0.146721	2.194	731.333	2.016	0.2679	0.1519	0.2983	0.06775	pos	NA	3.4375
MBC_1043_2	MBC_1043	Below LOD	MBC	0.005139	0.095145	2.237	745.667	2.877	NA	0	0	0.06563	pos	1	4
MBC_1043_3	MBC_1043	Below LOD	MBC	0.02051	0.102217	3.189	1063	2.559	NA	0	0	0.06381	pos	NA	6
MBC_1042_1	MBC_1042	Pass	MBC	0.1347	0.106322	9.869	3289.67	2.346	0.2226	0.04665	0.09153	0.06099	pos	NA	4
MBC_1042_2	MBC_1042	Pass	MBC	0.7889	0.259052	73.364	24454.7	2.231	0.1353	0.02467	0.04996	0.06609	pos	1	4
MBC_1041_1	MBC_1041	Pass	MBC	0.489	0.149816	16.322	5440.67	2.264	0.1251	0.08327	0.1505	0.06972	pos	NA	4
MBC_1041_5	MBC_1041	Failed Library Construction	MBC	NA	NA	19.58	6526.67	NA	NA	NA	NA	NA	pos	NA	4
MBC_1041_2	MBC_1041	Low Purity	MBC	0.077	0.0627812	25.187	8395.67	1.93	0.6783	0.1673	0.3906	0.07918	pos	1	4
MBC_1041_3	MBC_1041	Low Purity	MBC	0.076	0.163681	34.512	11504	2.254	0.449	0.2201	0.43	0.04952	pos	NA	6
MBC_1041_4	MBC_1041	Pass	MBC	0.4467	0.215894	90.326	30108.7	2.179	0.6458	0.3562	0.6156	0.05827	pos	NA	5.8
HD9.ctDNA	HD9	Below LOD	HD	0	0.12288	3.6855	1228.5	2.011	NA	0	NA	0.04971	NA	NA	4
HD8.ctDNA	HD8	Below LOD	HD	0	0.179388	2.637	879	1.975	NA	0	NA	0.04404	NA	NA	4
HD7.ctDNA	HD7	Below LOD	HD	0	0.165627	2.4165	805.5	2.013	NA	0	0	0.04454	NA	NA	4
HD6.ctDNA	HD6	Below LOD	HD	0.02961	0.08217	2.34	780	2.105	NA	0	0	0.06438	NA	NA	4
HD5.ctDNA	HD5	Below LOD	HD	0	0.105092	1.2915	430.5	1.974	NA	0	NA	0.05858	NA	NA	4
HD46.ctDNA	HD46	Below LOD	HD	0.02397	0.730455	3.91913	1306.38	2.052	NA	0	0	0.0293	NA	NA	48
HD45.ctDNA	HD45	Below LOD	HD	0	0.638529	1.72512	575.04	1.999	NA	0	NA	0.03045	NA	NA	50
HD44.ctDNA	HD44	Below LOD	HD	0	0.689911	0.809617	269.872	1.98	0.6335	0.01157	0.3061	0.03387	NA	NA	47
HD43.ctDNA	HD43	Below LOD	HD	0.02999	0.511921	0.55417	184.723	2.032	NA	0	0	0.03308	NA	NA	47
HD42.ctDNA	HD42	Low Purity	HD	0.04994	0.575328	2.27888	759.625	1.932	0.5377	0.05243	0.5094	0.03784	NA	NA	48
HD41.ctDNA	HD41	Below LOD	HD	0.021	0.669077	7.10509	2368.36	2.067	NA	0	0	0.03092	NA	NA	49.5
HD40.ctDNA	HD40	Below LOD	HD	0	0.516933	1.2672	422.4	2.028	NA	0	NA	0.03257	NA	NA	50
HD4.ctDNA	HD4	Low Coverage	HD	0.03972	0.0473368	1.179	393	2.065	NA	0	0	0.08257	NA	NA	4
HD39.ctDNA	HD39	Below LOD	HD	0	0.704529	1.37282	457.608	1.995	NA	0	NA	0.02965	NA	NA	48.5
HD38.ctDNA	HD38	Below LOD	HD	0	1.25353	2.0268	675.6	2	NA	0	NA	0.02578	NA	NA	50
HD37.ctDNA	HD37	Below LOD	HD	0	1.30572	0.868696	289.565	2.022	NA	0	NA	0.02628	NA	NA	46
HD30.ctDNA	HD30	Low Purity	HD	0.03176	0.141048	1.59086	530.286	1.988	NA	0	0	0.05004	NA	NA	21
HD3.ctDNA	HD3	Below LOD	HD	0.02121	0.0677761	1.1835	394.5	1.929	NA	0	0	0.06667	NA	NA	4
HD29.ctDNA	HD29	Low Purity	HD	0.03361	0.111162	1.08771	362.571	2.014	NA	0	0	0.05538	NA	NA	21
HD28.ctDNA	HD28	Below LOD	HD	0	0.157253	3.08057	1026.86	1.999	NA	0	NA	0.04689	NA	NA	21
HD2.ctDNA	HD2	Low Coverage	HD	0.02844	0.040835	15.741	5247	1.844	NA	0	0	0.09342	NA	NA	4
HD16.ctDNA	HD16	Below LOD	HD	0	0.192921	4.221	1407	2.006	NA	0	NA	0.04225	NA	NA	4
HD13.ctDNA	HD13	Below LOD	HD	0	0.209582	4.455	1485	1.998	NA	0	NA	0.03959	NA	NA	4
HD12.ctDNA	HD12	Below LOD	HD	0	0.134083	21.2715	7090.5	2.007	NA	0	0	0.05316	NA	NA	4
HD11.ctDNA	HD11	Below LOD	HD	0	0.124486	6.0795	2026.5	2.012	NA	0	NA	0.05205	NA	NA	4
HD10.ctDNA	HD10	Below LOD	HD	0	0.137203	5.3145	1771.5	2.035	NA	0	NA	0.05127	NA	NA	4
HD1.ctDNA	HD1	Low Purity	HD	0.04508	0.0920069	3.4605	1153.5	2.15	0.6783	0.02544	0.1392	0.06487	NA	NA	4
CRPC_554_1	CRPC_554	Low Purity	CRPC	0.06795	0.0791501	1.305	435	2.01	0.6913	0.08365	0.2474	0.07391	NA	NA	4
CRPC_554.ctDNA	CRPC_554	Pass	CRPC	0.3083	0.175892	3.839	1279.67	1.943	0.1254	0.2841	0.6007	0.05119	NA	1	4
CRPC_554.ctDNA_T2	CRPC_554	Pass	CRPC	0.5229	0.161525	11.979	3993	1.99	0.3527	0.2941	0.6239	0.05397	NA	NA	4
CRPC_554_2	CRPC_554	Pass	CRPC	0.6234	0.121224	19.161	6387	2.001	0.3546	0.2706	0.6169	0.0631	NA	NA	6
CRPC_531_2	CRPC_531	Below LOD	CRPC	0.007389	0.102516	1.454	484.667	2.665	NA	0	0	0.05965	NA	NA	4
CRPC_531.ctDNA	CRPC_531	Pass	CRPC	0.4334	0.093554	14.963	4987.67	2.062	0.4178	0.08905	0.3068	0.07564	NA	NA	4
CRPC_531_1	CRPC_531	Pass	CRPC	0.4701	0.228625	33.53	11176.7	2.039	0.4363	0.08674	0.3353	0.05166	NA	NA	4
CRPC_531_3	CRPC_531	Pass	CRPC	0.6272	0.162541	47.021	15673.7	2.01	0.6388	0.05243	0.2313	0.0574	NA	1	4
CRPC_525_1	CRPC_525	Below LOD	CRPC	0.007313	0.0882355	5.783	1927.67	2.692	NA	0	0	0.06859	NA	NA	4
CRPC_525_3	CRPC_525	Below LOD	CRPC	0.02127	0.0792642	6.255	2085	2.866	NA	0	0	0.07546	NA	NA	4
CRPC_525_2	CRPC_525	Below LOD	CRPC	0	0.172113	9.333	3111	2.008	NA	0	NA	0.04775	NA	NA	4
CRPC_525_4	CRPC_525	Pass	CRPC	0.1911	0.111179	13.001	4333.67	3.03	0.6812	0.1291	0.1508	0.07138	NA	1	4
CRPC_525_7	CRPC_525	Pass	CRPC	0.1129	0.0979219	16.839	5613	3.036	0.8495	0.08635	0.107	0.07385	NA	NA	4
CRPC_525.ctDNA	CRPC_525	Pass	CRPC	0.2656	0.169535	48.362	16120.7	3.096	0.5356	0.185	0.203	0.06549	NA	NA	4
CRPC_525_5	CRPC_525	Pass	CRPC	0.4108	0.0505536	68.664	22888	2.267	0.7829	0.1731	0.2778	0.1012	NA	NA	6
CRPC_525_6	CRPC_525	Pass	CRPC	0.4974	0.152539	108.091	36030.3	2.288	0.7363	0.09907	0.1634	0.07319	NA	NA	5.7625
CRPC_468_2	CRPC_468	Pass	CRPC	0.4196	0.0616822	31.298	10432.7	2.272	0.347	0.1542	0.3339	0.16	NA	NA	4
CRPC_468.ctDNA	CRPC_468	Pass	CRPC	0.7513	0.143016	198.707	66235.7	2.017	0.1172	0.05513	0.1792	0.06927	NA	1	4
CRPC_468_1	CRPC_468	Pass	CRPC	0.7417	0.0878246	298.067	99355.7	2.012	0.857	0.009252	0.03604	0.08587	NA	NA	4
CRPC_468.ctDNA_T2	CRPC_468	Pass	CRPC	0.7499	0.235424	319.869	106623	2.033	0.142	0.1076	0.2987	0.06993	NA	NA	4
CRPC_466_3	CRPC_466	Low Purity	CRPC	0.04439	0.139472	1.805	601.667	2.554	0.3508	0.04472	0.06315	0.05599	NA	NA	4
CRPC_466_7	CRPC_466	Low Purity	CRPC	0.07948	0.121819	2.079	693	2.521	0.5811	0.2244	0.2856	0.05961	NA	NA	4
CRPC_466_6	CRPC_466	Low Coverage	CRPC	0.09395	0.0478541	2.255	751.667	1.999	0.5085	0.05898	0.136	0.08912	NA	NA	4
CRPC_466_2	CRPC_466	Pass	CRPC	0.362	0.212262	2.529	843	1.969	0.3971	0.1596	0.3053	0.05277	NA	NA	4
CRPC_466_1	CRPC_466	Low Purity	CRPC	0.04698	0.197619	2.637	879	2.715	0.4581	0.06939	0.09983	0.04622	NA	NA	4
CRPC_466_10	CRPC_466	Pass	CRPC	0.1066	0.0835744	2.772	924	2.38	0.5189	0.2891	0.3904	0.07557	NA	NA	4
CRPC_466.ctDNA	CRPC_466	Pass	CRPC	0.265	0.143141	3.399	1133	2.095	0.4459	0.2213	0.3411	0.0587	NA	NA	3.5
CRPC_466_11	CRPC_466	Pass	CRPC	0.2186	0.144607	3.501	1167	2.151	0.4166	0.2379	0.3229	0.05829	NA	NA	4
CRPC_466_4	CRPC_466	Low Purity	CRPC	0.05622	0.096405	4.059	1353	2.393	0.8616	0.07325	0.1138	0.06177	NA	NA	4
CRPC_466_12	CRPC_466	Pass	CRPC	0.2128	0.0604751	5.361	1787	2.221	0.5367	0.2336	0.3242	0.08308	NA	NA	6
CRPC_466_5	CRPC_466	Low Purity	CRPC	0.09926	0.200049	6.558	2186	1.964	0.448	0.2101	0.3331	0.03448	NA	NA	4
CRPC_466.ctDNA_T2	CRPC_466	Pass	CRPC	0.3758	0.219449	7.34	2446.67	2.157	0.4326	0.3076	0.395	0.06146	NA	NA	4
CRPC_466_9	CRPC_466	Pass	CRPC	0.245	0.142189	8.096	2698.67	2.151	0.5904	0.1997	0.3166	0.05933	NA	NA	4
CRPC_466_8	CRPC_466	Pass	CRPC	0.2009	0.122949	9.94	3313.33	2.103	0.5895	0.3049	0.4297	0.05927	NA	NA	5.8
CRPC_466_13	CRPC_466	Pass	CRPC	0.2767	0.125108	12.312	4104	2.204	0.4497	0.2876	0.3662	0.06413	NA	NA	6
CRPC_466_14	CRPC_466	Pass	CRPC	0.2921	0.0779633	17.883	5961	2.32	0.451	0.318	0.3839	0.07818	NA	NA	6
CRPC_463.ctDNA	CRPC_463	Pass	CRPC	0.2723	0.131882	191.57	63856.7	2.05	0.3184	0.06708	0.2811	0.06844	NA	1	4
CRPC_463_1	CRPC_463	Low Purity	CRPC	0.0765	0.167941	378.441	126147	2.015	NA	0	0	0.05122	NA	NA	4
CRPC_444_3	CRPC_444	Low Coverage	CRPC	0.1177	0.0470344	5.841	1947	2.601	0.9785	0.08674	0.1249	0.08222	NA	NA	4
CRPC_444_2	CRPC_444	Pass	CRPC	0.1027	0.147293	5.994	1998	2.096	0.4759	0.2652	0.5901	0.05195	NA	NA	4
CRPC_444_1	CRPC_444	Low Purity	CRPC	0.03659	0.129275	6.588	2196	2.222	0.7664	0.002699	0.009629	0.05594	NA	NA	4
CRPC_444_5	CRPC_444	Pass	CRPC	0.2188	0.099295	8.603	2867.67	2.204	0.4335	0.3512	0.5648	0.07085	NA	NA	5.8875
CRPC_444_4	CRPC_444	Pass	CRPC	0.2253	0.0720652	10.143	3381	2.743	0.684	0.2278	0.2979	0.08311	NA	NA	4
CRPC_444.ctDNA	CRPC_444	Low Coverage	CRPC	0.1828	0.0402568	25.389	8463	2.424	0.5114	0.2691	0.4553	0.1037	NA	NA	4
CRPC_372_9	CRPC_372	Pass	CRPC	0.551	0.0654841	3.83	1276.67	2.005	0.5098	0.4017	0.6846	0.1423	NA	NA	4
CRPC_372_10	CRPC_372	Low Coverage	CRPC	0.7253	0.0419201	4.676	1558.67	1.996	0.4865	0.4102	0.6807	0.1686	NA	NA	4
CRPC_372.ctDNA_T2	CRPC_372	Pass	CRPC	0.3294	0.148783	5.112	1704	1.968	0.7457	0.3273	0.6073	0.05871	NA	NA	4
CRPC_372_2	CRPC_372	Pass	CRPC	0.2905	0.0503363	5.702	1900.67	1.964	0.5931	0.3631	0.6801	0.09971	NA	NA	4
CRPC_372_6	CRPC_372	Pass	CRPC	0.4478	0.164678	10.616	3538.67	1.958	0.8094	0.3346	0.629	0.0549	NA	NA	4
CRPC_372.ctDNA	CRPC_372	Pass	CRPC	0.2728	0.056016	11.687	3895.67	2.004	0.6527	0.05243	0.09985	0.08382	NA	NA	4
CRPC_372_1	CRPC_372	Pass	CRPC	0.4298	0.0908796	12.317	4105.67	1.973	0.5038	0.3674	0.6876	0.07007	NA	NA	4
CRPC_372_5	CRPC_372	Pass	CRPC	0.3126	0.0629833	16.439	5479.67	1.967	0.6362	0.3485	0.6599	0.08349	NA	NA	4
CRPC_372_7	CRPC_372	Pass	CRPC	0.5776	0.141123	16.96	5653.33	1.985	0.5486	0.3265	0.6561	0.06228	NA	NA	3.67419
CRPC_372_11	CRPC_372	Pass	CRPC	0.5353	0.132359	25.8	8600	1.99	0.5448	0.3265	0.652	0.06228	NA	NA	6
CRPC_372_3	CRPC_372	Pass	CRPC	0.3731	0.0794813	27.374	9124.67	1.96	0.7323	0.345	0.6397	0.07673	NA	NA	4
CRPC_372_12	CRPC_372	Pass	CRPC	0.4547	0.14896	32.734	10911.3	1.958	0.9883	0.09021	0.1723	0.06438	NA	NA	5.7875
CRPC_372_4	CRPC_372	Pass	CRPC	0.4731	0.209008	48.659	16219.7	1.964	0.7582	0.3258	0.6245	0.05468	NA	NA	4
CRPC_372_8	CRPC_372	Pass	CRPC	0.5158	0.219044	96.766	32255.3	1.95	0.9902	0.04742	0.09044	0.06181	NA	NA	5.8
CRPC_372_13	CRPC_372	Pass	CRPC	0.4871	0.140927	155.595	51865	1.947	0.9964	0.0879	0.1699	0.06939	NA	NA	6
CRPC_362_4	CRPC_362	Below LOD	CRPC	0.01772	0.2191	2.889	963	2.627	NA	0	0	0.04454	NA	1	4
CRPC_362_6	CRPC_362	Pass	CRPC	0.1077	0.152564	4.41	1470	2.246	0.5061	0.3639	0.4426	0.05551	NA	NA	2
CRPC_362_7	CRPC_362	Pass	CRPC	0.2895	0.12097	5.52	1840	2.277	0.59	0.3894	0.5088	0.06464	NA	NA	4.2
CRPC_362_1	CRPC_362	Low Purity	CRPC	0.04466	0.0596711	5.819	1939.67	2.618	0.6505	0.02891	0.06039	0.08703	NA	NA	4
CRPC_362_3	CRPC_362	Below LOD	CRPC	0.01297	0.0990792	10.346	3448.67	2.653	NA	0	0	0.06269	NA	NA	4
CRPC_362.ctDNA	CRPC_362	Pass	CRPC	0.2294	0.274697	14.553	4851	2.124	0.4277	0.4572	0.5939	0.04365	NA	NA	4
CRPC_362_8	CRPC_362	Pass	CRPC	0.1281	0.12027	14.709	4903	1.949	0.4872	0.2564	0.374	0.05938	NA	NA	6
CRPC_362_2	CRPC_362	Low Purity	CRPC	0.07709	0.106003	22.55	7516.67	1.993	0.5661	0.2151	0.3963	0.06167	NA	NA	4
CRPC_362_5	CRPC_362	Pass	CRPC	0.1457	0.098778	24.048	8016	2.021	0.5242	0.2749	0.4257	0.06563	NA	NA	5.5
CRPC_342_10	CRPC_342	Pass	CRPC	0.1113	0.0785705	2.447	815.667	1.878	0.3054	0.138	0.2632	0.0731	NA	NA	6
CRPC_342_8	CRPC_342	Pass	CRPC	0.1447	0.0770832	3.645	1215	1.94	0.5799	0.08134	0.1906	0.07525	NA	NA	4
CRPC_342_4	CRPC_342	Low Coverage	CRPC	0.02272	0.0480448	3.787	1262.33	2.236	NA	0	0	0.08704	NA	NA	2.5
CRPC_342_9	CRPC_342	Pass	CRPC	0.1933	0.0818491	3.861	1287	1.862	0.719	0.1476	0.3998	0.06849	NA	NA	4.2
CRPC_342_2	CRPC_342	Low Purity	CRPC	0.07943	0.118188	4.73	1576.67	1.911	0.5211	0.2051	0.5872	0.05726	NA	NA	4
CRPC_342_1	CRPC_342	Below LOD	CRPC	0.01121	0.122426	5.603	1867.67	2.675	NA	0	0	0.06183	NA	NA	4
CRPC_342_3	CRPC_342	Low Coverage	CRPC	0.01661	0.00891322	6.208	2069.33	2.764	NA	0	0	0.133	NA	NA	4
CRPC_342_6	CRPC_342	Low Coverage	CRPC	0.02998	0.0150094	7.137	2379	2.336	NA	0	0	0.1455	NA	NA	4
CRPC_342_12	CRPC_342	Pass	CRPC	0.2689	0.0663889	7.355	2451.67	1.805	0.1795	0.2664	0.4024	0.07661	NA	NA	5
CRPC_342_7	CRPC_342	Pass	CRPC	0.1853	0.139208	8.01	2670	1.855	0.3567	0.1989	0.4209	0.05484	NA	NA	2
CRPC_342_5	CRPC_342	Below LOD	CRPC	0.01705	0.058418	11.16	3720	2.541	NA	0	0	0.07914	NA	NA	4
CRPC_342_11	CRPC_342	Pass	CRPC	0.1581	0.102377	11.478	3826	1.833	0.2358	0.2995	0.4407	0.06485	NA	NA	6
CRPC_342.ctDNA	CRPC_342	Pass	CRPC	0.2926	0.0790118	12.083	4027.67	1.807	0.8076	0.1318	0.3273	0.07484	NA	NA	4
CRPC_264_8	CRPC_264	Low Coverage	CRPC	0.1682	0.0275023	1.302	434	2.189	0.6213	0.2594	0.593	0.1645	NA	NA	5.6108
CRPC_264_6	CRPC_264	Low Purity	CRPC	0.05884	0.111925	1.647	549	2.038	NA	0	0	0.05666	NA	NA	4
CRPC_264_4	CRPC_264	Low Coverage	CRPC	0.08702	0.00280005	3.704	1234.67	2.217	0.7252	0.03045	0.07692	0.3061	NA	NA	3
CRPC_264_5	CRPC_264	Low Coverage	CRPC	0.05861	0.0347589	5.373	1791	2.204	0.4943	0.03007	0.09489	0.1133	NA	NA	4
CRPC_264_2	CRPC_264	Low Coverage	CRPC	0.05334	0.0441526	9.387	3129	2.182	0.5701	0.04549	0.1349	0.09777	NA	NA	4
CRPC_264_1	CRPC_264	Pass	CRPC	0.1535	0.194797	9.63	3210	2.046	0.412	0.303	0.5332	0.04927	NA	NA	4
CRPC_264.ctDNA	CRPC_264	Pass	CRPC	0.1683	0.104713	10.035	3345	1.99	0.4373	0.315	0.5912	0.06502	NA	NA	4
CRPC_264.ctDNA_T2	CRPC_264	Pass	CRPC	0.2026	0.123732	18.81	6270	1.992	0.3841	0.1692	0.4054	0.05814	NA	NA	4
CRPC_264_3	CRPC_264	Pass	CRPC	0.2271	0.0987866	19.589	6529.67	1.942	0.3254	0.3354	0.5762	0.06544	NA	NA	4
CRPC_264_7	CRPC_264	Pass	CRPC	0.2466	0.102841	86.907	28969	1.861	0.3446	0.3396	0.6253	0.06966	NA	NA	5.825
CRPC_264_9	CRPC_264	Pass	CRPC	0.1987	0.197706	122.575	40858.3	1.991	0.3039	0.2452	0.4732	0.05333	NA	NA	6
CRPC_22_1	CRPC_22	Pass	CRPC	0.2903	0.184536	11.372	3790.67	2.143	0.4816	0.3111	0.5044	0.0625	NA	1	4
CRPC_22.ctDNA	CRPC_22	Pass	CRPC	0.4361	0.123363	64.083	21361	2.982	0.5006	0.2402	0.2918	0.07311	NA	NA	2
CRPC_22.ctDNA_T2	CRPC_22	Pass	CRPC	0.5209	0.0647572	83.15	27716.7	2.987	0.5135	0.212	0.2545	0.08505	NA	NA	3
CRPC_17.ctDNA	CRPC_17	Pass	CRPC	0.1525	0.106766	11.678	3892.67	2.295	0.9287	0.0825	0.2539	0.07319	NA	1	4
CRPC_17.ctDNA_T2	CRPC_17	Pass	CRPC	0.4234	0.0630649	34.915	11638.3	2.069	0.2313	0.1638	0.572	0.09938	NA	NA	5
CRPC_1620	CRPC_1620	Failed Library Construction	CRPC	NA	NA	1.854	618	NA	NA	NA	NA	NA	NA	NA	4
CRPC_1619	CRPC_1619	Insufficient Yield for Library Construction	CRPC	NA	NA	0.895	298.333	NA	NA	NA	NA	NA	NA	NA	3.5
CRPC_1618	CRPC_1618	Insufficient Yield for Library Construction	CRPC	NA	NA	1.467	489	NA	NA	NA	NA	NA	NA	NA	2
CRPC_1617	CRPC_1617	Insufficient Yield for Library Construction	CRPC	NA	NA	3.304	1101.33	NA	NA	NA	NA	NA	NA	NA	0.85
CRPC_1616	CRPC_1616	Failed Library Construction	CRPC	NA	NA	29.768	9922.67	NA	NA	NA	NA	NA	NA	NA	0.8
CRPC_1615	CRPC_1615	Failed Library Construction	CRPC	NA	NA	22.34	7446.67	NA	NA	NA	NA	NA	NA	NA	0.9
CRPC_1614	CRPC_1614	Insufficient Yield for Library Construction	CRPC	NA	NA	0.775	258.333	NA	NA	NA	NA	NA	NA	NA	3.6
CRPC_1613	CRPC_1613	Failed Library Construction	CRPC	NA	NA	21.15	7050	NA	NA	NA	NA	NA	NA	NA	0.8
CRPC_1612	CRPC_1612	Insufficient Yield for Library Construction	CRPC	NA	NA	0.558	186	NA	NA	NA	NA	NA	NA	NA	4.9
CRPC_1611	CRPC_1611	Insufficient Yield for Library Construction	CRPC	NA	NA	2.88	960	NA	NA	NA	NA	NA	NA	NA	0.95
CRPC_1610	CRPC_1610	Insufficient Yield for Library Construction	CRPC	NA	NA	1.368	456	NA	NA	NA	NA	NA	NA	NA	2
CRPC_161.ctDNA	CRPC_161	Pass	CRPC	0.3078	0.120559	22.761	7587	2.077	0.2105	0.1565	0.4951	0.07727	NA	1	2
CRPC_1609	CRPC_1609	Insufficient Yield for Library Construction	CRPC	NA	NA	1.227	409	NA	NA	NA	NA	NA	NA	NA	2.2
CRPC_1608	CRPC_1608	Insufficient Yield for Library Construction	CRPC	NA	NA	2.915	971.667	NA	NA	NA	NA	NA	NA	NA	0.92
CRPC_1607	CRPC_1607	Insufficient Yield for Library Construction	CRPC	NA	NA	0.459	153	NA	NA	NA	NA	NA	NA	NA	5.8
CRPC_1606	CRPC_1606	Insufficient Yield for Library Construction	CRPC	NA	NA	3.092	1030.67	NA	NA	NA	NA	NA	NA	NA	0.85
CRPC_1605	CRPC_1605	Insufficient Yield for Library Construction	CRPC	NA	NA	0.657	219	NA	NA	NA	NA	NA	NA	NA	4
CRPC_1604	CRPC_1604	Insufficient Yield for Library Construction	CRPC	NA	NA	0.621	207	NA	NA	NA	NA	NA	NA	NA	4
CRPC_1603	CRPC_1603	Insufficient Yield for Library Construction	CRPC	NA	NA	0.63	210	NA	NA	NA	NA	NA	NA	NA	3.8
CRPC_1602	CRPC_1602	Insufficient Yield for Library Construction	CRPC	NA	NA	2.56	853.333	NA	NA	NA	NA	NA	NA	NA	0.9
CRPC_1601	CRPC_1601	Insufficient Yield for Library Construction	CRPC	NA	NA	2.812	937.333	NA	NA	NA	NA	NA	NA	NA	0.8
CRPC_1600	CRPC_1600	Insufficient Yield for Library Construction	CRPC	NA	NA	0.562	187.333	NA	NA	NA	NA	NA	NA	NA	4
CRPC_1504	CRPC_1504	Pass	CRPC	0.4554	0.125411	6.76	2253.33	1.897	0.2796	0.352	0.5932	0.06118	NA	1	0.9
CRPC_1503	CRPC_1503	Pass	CRPC	0.1248	0.176593	9.042	3014	1.873	0.7823	0.09406	0.3731	0.0525	NA	1	0.85
CRPC_1502	CRPC_1502	Low Purity	CRPC	0.08809	0.0874992	7.133	2377.67	2.007	0.6878	0.04588	0.1263	0.0673	NA	1	0.8
CRPC_1501	CRPC_1501	Below LOD	CRPC	0.01036	0.0730941	4.568	1522.67	2.81	NA	0	0	0.06963	NA	1	0.8
CRPC_1500	CRPC_1500	Pass	CRPC	0.6482	0.158664	53.64	17880	1.921	0.5702	0.2575	0.4495	0.06276	NA	1	0.8
CRPC_1499	CRPC_1499	Pass	CRPC	0.39	0.132006	10.058	3352.67	2.216	0.7882	0.313	0.5252	0.06572	NA	1	0.8
CRPC_1498	CRPC_1498	Pass	CRPC	0.3586	0.139194	12.218	4072.67	1.907	0.3417	0.1635	0.4105	0.05619	NA	1	0.8
CRPC_1497	CRPC_1497	Pass	CRPC	0.1327	0.162501	8.746	2915.33	2.031	0.9888	0.09561	0.2136	0.05398	NA	1	0.85
CRPC_1496	CRPC_1496	Pass	CRPC	0.1254	0.154534	11.181	3727	2.751	0.6555	0.1758	0.2449	0.05483	NA	1	0.85
CRPC_1495	CRPC_1495	Below LOD	CRPC	0.008794	0.102171	4.68	1560	2.385	NA	0	0	0.0643	NA	1	1
CRPC_1494	CRPC_1494	Below LOD	CRPC	0	0.186588	12.195	4065	2.035	NA	0	0	0.04978	NA	1	0.8
CRPC_1493	CRPC_1493	Pass	CRPC	0.5524	0.113354	23.442	7814	3.004	0.7502	0.1538	0.1822	0.07335	NA	1	0.85
CRPC_1492	CRPC_1492	Pass	CRPC	0.127	0.0927784	4.433	1477.67	2.231	0.5957	0.2718	0.4211	0.06815	NA	1	0.8
CRPC_1491	CRPC_1491	Low Purity	CRPC	0.07703	0.100418	6.165	2055	2.112	0.2761	0.09291	0.1972	0.06279	NA	1	0.8
CRPC_1490	CRPC_1490	Low Coverage	CRPC	0.009785	0.0337147	8.145	2715	2.968	NA	0	0	0.1076	NA	NA	0.8
CRPC_1489	CRPC_1489	Low Coverage	CRPC	0.02534	0.0414432	8.32	2773.33	2.762	NA	0	0	0.08915	NA	NA	0.9
CRPC_1488	CRPC_1488	Pass	CRPC	0.7747	0.0878331	191.245	63748.3	2.028	0.1818	0.1133	0.236	0.07726	NA	1	0.93
CRPC_1487	CRPC_1487	Pass	CRPC	0.6582	0.110445	184.911	61637	2.052	0.2203	0.1338	0.2739	0.07187	NA	1	0.92
CRPC_1486	CRPC_1486	Low Purity	CRPC	0.03215	0.0799355	4.529	1509.67	2.211	NA	0	0	0.06986	NA	1	0.93
CRPC_1485	CRPC_1485	Pass	CRPC	0.1638	0.109585	7.807	2602.33	2.106	0.6837	0.1924	0.4179	0.06191	NA	1	0.92
CRPC_1484	CRPC_1484	Pass	CRPC	0.119	0.103561	8.687	2895.67	2.119	0.9077	0.03161	0.1078	0.06646	NA	1	0.92
CRPC_1483	CRPC_1483	Pass	CRPC	0.1636	0.111257	11.309	3769.67	1.965	0.3812	0.4318	0.6944	0.0638	NA	1	0.99
CRPC_1482	CRPC_1482	Low Purity	CRPC	0.07863	0.0938681	7.314	2438	2.006	0.7531	0.06592	0.1873	0.06621	NA	1	0.95
CRPC_1481	CRPC_1481	Pass	CRPC	0.3687	0.0899335	3.678	1226	2.175	0.6067	0.3766	0.5416	0.07371	NA	1	0.92
CRPC_1480	CRPC_1480	Pass	CRPC	0.2277	0.0602604	27.567	9189	2.223	0.7588	0.3003	0.4548	0.09091	NA	1	0.92
CRPC_1479	CRPC_1479	Below LOD	CRPC	0.009234	0.106527	7.757	2585.67	2.702	NA	0	0	0.06012	NA	1	0.97
CRPC_1478_10	CRPC_1478	Below LOD	CRPC	0.01409	0.0625349	3.123	1041	2.378	NA	0	0	0.07823	NA	NA	4
CRPC_1478_8	CRPC_1478	Below LOD	CRPC	0.01077	0.124984	4.491	1497	2.707	NA	0	0	0.05471	NA	NA	4
CRPC_1478_1	CRPC_1478	Low Purity	CRPC	0.04658	0.0513078	6.66	2220	1.985	0.5873	0.09676	0.1926	0.08126	NA	NA	4
CRPC_1478_7	CRPC_1478	Below LOD	CRPC	0.02434	0.22682	7.14	2380	2.107	NA	0	0	0.03276	NA	NA	4
CRPC_1478_9	CRPC_1478	Below LOD	CRPC	0.02568	0.0667169	7.772	2590.67	1.874	NA	0	0	0.07541	NA	NA	4
CRPC_1478_4	CRPC_1478	Below LOD	CRPC	0.01046	0.0918558	8.37	2790	2.479	NA	0	0	0.06627	NA	NA	6
CRPC_1478_2	CRPC_1478	Below LOD	CRPC	0.006856	0.0710619	9.037	3012.33	2.236	NA	0	0	0.07603	NA	NA	5.9
CRPC_1478_5	CRPC_1478	Below LOD	CRPC	0	0.113797	9.368	3122.67	1.993	NA	0	0	0.0609	NA	NA	5.07692
CRPC_1478_12	CRPC_1478	Below LOD	CRPC	0.01355	0.0699345	9.95	3316.67	2.149	NA	0	0	0.07396	NA	NA	4
CRPC_1478_11	CRPC_1478	Below LOD	CRPC	0.009733	0.109752	10.179	3393	2.802	NA	0	0	0.06168	NA	NA	5.6375
CRPC_1478_6	CRPC_1478	Pass	CRPC	0.2017	0.0605838	12.344	4114.67	1.964	0.5871	0.1843	0.3409	0.084	NA	NA	4
CRPC_1478_13	CRPC_1478	Below LOD	CRPC	0.006755	0.109579	12.708	4236	2.634	NA	0	0	0.06194	NA	NA	4
CRPC_1478_3	CRPC_1478	Low Coverage	CRPC	0.07697	0.00969744	NA	NA	2.428	NA	0	0	0.2609	NA	NA	NA
CRPC_1477	CRPC_1477	Low Purity	CRPC	0.07811	0.0840064	2.385	795	2.64	0.5652	0.18	0.2822	0.0726	NA	1	2
CRPC_1476	CRPC_1476	Below LOD	CRPC	0	0.0770415	2.718	906	1.99	NA	0	NA	0.06583	NA	1	2
CRPC_1475_2	CRPC_1475	Low Purity	CRPC	0.03313	0.188076	9.693	3231	2.058	0.6504	0.03508	0.1174	0.0508	NA	1	4
CRPC_1475_3	CRPC_1475	Pass	CRPC	0.1014	0.165031	11.075	3691.67	2.217	0.3348	0.1993	0.3938	0.05155	NA	NA	4
CRPC_1475_1	CRPC_1475	Pass	CRPC	0.5143	0.190507	39.937	13312.3	2.014	0.5879	0.09098	0.283	0.04683	NA	NA	4.5
CRPC_1474_2	CRPC_1474	Low Coverage	CRPC	0.009806	0.0440711	2.606	868.667	2.578	NA	0	0	0.08947	NA	NA	4
CRPC_1474_1	CRPC_1474	Below LOD	CRPC	0	0.185598	8.674	2891.33	2.024	NA	0	NA	0.03355	NA	NA	3.5
CRPC_1473_2	CRPC_1473	Low Coverage	CRPC	0.02989	0.0412198	4.734	1578	1.873	NA	0	0	0.07164	NA	NA	2.5
CRPC_1473_1	CRPC_1473	Low Coverage	CRPC	0.03406	0.0439804	19.048	6349.33	2.099	0.7851	0.02197	0.06149	0.06869	NA	NA	2.5
CRPC_1472_2	CRPC_1472	Low Coverage	CRPC	0.2869	0.0466159	9.965	3321.67	2.367	0.9256	0.06014	0.1048	0.09003	NA	NA	3.3
CRPC_1472_1	CRPC_1472	Pass	CRPC	0.2644	0.178646	30.834	10278	2.362	0.9357	0.1141	0.1927	0.0533	NA	NA	4
CRPC_1471_3	CRPC_1471	Pass	CRPC	0.4444	0.119543	67.984	22661.3	2.064	0.7626	0.1885	0.2777	0.05589	NA	NA	4
CRPC_1471_1	CRPC_1471	Pass	CRPC	0.6585	0.067909	111.311	37103.7	2.74	0.5518	0.2409	0.3298	0.08172	NA	NA	4.5
CRPC_1471_2	CRPC_1471	Low Coverage	CRPC	0.3665	0.0351764	NA	NA	2.212	0.6979	0.1627	0.2251	0.206	NA	NA	NA
CRPC_1470_8	CRPC_1470	Low Coverage	CRPC	0.1175	0.047245	6.912	2304	2.101	0.867	0.1029	0.1979	0.1774	NA	NA	4
CRPC_1470_3	CRPC_1470	Below LOD	CRPC	0.003162	0.171761	31.032	10344	2.815	NA	0	0	0.05014	NA	NA	4
CRPC_1470_2	CRPC_1470	Below LOD	CRPC	0	0.271395	33.735	11245	2.004	NA	0	0	0.03342	NA	NA	4
CRPC_1470_9	CRPC_1470	Low Purity	CRPC	0.09096	0.154599	39.407	13135.7	2.488	0.7262	0.3369	0.4446	0.05578	NA	NA	2.81235
CRPC_1470_11	CRPC_1470	Below LOD	CRPC	0.01558	0.0782411	39.798	13266	2.612	NA	0	0	0.07057	NA	NA	4
CRPC_1470_4	CRPC_1470	Below LOD	CRPC	0.01742	0.0849951	40.298	13432.7	2.024	NA	0	0	0.06415	NA	NA	4
CRPC_1470_5	CRPC_1470	Pass	CRPC	0.2696	0.120847	50.249	16749.7	1.819	0.4477	0.2702	0.4531	0.06706	NA	NA	4.583
CRPC_1470_7	CRPC_1470	Low Purity	CRPC	0.09253	0.229156	69.152	23050.7	1.95	0.3724	0.4025	0.5158	0.04411	NA	NA	4
CRPC_1470_1	CRPC_1470	Pass	CRPC	0.3423	0.12151	98.481	32827	1.753	0.4498	0.3477	0.5507	0.06271	NA	NA	6
CRPC_1470_10	CRPC_1470	Low Purity	CRPC	0.04739	0.180945	102.003	34001	2.102	0.5714	0.0239	0.1632	0.04376	NA	NA	2.5
CRPC_1470_6	CRPC_1470	Pass	CRPC	0.1041	0.0794087	NA	NA	2.063	0.6345	0.007325	0.01707	0.2047	NA	NA	NA
CRPC_1469	CRPC_1469	Pass	CRPC	0.2009	0.164654	37.755	12585	2.125	0.4376	0.2537	0.417	0.05354	NA	1	2
CRPC_1468	CRPC_1468	Low Purity	CRPC	0.03684	0.223861	66.753	22251	2.014	0.8141	0.02082	0.1622	0.04621	NA	1	4
CRPC_1467	CRPC_1467	Below LOD	CRPC	0.01507	0.0693737	5.373	1791	2.566	NA	0	0	0.07538	NA	1	2
CRPC_1466_3	CRPC_1466	Low Coverage	CRPC	0.007751	0.0443592	6.03	2010	2.692	NA	0	0	0.1001	NA	NA	4
CRPC_1466_1	CRPC_1466	Below LOD	CRPC	0.01943	0.0669106	6.453	2151	2.736	0.4384	0.02699	0.05742	0.08209	NA	NA	4
CRPC_1466_4	CRPC_1466	Low Coverage	CRPC	0.023	0.0423659	9.482	3160.67	2.123	NA	0	0	0.09623	NA	NA	4
CRPC_1466_2	CRPC_1466	Below LOD	CRPC	0.007536	0.109154	9.978	3326	2.349	NA	0	0	0.06211	NA	NA	6
CRPC_1465_2	CRPC_1465	Below LOD	CRPC	0.006042	0.0749153	6.944	2314.67	2.948	NA	0	0	0.0708	NA	1	4
CRPC_1465_1	CRPC_1465	Below LOD	CRPC	0.01554	0.094699	9.023	3007.67	1.97	NA	0	0	0.06377	NA	NA	4
CRPC_1464_1	CRPC_1464	Pass	CRPC	0.1963	0.0653116	NA	NA	2.41	0.8846	0.2186	0.3426	0.06107	NA	NA	NA
CRPC_1464_2	CRPC_1464	Low Coverage	CRPC	0.1759	0.00449152	NA	NA	2.48	0.6885	0.02968	0.04548	0.3118	NA	NA	NA
CRPC_1463_1	CRPC_1463	Low Purity	CRPC	0.09267	0.171667	4.145	1381.67	1.988	0.6391	0.03739	0.1887	0.05225	NA	NA	4
CRPC_1463_2	CRPC_1463	Low Purity	CRPC	0.03183	0.0789053	11.753	3917.67	2.126	NA	0	0	0.05907	NA	1	4
CRPC_1463_3	CRPC_1463	Pass	CRPC	0.1429	0.146946	57.884	19294.7	1.972	0.3288	0.03238	0.1424	0.05177	NA	NA	4
CRPC_1462_9	CRPC_1462	Low Coverage	CRPC	0.02741	0.0401294	2.354	784.667	2.848	NA	0	0	0.09412	NA	NA	2.1
CRPC_1462_8	CRPC_1462	Below LOD	CRPC	0.009861	0.182791	2.391	797	3.106	NA	0	0	0.04832	NA	NA	3.5
CRPC_1462_13	CRPC_1462	Below LOD	CRPC	0	0.155502	2.651	883.667	1.969	0.5262	0.01928	0.5155	0.04844	NA	NA	4
CRPC_1462_3	CRPC_1462	Low Purity	CRPC	0.04008	0.140285	2.79	930	2.253	0.5309	0.004241	0.01662	0.05265	NA	NA	4
CRPC_1462_12	CRPC_1462	Low Purity	CRPC	0.04884	0.125106	3.087	1029	1.979	0.6783	0.004626	0.01637	0.05652	NA	NA	5.925
CRPC_1462_6	CRPC_1462	Below LOD	CRPC	0.009334	0.148626	3.15	1050	2.774	NA	0	0	0.057	NA	NA	4
CRPC_1462_10	CRPC_1462	Low Purity	CRPC	0.04795	0.10802	3.263	1087.67	1.998	0.5146	0.02853	0.6167	0.05838	NA	NA	4
CRPC_1462_2	CRPC_1462	Below LOD	CRPC	0.01769	0.0825053	3.47	1156.67	1.776	NA	0	0	0.06384	NA	NA	4
CRPC_1462_7	CRPC_1462	Low Purity	CRPC	0.04625	0.10451	6.368	2122.67	2.242	0.5574	0.06592	0.1405	0.0624	NA	NA	5.8
CRPC_1462_1	CRPC_1462	Low Coverage	CRPC	0.1561	0.0353242	6.624	2208	2.339	0.8972	0.02853	0.06752	0.2787	NA	NA	2.5
CRPC_1462_5	CRPC_1462	Below LOD	CRPC	0.02594	0.124135	6.719	2239.67	1.815	NA	0	0	0.05904	NA	NA	4
CRPC_1462_11	CRPC_1462	Below LOD	CRPC	0	0.113105	11.871	3957	2.007	NA	0	0	0.05982	NA	NA	4
CRPC_1462_4	CRPC_1462	Low Purity	CRPC	0.04022	0.0794745	21.636	7212	2.066	0.6132	0.03739	0.149	0.0738	NA	NA	6
CRPC_1461_7	CRPC_1461	Low Coverage	CRPC	0.03815	0.0210618	0.936	312	2.531	NA	0	0	0.1384	NA	NA	4
CRPC_1461_9	CRPC_1461	Low Coverage	CRPC	0.322	0.00815125	2.576	858.667	2.489	0.5729	0.1299	0.2355	0.1495	NA	NA	2.5
CRPC_1461_4	CRPC_1461	Low Coverage	CRPC	0.08266	0.0123251	2.706	902	2.163	0.5317	0.04279	0.1012	0.1197	NA	NA	2.5
CRPC_1461_3	CRPC_1461	Below LOD	CRPC	0.02581	0.282829	2.826	942	2.059	NA	0	0	0.04146	NA	NA	4
CRPC_1461_10	CRPC_1461	Pass	CRPC	0.1016	0.167929	2.952	984	2.46	0.7061	0.1781	0.2986	0.05328	NA	NA	2
CRPC_1461_2	CRPC_1461	Low Purity	CRPC	0.07583	0.0816005	3.726	1242	2.105	0.6016	0.0798	0.2315	0.07964	NA	NA	4
CRPC_1461_18	CRPC_1461	Below LOD	CRPC	0.01891	0.0881822	4.577	1525.67	2.938	0.5877	0.00771	0.02116	0.06595	NA	NA	4
CRPC_1461_16	CRPC_1461	Pass	CRPC	0.1043	0.0602769	5.216	1738.67	2.722	0.9443	0.1184	0.1965	0.08562	NA	NA	4
CRPC_1461_17	CRPC_1461	Low Purity	CRPC	0.05561	0.109562	5.238	1746	2.213	0.5838	0.02737	0.06425	0.06125	NA	NA	4
CRPC_1461_8	CRPC_1461	Pass	CRPC	0.2302	0.0760737	8.514	2838	2.689	0.9824	0.0744	0.129	0.08434	NA	NA	4
CRPC_1461_14	CRPC_1461	Low Purity	CRPC	0.07914	0.0656541	9.72	3240	2.585	0.1812	0.03662	0.0599	0.07806	NA	NA	4
CRPC_1461_5	CRPC_1461	Pass	CRPC	0.3751	0.10903	9.937	3312.33	2.416	0.6858	0.1311	0.2406	0.07185	NA	NA	5.9
CRPC_1461_15	CRPC_1461	Pass	CRPC	0.1548	0.0655599	10.674	3558	2.712	0.9627	0.101	0.1684	0.08341	NA	NA	6
CRPC_1461_6	CRPC_1461	Below LOD	CRPC	0.009633	0.0736261	12.596	4198.67	2.828	NA	0	0	0.07332	NA	NA	4
CRPC_1461_13	CRPC_1461	Pass	CRPC	0.3077	0.071408	16.305	5435	2.454	0.6543	0.1388	0.2411	0.08574	NA	NA	6
CRPC_1461_11	CRPC_1461	Pass	CRPC	0.3621	0.0918235	17.973	5991	2.586	0.9864	0.1103	0.203	0.07971	NA	NA	6
CRPC_1461_1	CRPC_1461	Pass	CRPC	0.264	0.0986836	21.11	7036.67	2.82	0.4832	0.1615	0.2373	0.07458	NA	NA	5
CRPC_1461_12	CRPC_1461	Low Coverage	CRPC	0.02197	0.0128792	100.651	33550.3	2.678	NA	0	0	0.173	NA	NA	5.54
CRPC_1460_3	CRPC_1460	Low Purity	CRPC	0.07799	0.105828	2.777	925.667	2.08	0.7513	0.03392	0.08007	0.0754	NA	NA	4
CRPC_1460_1	CRPC_1460	Low Coverage	CRPC	0.2752	0.0179489	3.284	1094.67	2.17	0.9034	0.08944	0.1945	0.2033	NA	NA	4.5
CRPC_1460_2	CRPC_1460	Pass	CRPC	0.1399	0.0775254	22.635	7545	1.933	0.6194	0.3277	0.5629	0.07615	NA	NA	6
CRPC_1459_2	CRPC_1459	Low Purity	CRPC	0.03787	0.149289	6.822	2274	3.015	0.3897	0.07672	0.1014	0.05299	NA	1	4
CRPC_1459_1	CRPC_1459	Low Purity	CRPC	0.04365	0.115024	9.477	3159	2.134	0.6243	0.03354	0.06672	0.06157	NA	NA	4
CRPC_1458_3	CRPC_1458	Below LOD	CRPC	0.005479	0.08844	4.592	1530.67	2.279	NA	0	0	0.06806	NA	NA	4.3
CRPC_1458_1	CRPC_1458	Below LOD	CRPC	0.01185	0.080206	7.763	2587.67	2.754	NA	0	0	0.06721	NA	1	4
CRPC_1458_2	CRPC_1458	Below LOD	CRPC	0.006589	0.166491	8.046	2682	2.616	NA	0	0	0.04904	NA	NA	4
CRPC_1457_1	CRPC_1457	Low Purity	CRPC	0.03637	0.107486	2.412	804	1.887	0.7295	0.04009	0.2842	0.06053	NA	1	2
CRPC_1457_7	CRPC_1457	Below LOD	CRPC	0.01192	0.0955494	3.845	1281.67	2.658	NA	0	0	0.06542	NA	NA	3.7
CRPC_1457_2	CRPC_1457	Low Purity	CRPC	0.04741	0.13763	4.329	1443	1.963	NA	0	0	0.05769	NA	NA	4
CRPC_1457_3	CRPC_1457	Low Purity	CRPC	0.04281	0.0769573	5.574	1858	2.59	0.7418	0.04163	0.06129	0.07291	NA	NA	5.8125
CRPC_1457_6	CRPC_1457	Below LOD	CRPC	0.0273	0.143726	8.105	2701.67	2.124	0.6044	0.02005	0.06258	0.05451	NA	NA	4
CRPC_1457_4	CRPC_1457	Low Purity	CRPC	0.03107	0.158121	10.251	3417	2.175	0.662	0.006554	0.01468	0.05142	NA	NA	4
CRPC_1457_5	CRPC_1457	Low Purity	CRPC	0.04222	0.0748925	11.886	3962	1.939	0.6445	0.04009	0.4793	0.07617	NA	NA	6
CRPC_1456_3	CRPC_1456	Pass	CRPC	0.1596	0.130565	7.855	2618.33	1.987	0.3671	0.3543	0.5683	0.06235	NA	NA	3.9
CRPC_1456_1	CRPC_1456	Pass	CRPC	0.5246	0.131091	24.048	8016	2.199	0.5325	0.3562	0.4674	0.07207	NA	1	4
CRPC_1456_2	CRPC_1456	Pass	CRPC	0.5283	0.154421	45.995	15331.7	2.108	0.4921	0.3597	0.509	0.06517	NA	NA	4
CRPC_1455_1	CRPC_1455	Low Purity	CRPC	0.0428	0.0979965	0.869	289.667	2.016	NA	0	0	0.06332	NA	NA	4
CRPC_1455_2	CRPC_1455	Low Coverage	CRPC	0.251	0.000194054	NA	NA	1.807	NA	0	0	0.8463	NA	NA	NA
CRPC_1455_3	CRPC_1455	Pass	CRPC	0.5082	0.490655	NA	NA	1.907	0.3338	0.3065	0.6163	0.03541	NA	NA	NA
CRPC_1455_4	CRPC_1455	Pass	CRPC	0.4629	0.0721389	NA	NA	1.981	0.4525	0.3408	0.6113	0.2068	NA	NA	NA
CRPC_1454_7	CRPC_1454	Low Coverage	CRPC	0.09565	0.0492171	2.385	795	2.178	0.4882	0.2672	0.5203	0.08923	NA	NA	3.8
CRPC_1454_2	CRPC_1454	Pass	CRPC	0.2116	0.0794643	2.422	807.333	1.81	0.5751	0.2398	0.5675	0.07511	NA	NA	5.5
CRPC_1454_6	CRPC_1454	Pass	CRPC	0.145	0.0856272	4.833	1611	1.898	0.4532	0.308	0.5484	0.06788	NA	NA	4
CRPC_1454_3	CRPC_1454	Low Purity	CRPC	0.04651	0.0955631	5.58	1860	2.114	0.6328	0.1095	0.3173	0.06445	NA	NA	3.9
CRPC_1454_1	CRPC_1454	Low Purity	CRPC	0.07894	0.0943585	5.928	1976	1.902	0.6305	0.09715	0.3174	0.0659	NA	NA	6
CRPC_1454_4	CRPC_1454	Below LOD	CRPC	0	0.149339	9.986	3328.67	2.064	NA	0	0	0.05045	NA	NA	4
CRPC_1454_5	CRPC_1454	Pass	CRPC	0.1281	0.10146	13.233	4411	1.905	0.4743	0.2089	0.4826	0.06447	NA	NA	5.8
CRPC_1453_9	CRPC_1453	Below LOD	CRPC	0.005613	0.116389	0.842	280.667	2.815	NA	0	0	0.05784	NA	NA	4
CRPC_1453_1	CRPC_1453	Low Coverage	CRPC	0.02413	0.0488824	1.75	583.333	2.037	NA	0	0	0.08917	NA	NA	5.8
CRPC_1453_6	CRPC_1453	Low Purity	CRPC	0.03468	0.11862	1.87	623.333	1.973	NA	0	0	0.05972	NA	NA	2.9
CRPC_1453_2	CRPC_1453	Low Purity	CRPC	0.0331	0.296516	2.115	705	1.895	NA	0	0	0.04486	NA	NA	4
CRPC_1453_8	CRPC_1453	Below LOD	CRPC	0.005433	0.129084	3.327	1109	2.656	NA	0	0	0.05949	NA	NA	6
CRPC_1453_5	CRPC_1453	Below LOD	CRPC	0	0.175712	3.823	1274.33	1.976	0.5761	0.01581	0.5942	0.0513	NA	NA	5.8
CRPC_1453_3	CRPC_1453	Below LOD	CRPC	0	0.116414	4.759	1586.33	1.996	NA	0	NA	0.0613	NA	NA	5.7375
CRPC_1453_7	CRPC_1453	Below LOD	CRPC	0.008094	0.0747482	5.148	1716	2.719	NA	0	0	0.06961	NA	NA	4
CRPC_1453_4	CRPC_1453	Low Purity	CRPC	0.03703	0.169891	9.113	3037.67	2.05	NA	0	0	0.05335	NA	NA	4
CRPC_1452_12	CRPC_1452	Insufficient Yield for Library Construction	CRPC	NA	NA	0.62	206.667	NA	NA	NA	NA	NA	NA	NA	3.6
CRPC_1452_1	CRPC_1452	Below LOD	CRPC	0.02367	0.0519781	2.349	783	1.862	NA	0	0	0.08654	NA	NA	4
CRPC_1452_3	CRPC_1452	Below LOD	CRPC	0.006027	0.128994	3.221	1073.67	2.337	NA	0	0	0.0542	NA	NA	5.8
CRPC_1452_9	CRPC_1452	Below LOD	CRPC	0.02692	0.119761	3.249	1083	1.998	0.4112	0.01581	0.06347	0.06278	NA	NA	4
CRPC_1452_6	CRPC_1452	Below LOD	CRPC	0.01961	0.10395	3.784	1261.33	2.599	NA	0	0	0.06088	NA	NA	3.725
CRPC_1452_7	CRPC_1452	Below LOD	CRPC	0.008993	0.161323	4.347	1449	2.622	NA	0	0	0.05131	NA	NA	4
CRPC_1452_11	CRPC_1452	Below LOD	CRPC	0	0.130167	4.848	1616	2.01	NA	0	NA	0.05408	NA	NA	6
CRPC_1452_5	CRPC_1452	Below LOD	CRPC	0.01609	0.078444	5.099	1699.67	2.122	NA	0	0	0.07158	NA	NA	4
CRPC_1452_10	CRPC_1452	Below LOD	CRPC	0.008953	0.0962381	9.261	3087	2.612	NA	0	0	0.06534	NA	NA	4
CRPC_1452_2	CRPC_1452	Below LOD	CRPC	0	0.196986	9.644	3214.67	1.999	NA	0	NA	0.04599	NA	NA	4
CRPC_1452_4	CRPC_1452	Below LOD	CRPC	0.02378	0.0815863	10.464	3488	2.128	NA	0	0	0.07087	NA	NA	4.5
CRPC_1452_8	CRPC_1452	Low Coverage	CRPC	0.0167	0.0190134	16.511	5503.67	2.511	NA	0	0	0.157	NA	NA	4
CRPC_1451_13	CRPC_1451	Insufficient Yield for Library Construction	CRPC	NA	NA	1.959	653	NA	NA	NA	NA	NA	NA	NA	1.02
CRPC_1451_3	CRPC_1451	Low Coverage	CRPC	0.3639	0.0313996	5.533	1844.33	2.718	0.5284	0.2197	0.2754	0.1519	NA	NA	5.7222
CRPC_1451_7	CRPC_1451	Low Purity	CRPC	0.07647	0.186464	13.352	4450.67	3.226	0.3199	0.1295	0.1651	0.05041	NA	NA	4
CRPC_1451_5	CRPC_1451	Low Purity	CRPC	0.072	0.149716	13.824	4608	1.965	0.4889	0.1947	0.3237	0.05003	NA	NA	4
CRPC_1451_14	CRPC_1451	Failed Library Construction	CRPC	NA	NA	34.558	11519.3	NA	NA	NA	NA	NA	NA	NA	5.9754
CRPC_1451_6	CRPC_1451	Low Purity	CRPC	0.08424	0.194677	39.245	13081.7	2.725	0.5828	0.1461	0.2051	0.04615	NA	NA	4
CRPC_1451_10	CRPC_1451	Pass	CRPC	0.4283	0.0861064	70.596	23532	2.197	0.5003	0.3177	0.451	0.07642	NA	NA	6
CRPC_1451_4	CRPC_1451	Pass	CRPC	0.5127	0.12465	74.134	24711.3	2.219	0.521	0.315	0.4414	0.06799	NA	NA	4.8
CRPC_1451_12	CRPC_1451	Pass	CRPC	0.3236	0.126652	84.993	28331	2.658	0.4608	0.2039	0.2572	0.06968	NA	NA	6
CRPC_1451_11	CRPC_1451	Pass	CRPC	0.2956	0.129824	108.27	36090	2.351	0.5455	0.2016	0.2238	0.07121	NA	NA	4
CRPC_1451_9	CRPC_1451	Pass	CRPC	0.3003	0.138368	123.453	41151	2.637	0.6954	0.1334	0.1725	0.07173	NA	NA	4
CRPC_1451_1	CRPC_1451	Low Coverage	CRPC	0.5068	0.0473709	190.679	63559.7	2.542	0.3511	0.1153	0.1568	0.1025	NA	NA	4
CRPC_1451_2	CRPC_1451	Pass	CRPC	0.492	0.0598245	305.577	101859	2.52	0.4274	0.1326	0.1721	0.0899	NA	NA	4
CRPC_1451_8	CRPC_1451	Pass	CRPC	0.4861	0.202252	547.815	182605	2.52	0.4759	0.1164	0.1604	0.04906	NA	NA	4
CRPC_1450_1	CRPC_1450	Below LOD	CRPC	0.006904	0.142882	2.372	790.667	2.713	NA	0	0	0.05729	NA	NA	4
CRPC_1450_5	CRPC_1450	Low Coverage	CRPC	0.00616	0.0345613	4.613	1537.67	2.635	NA	0	0	0.1001	NA	NA	3.5
CRPC_1450_2	CRPC_1450	Low Purity	CRPC	0.03402	0.0885751	7.313	2437.67	1.938	NA	0	0	0.07111	NA	NA	5.88
CRPC_1450_6	CRPC_1450	Low Coverage	CRPC	0.05477	0.0385798	7.347	2449	1.978	0.7945	0.01889	0.0727	0.07531	NA	NA	5
CRPC_1450_3	CRPC_1450	Below LOD	CRPC	0	0.112857	12.267	4089	2.007	NA	0	0	0.05643	NA	NA	5.7125
CRPC_1450_4	CRPC_1450	Below LOD	CRPC	0.007147	0.15018	17.163	5721	2.709	NA	0	0	0.052	NA	NA	4
CRPC_1449_3	CRPC_1449	Low Coverage	CRPC	0.4695	0.0442858	2.017	672.333	2.069	0.4777	0.1561	0.3395	0.2759	NA	NA	3.9
CRPC_1449_4	CRPC_1449	Below LOD	CRPC	0.006903	0.107392	3.389	1129.67	2.654	NA	0	0	0.06456	NA	NA	3.5
CRPC_1449_7	CRPC_1449	Low Purity	CRPC	0.03854	0.0792759	5.535	1845	2.084	0.7027	0.04048	0.3026	0.06846	NA	NA	4
CRPC_1449_1	CRPC_1449	Low Coverage	CRPC	0.07244	0.0391505	5.569	1856.33	2.183	0.5507	0.06592	0.2165	0.07123	NA	NA	4
CRPC_1449_2	CRPC_1449	Low Purity	CRPC	0.04885	0.0517243	8.474	2824.67	2.129	0.6196	0.0239	0.08732	0.08329	NA	NA	4
CRPC_1449_5	CRPC_1449	Low Purity	CRPC	0.08929	0.0955836	9.612	3204	1.889	0.4307	0.3358	0.6554	0.0684	NA	NA	2
CRPC_1449_6	CRPC_1449	Pass	CRPC	0.2207	0.155685	10.031	3343.67	1.849	0.4235	0.281	0.4594	0.05553	NA	NA	4
CRPC_1448_4	CRPC_1448	Below LOD	CRPC	0.01463	0.0662336	0.801	267	2.557	NA	0	0	0.0741	NA	NA	4
CRPC_1448_3	CRPC_1448	Below LOD	CRPC	0.009437	0.141149	4.194	1398	2.636	NA	0	0	0.05105	NA	NA	4
CRPC_1448_6	CRPC_1448	Below LOD	CRPC	0.01318	0.0845703	4.86	1620	2.135	NA	0	0	0.06688	NA	NA	5.5
CRPC_1448_10	CRPC_1448	Low Purity	CRPC	0.07248	0.0662712	6.26	2086.67	2.349	0.5217	0.04934	0.06751	0.08227	NA	NA	4
CRPC_1448_5	CRPC_1448	Below LOD	CRPC	0.02841	0.0589663	7.308	2436	1.957	0.7591	0.01388	0.08238	0.07186	NA	NA	4
CRPC_1448_9	CRPC_1448	Pass	CRPC	0.1025	0.06874	7.785	2595	1.929	0.7427	0.1434	0.2385	0.07756	NA	NA	6
CRPC_1448_12	CRPC_1448	Below LOD	CRPC	0.0123	0.131885	8.244	2748	2.361	NA	0	0	0.05365	NA	NA	4
CRPC_1448_2	CRPC_1448	Below LOD	CRPC	0.004773	0.0575443	8.496	2832	2.754	NA	0	0	0.07869	NA	NA	4
CRPC_1448_11	CRPC_1448	Below LOD	CRPC	0.009424	0.0820389	11.984	3994.67	1.944	NA	0	0	0.06925	NA	NA	4
CRPC_1448_7	CRPC_1448	Pass	CRPC	0.2407	0.0768262	15.024	5008	1.895	0.463	0.3732	0.6644	0.07749	NA	NA	6
CRPC_1448_1	CRPC_1448	Pass	CRPC	0.3975	0.101467	20.733	6911	1.874	0.4278	0.3362	0.5964	0.0726	NA	NA	5.5
CRPC_1448_8	CRPC_1448	Pass	CRPC	0.2278	0.0768749	NA	NA	2.448	0.8031	0.2579	0.3168	0.05423	NA	1	NA
CRPC_1447_7	CRPC_1447	Low Purity	CRPC	0.07378	0.09019	0.954	318	1.908	0.493	0.1318	0.233	0.06662	NA	NA	4
CRPC_1447_4	CRPC_1447	Low Coverage	CRPC	0.01408	0.0328778	2.734	911.333	2.822	NA	0	0	0.07914	NA	NA	2.5
CRPC_1447_3	CRPC_1447	Below LOD	CRPC	0.02877	0.146714	15.974	5324.67	2.218	0.7087	0.01118	0.0358	0.04246	NA	NA	2
CRPC_1447_5	CRPC_1447	Pass	CRPC	0.5318	0.205115	287.487	95829	2.37	0.6645	0.1496	0.2281	0.06589	NA	NA	4
CRPC_1447_1	CRPC_1447	Pass	CRPC	0.5807	0.103721	311.414	103805	2.334	0.7606	0.214	0.3294	0.08069	NA	NA	4
CRPC_1447_6	CRPC_1447	Pass	CRPC	0.5471	0.193921	334.359	111453	2.337	0.7411	0.2016	0.3106	0.06338	NA	NA	4
CRPC_1447_2	CRPC_1447	Pass	CRPC	0.5151	0.132273	336.947	112316	2.342	0.6903	0.1742	0.2676	0.07264	NA	NA	4
CRPC_1446_5	CRPC_1446	Below LOD	CRPC	0.00408	0.0892403	1.521	507	3.118	NA	0	0	0.06821	NA	NA	4
CRPC_1446_2	CRPC_1446	Below LOD	CRPC	0.00922	0.0607096	1.715	571.667	2.498	NA	0	0	0.08005	NA	1	4
CRPC_1446_4	CRPC_1446	Below LOD	CRPC	0.007287	0.138904	2.642	880.667	2.702	NA	0	0	0.0558	NA	NA	4
CRPC_1446_1	CRPC_1446	Below LOD	CRPC	0.01226	0.149447	2.958	986	2.484	NA	0	0	0.05219	NA	NA	5.9
CRPC_1446_3	CRPC_1446	Below LOD	CRPC	0.008232	0.202852	4.796	1598.67	2.389	NA	0	0	0.04837	NA	NA	5.7125
CRPC_1446_6	CRPC_1446	Low Purity	CRPC	0.04488	0.0870325	15.93	5310	2.004	0.5316	0.01465	0.06139	0.06865	NA	NA	4
CRPC_1445	CRPC_1445	Pass	CRPC	0.345	0.108129	5.234	1744.67	2.343	0.731	0.2726	0.4244	0.07319	NA	1	4
CRPC_1444	CRPC_1444	Low Purity	CRPC	0.03888	0.127597	2.348	782.667	1.867	NA	0	0	0.05712	NA	1	3.6
CRPC_1443_1	CRPC_1443	Low Coverage	CRPC	0.02313	0.0453728	1.058	352.667	2.716	NA	0	0	0.09426	NA	NA	4
CRPC_1443_2	CRPC_1443	Below LOD	CRPC	0.02539	0.140259	2.363	787.667	2.414	NA	0	0	0.05509	NA	NA	4
CRPC_1443_3	CRPC_1443	Low Purity	CRPC	0.04879	0.164452	3.794	1264.67	2.05	0.5013	0.01735	0.2332	0.04534	NA	NA	4
CRPC_1442	CRPC_1442	Below LOD	CRPC	0.01427	0.0818532	15.335	5111.67	2.436	NA	0	0	0.06778	NA	1	5.6
CRPC_1441_1	CRPC_1441	Below LOD	CRPC	0.02224	0.0759319	4.923	1641	1.857	NA	0	0	0.06927	NA	NA	5.7
CRPC_1441_2	CRPC_1441	Below LOD	CRPC	0.00827	0.0608492	5.525	1841.67	2.668	NA	0	0	0.08106	NA	1	5.9
CRPC_1440	CRPC_1440	Below LOD	CRPC	0.00774	0.086012	2.352	784	2.591	NA	0	0	0.07128	NA	1	6
CRPC_1439_2	CRPC_1439	Below LOD	CRPC	0.004303	0.103814	2.953	984.333	3.215	NA	0	0	0.06158	NA	NA	4.3
CRPC_1439_1	CRPC_1439	Below LOD	CRPC	0.01614	0.0746823	4.604	1534.67	2.419	NA	0	0	0.07015	NA	1	4
CRPC_1438	CRPC_1438	Below LOD	CRPC	0.01098	0.104562	7.218	2406	3.116	NA	0	0	0.06442	NA	1	6
CRPC_1437	CRPC_1437	Pass	CRPC	0.1754	0.123915	5.037	1679	1.851	0.2755	0.1742	0.4102	0.05966	NA	1	5.65
CRPC_1436_1	CRPC_1436	Pass	CRPC	0.5186	0.152812	9.842	3280.67	3.494	0.7827	0.04125	0.04872	0.05815	NA	1	5.75
CRPC_1436_2	CRPC_1436	Pass	CRPC	0.3141	0.0942461	10.437	3479	2.414	0.7301	0.2163	0.2854	0.07122	NA	NA	5.3
CRPC_1435_1	CRPC_1435	Below LOD	CRPC	0.01106	0.0814539	3.328	1109.33	2.923	NA	0	0	0.0647	NA	NA	5.9
CRPC_1435_2	CRPC_1435	Below LOD	CRPC	0.02048	0.0693059	7.299	2433	2.102	NA	0	0	0.07026	NA	1	5.6
CRPC_1434_1	CRPC_1434	Below LOD	CRPC	0	0.146142	4.894	1631.33	1.98	0.3097	0.006554	0.3542	0.05389	NA	1	5.675
CRPC_1434_2	CRPC_1434	Low Purity	CRPC	0.04728	0.259431	5.786	1928.67	1.975	0.9151	0.02082	0.3462	0.04192	NA	NA	4
CRPC_1433_1	CRPC_1433	Low Purity	CRPC	0.03567	0.141644	1.514	504.667	1.873	NA	0	0	0.05413	NA	NA	5.8
CRPC_1433_2	CRPC_1433	Below LOD	CRPC	0.01552	0.123927	3.88	1293.33	2.58	0.5815	0.01503	0.02705	0.05933	NA	1	4.3
CRPC_1432_3	CRPC_1432	Insufficient Yield for Library Construction	CRPC	NA	NA	0.49	163.333	NA	NA	NA	NA	NA	NA	NA	4
CRPC_1432_2	CRPC_1432	Below LOD	CRPC	0.008655	0.084881	1.067	355.667	2.765	0.4915	0.01234	0.03657	0.06787	NA	1	4
CRPC_1432_1	CRPC_1432	Below LOD	CRPC	0	0.141871	1.675	558.333	2.027	NA	0	0	0.05529	NA	NA	5.6
CRPC_1431_2	CRPC_1431	Low Purity	CRPC	0.04787	0.14163	4.227	1409	1.899	0.409	0.03624	0.1673	0.05405	NA	NA	6
CRPC_1431_1	CRPC_1431	Pass	CRPC	0.6469	0.141449	67.788	22596	1.803	0.4075	0.2753	0.6061	0.06117	NA	1	2
CRPC_1430_4	CRPC_1430	Insufficient Yield for Library Construction	CRPC	NA	NA	0.481	160.333	NA	NA	NA	NA	NA	NA	NA	4
CRPC_1430_2	CRPC_1430	Low Purity	CRPC	0.0348	0.0646145	5.442	1814	1.838	NA	0	0	0.07967	NA	NA	6
CRPC_1430_3	CRPC_1430	Below LOD	CRPC	0.012	0.0786745	5.859	1953	2.789	NA	0	0	0.07087	NA	NA	3.4
CRPC_1430_1	CRPC_1430	Low Purity	CRPC	0.0386	0.0803616	5.954	1984.67	2.168	NA	0	0	0.07272	NA	1	4
CRPC_1429_1	CRPC_1429	Below LOD	CRPC	0.01206	0.155561	0.756	252	2.341	0.6746	0.02853	0.124	0.05088	NA	1	3.5
CRPC_1429_3	CRPC_1429	Below LOD	CRPC	0.009759	0.0853111	3.858	1286	2.457	NA	0	0	0.06517	NA	NA	6
CRPC_1429_2	CRPC_1429	Below LOD	CRPC	0.01235	0.101594	4.38	1460	2.621	NA	0	0	0.06101	NA	NA	5.7
CRPC_1429_4	CRPC_1429	Below LOD	CRPC	0.009116	0.0620064	5.657	1885.67	2.615	NA	0	0	0.08	NA	NA	4
CRPC_1428_3	CRPC_1428	Low Purity	CRPC	0.07712	0.0522551	1.571	523.667	2.241	0.4757	0.09522	0.2546	0.08754	NA	1	4
CRPC_1428_1	CRPC_1428	Pass	CRPC	0.1121	0.146555	4.685	1561.67	2.784	0.5511	0.1951	0.2676	0.05963	NA	NA	4
CRPC_1428_2	CRPC_1428	Pass	CRPC	0.1486	0.239719	9.585	3195	2.795	0.6256	0.1831	0.2619	0.05224	NA	NA	4
CRPC_1427_1	CRPC_1427	Low Purity	CRPC	0.03763	0.125403	12.379	4126.33	1.951	0.6158	0.1696	0.3586	0.04296	NA	NA	5
CRPC_1427_2	CRPC_1427	Low Coverage	CRPC	0.09732	0.0153141	NA	NA	2.328	0.5271	0.0266	0.06284	0.2409	NA	NA	NA
CRPC_1426_5	CRPC_1426	Below LOD	CRPC	0	0.134408	2.16	720	1.998	NA	0	NA	0.05484	NA	NA	4
CRPC_1426_4	CRPC_1426	Below LOD	CRPC	0.01423	0.165069	2.525	841.667	2.691	NA	0	0	0.05514	NA	NA	4
CRPC_1426_3	CRPC_1426	Below LOD	CRPC	0	0.220907	2.853	951	2.008	0.5071	0.01388	0.3303	0.04503	NA	NA	4
CRPC_1426_6	CRPC_1426	Below LOD	CRPC	0.00778	0.0976269	3.36	1120	2.506	NA	0	0	0.0648	NA	NA	4.9
CRPC_1426_2	CRPC_1426	Low Coverage	CRPC	0.05643	0.0121458	4.12	1373.33	2.44	0.5511	0.0212	0.05014	0.1578	NA	NA	5
CRPC_1426_1	CRPC_1426	Low Coverage	CRPC	0.03105	0.00402908	21.789	7263	2.651	NA	0	0	0.292	NA	NA	4
CRPC_1425_3	CRPC_1425	Below LOD	CRPC	0.01006	0.0730363	0.198	66	2.621	NA	0	0	0.06852	NA	NA	4
CRPC_1425_5	CRPC_1425	Below LOD	CRPC	0.013	0.159292	1.593	531	2.432	NA	0	0	0.05676	NA	NA	4
CRPC_1425_6	CRPC_1425	Below LOD	CRPC	0	0.130712	1.599	533	1.978	NA	0	NA	0.05803	NA	NA	3.4
CRPC_1425_2	CRPC_1425	Below LOD	CRPC	0.0106	0.167424	2.106	702	2.714	NA	0	0	0.05274	NA	NA	4
CRPC_1425_4	CRPC_1425	Low Coverage	CRPC	0.01089	0.0465904	5.724	1908	2.141	NA	0	0	0.08812	NA	NA	4
CRPC_1425_1	CRPC_1425	Low Coverage	CRPC	0.1185	0.017204	NA	NA	2.32	0.4052	0.07672	0.1972	0.2337	NA	NA	NA
CRPC_1424	CRPC_1424	Below LOD	CRPC	0.01004	0.0687111	2.651	883.667	2.83	NA	0	0	0.07828	NA	1	4
CRPC_1040	CRPC_1040	Below LOD	CRPC	0.01809	0.0631633	1.188	396	2.625	NA	0	0	0.07956	NA	1	6
CRPC_1039	CRPC_1039	Low Purity	CRPC	0.04155	0.119377	10.355	3451.67	2.262	0.5558	0.03778	0.07897	0.05981	NA	1	5.9
CRPC_1038_5	CRPC_1038	Insufficient Yield for Library Construction	CRPC	NA	NA	0	0	NA	NA	NA	NA	NA	NA	NA	5
CRPC_1038_2	CRPC_1038	Low Purity	CRPC	0.06837	0.169321	1.184	394.667	1.983	0.415	0.04742	0.175	0.0499	NA	NA	4
CRPC_1038_3	CRPC_1038	Low Purity	CRPC	0.08745	0.0971264	1.797	599	1.988	0.6207	0.09136	0.2596	0.06632	NA	NA	5.7
CRPC_1038_1	CRPC_1038	Below LOD	CRPC	0.004899	0.0690471	2.093	697.667	2.333	NA	0	0	0.08027	NA	1	4
CRPC_1038_4	CRPC_1038	Below LOD	CRPC	0	0.134062	2.811	937	1.982	NA	0	NA	0.05294	NA	NA	5.988
CRPC_1037_1	CRPC_1037	Pass	CRPC	0.5154	0.146352	13.59	4530	1.842	0.3428	0.4214	0.5889	0.06146	NA	NA	6
CRPC_1037_2	CRPC_1037	Pass	CRPC	0.7635	0.061391	61.398	20466	1.811	0.4949	0.2691	0.589	0.09121	NA	1	6
CRPC_1036_1	CRPC_1036	Below LOD	CRPC	0.008263	0.0714567	2.903	967.667	2.868	NA	0	0	0.07324	NA	NA	5.6
CRPC_1036_2	CRPC_1036	Pass	CRPC	0.128	0.102724	5.143	1714.33	2.442	0.7568	0.1569	0.2087	0.06315	NA	1	5.6
CRPC_1035_2	CRPC_1035	Below LOD	CRPC	0.01919	0.0970903	4.412	1470.67	2.076	NA	0	0	0.06933	NA	1	5.61
CRPC_1035_1	CRPC_1035	Pass	CRPC	0.4723	0.153881	24.435	8145	2.022	0.5726	0.1542	0.4854	0.05665	NA	NA	6
CRPC_1035_3	CRPC_1035	Low Purity	CRPC	0.0995	0.104944	55.797	18599	2.206	0.3529	0.2313	0.4027	0.06743	NA	NA	6
CRPC_1034_2	CRPC_1034	Below LOD	CRPC	0	0.138766	2.049	683	2.026	NA	0	0	0.05562	NA	1	5.7
CRPC_1034_1	CRPC_1034	Below LOD	CRPC	0.01911	0.105429	3.87	1290	2.188	NA	0	0	0.06066	NA	NA	6
CRPC_1033_1	CRPC_1033	Below LOD	CRPC	0	0.103717	13.86	4620	1.967	NA	0	0	0.05963	NA	NA	5.8
CRPC_1033_3	CRPC_1033	Below LOD	CRPC	0.008852	0.0997627	20.532	6844	2.796	NA	0	0	0.06201	NA	NA	6
CRPC_1033_2	CRPC_1033	Low Purity	CRPC	0.03272	0.123616	21.807	7269	2.058	NA	0	0	0.06063	NA	1	4
CRPC_1032_1	CRPC_1032	Low Purity	CRPC	0.0741	0.123198	2.85	950	2.37	0.5489	0.2467	0.3304	0.05989	NA	NA	3.6
CRPC_1032_3	CRPC_1032	Low Purity	CRPC	0.06064	0.0866217	3.003	1001	2.097	0.7235	0.0613	0.1551	0.07827	NA	NA	3.8
CRPC_1032_2	CRPC_1032	Below LOD	CRPC	0.01546	0.0820758	6.125	2041.67	2.913	0.5599	0.004241	0.009068	0.06549	NA	1	4
CRPC_1032_4	CRPC_1032	Low Purity	CRPC	0.07048	0.0921283	9.21	3070	2.128	0.5506	0.2039	0.3151	0.06805	NA	NA	6
CRPC_1031_1	CRPC_1031	Pass	CRPC	0.1199	0.239971	1.751	583.667	2.278	0.5905	0.187	0.2977	0.04563	NA	1	4
CRPC_1031_3	CRPC_1031	Low Purity	CRPC	0.03562	0.19284	2.512	837.333	1.92	NA	0	0	0.05606	NA	NA	4.5
CRPC_1031_2	CRPC_1031	Pass	CRPC	0.1431	0.144843	3.965	1321.67	2.031	0.3408	0.2837	0.4423	0.05962	NA	NA	5.725
CRPC_1031_4	CRPC_1031	Low Purity	CRPC	0.07942	0.130415	26.401	8800.33	2.085	0.5802	0.2598	0.409	0.06505	NA	NA	5.5
CRPC_1030_14	CRPC_1030	Pass	CRPC	0.1279	0.0508573	5.171	1723.67	2.169	0.562	0.07093	0.1864	0.08925	NA	NA	4
CRPC_1030_7	CRPC_1030	Low Coverage	CRPC	0.5357	0.0481376	10.859	3619.67	2.045	0.5087	0.1079	0.3182	0.09575	NA	NA	4
CRPC_1030_8	CRPC_1030	Pass	CRPC	0.4497	0.210608	11.985	3995	2.007	0.4143	0.1261	0.3475	0.03926	NA	NA	4
CRPC_1030_10	CRPC_1030	Pass	CRPC	0.7567	0.159242	44.276	14758.7	2.015	0.4638	0.09098	0.278	0.06007	NA	NA	4
CRPC_1030_6	CRPC_1030	Pass	CRPC	0.7237	0.142172	56.439	18813	2.011	0.6045	0.09676	0.2912	0.06588	NA	NA	4
CRPC_1030_9	CRPC_1030	Pass	CRPC	0.6766	0.149508	106.435	35478.3	2.013	0.2022	0.0771	0.2058	0.06288	NA	NA	5.4111
CRPC_1030_2	CRPC_1030	Pass	CRPC	0.8239	0.0918477	139.445	46481.7	2.007	0.5814	0.03238	0.1014	0.07917	NA	NA	5.4375
CRPC_1030_3	CRPC_1030	Pass	CRPC	0.8463	0.153349	147.452	49150.7	2.016	0.4093	0.1268	0.3474	0.06427	NA	NA	4
CRPC_1030_13	CRPC_1030	Pass	CRPC	0.8504	0.105075	163.746	54582	2.011	0.4629	0.1106	0.3265	0.07081	NA	NA	4
CRPC_1030_11	CRPC_1030	Pass	CRPC	0.8475	0.236403	183.63	61210	2.005	0.5794	0.03161	0.09832	0.05909	NA	NA	6
CRPC_1030_4	CRPC_1030	Low Coverage	CRPC	0.7657	0.0485789	259.318	86439.3	2.047	0.2605	0.0717	0.1968	0.1027	NA	NA	2.34942
CRPC_1030_1	CRPC_1030	Pass	CRPC	0.7533	0.227422	287.789	95929.7	2.009	0.7446	0.03277	0.1097	0.05652	NA	NA	4
CRPC_1030_5	CRPC_1030	Pass	CRPC	0.6894	0.199137	332.694	110898	2.005	0.5822	0.09599	0.2916	0.0542	NA	NA	4
CRPC_1030_12	CRPC_1030	Pass	CRPC	0.8121	0.0634094	360.837	120279	2.022	0.5054	0.1137	0.3256	0.09652	NA	NA	4
CRPC_1029	CRPC_1029	Low Coverage	CRPC	0.01682	0.0191972	1.116	372	2.472	NA	0	0	0.1465	NA	NA	4
CRPC_1028_3	CRPC_1028	Below LOD	CRPC	0	0.191925	1.373	457.667	1.99	NA	0	0	0.04586	NA	NA	4
CRPC_1028_4	CRPC_1028	Below LOD	CRPC	0.01159	0.109076	2.238	746	2.542	NA	0	0	0.06399	NA	NA	6
CRPC_1028_2	CRPC_1028	Below LOD	CRPC	0.009851	0.0819802	2.592	864	2.638	NA	0	0	0.06975	NA	NA	4
CRPC_1028_1	CRPC_1028	Below LOD	CRPC	0	0.0741383	3.083	1027.67	1.965	NA	0	0	0.07274	NA	1	4
CRPC_1027_1	CRPC_1027	Below LOD	CRPC	0.007504	0.0567871	0.228	76	2.047	NA	0	0	0.08061	NA	NA	3
CRPC_1027_2	CRPC_1027	Low Purity	CRPC	0.04524	0.138612	0.617	205.667	1.999	NA	0	0	0.0536	NA	NA	4
CRPC_1027_3	CRPC_1027	Below LOD	CRPC	0.01171	0.105277	1.317	439	2.678	NA	0	0	0.06332	NA	NA	5.7
CRPC_1027_5	CRPC_1027	Below LOD	CRPC	0.01168	0.0896002	1.625	541.667	2.766	NA	0	0	0.06938	NA	NA	4
CRPC_1027_4	CRPC_1027	Low Coverage	CRPC	0.01491	0.021147	2.062	687.333	2.611	NA	0	0	0.1328	NA	NA	5.7
CRPC_1026_4	CRPC_1026	Low Coverage	CRPC	0.06916	0.0473151	1.514	504.667	2.169	0.681	0.0185	0.04507	0.1763	NA	NA	5.8019
CRPC_1026_5	CRPC_1026	Low Purity	CRPC	0.04205	0.119913	3.85	1283.33	2.069	NA	0	0	0.0746	NA	NA	3.6
CRPC_1026_9	CRPC_1026	Below LOD	CRPC	0	0.167641	3.875	1291.67	2.054	NA	0	NA	0.04963	NA	NA	4
CRPC_1026_2	CRPC_1026	Below LOD	CRPC	0	0.179104	6.044	2014.67	1.993	NA	0	NA	0.04772	NA	NA	4
CRPC_1026_10	CRPC_1026	Low Purity	CRPC	0.0898	0.08604	6.318	2106	2.092	0.3391	0.08404	0.2224	0.06841	NA	NA	4
CRPC_1026_7	CRPC_1026	Below LOD	CRPC	0.01644	0.148431	7.266	2422	2.542	NA	0	0	0.05464	NA	NA	6
CRPC_1026_6	CRPC_1026	Below LOD	CRPC	0	0.207705	7.524	2508	1.991	NA	0	0	0.04459	NA	NA	4
CRPC_1026_1	CRPC_1026	Below LOD	CRPC	0.006467	0.0736018	8.01	2670	2.667	NA	0	0	0.07487	NA	NA	6
CRPC_1026_3	CRPC_1026	Below LOD	CRPC	0	0.163415	9.5	3166.67	2.014	NA	0	NA	0.04927	NA	NA	4
CRPC_1026_8	CRPC_1026	Below LOD	CRPC	0	0.15134	17.109	5703	2.03	0.5935	0.01272	0.3837	0.0499	NA	NA	2
CRPC_1025_2	CRPC_1025	Below LOD	CRPC	0.01628	0.150737	3.564	1188	2.104	NA	0	0	0.04946	NA	NA	4
CRPC_1025_1	CRPC_1025	Below LOD	CRPC	0.02707	0.111973	4.185	1395	1.86	NA	0	0	0.06155	NA	NA	4
CRPC_1025_5	CRPC_1025	Below LOD	CRPC	0.008182	0.0701005	5.085	1695	2.705	NA	0	0	0.07443	NA	1	4
CRPC_1025_6	CRPC_1025	Low Purity	CRPC	0.06116	0.0929955	5.361	1787	1.919	0.4393	0.05204	0.1107	0.06877	NA	NA	5.6875
CRPC_1025_4	CRPC_1025	Below LOD	CRPC	0.0142	0.0688755	7.196	2398.67	2.197	NA	0	0	0.07464	NA	NA	4
CRPC_1025_3	CRPC_1025	Pass	CRPC	0.4841	0.129685	11.979	3993	2.095	0.5027	0.2806	0.4799	0.06677	NA	NA	5.8
CRPC_1024_11	CRPC_1024	Insufficient Yield for Library Construction	CRPC	NA	NA	0	0	NA	NA	NA	NA	NA	NA	NA	4
CRPC_1024_5	CRPC_1024	Low Purity	CRPC	0.04923	0.0662924	1.062	354	2.053	NA	0	0	0.08608	NA	NA	4
CRPC_1024_7	CRPC_1024	Below LOD	CRPC	0.01071	0.123225	1.332	444	2.561	NA	0	0	0.05579	NA	NA	4
CRPC_1024_8	CRPC_1024	Below LOD	CRPC	0	0.12563	1.495	498.333	2	NA	0	NA	0.05819	NA	NA	5.6
CRPC_1024_1	CRPC_1024	Below LOD	CRPC	0	0.110604	1.566	522	2.024	NA	0	0	0.06054	NA	NA	4
CRPC_1024_3	CRPC_1024	Pass	CRPC	0.2034	0.101053	2.291	763.667	2.323	0.8168	0.246	0.3948	0.06571	NA	NA	4
CRPC_1024_6	CRPC_1024	Low Purity	CRPC	0.03751	0.0899865	2.331	777	1.934	NA	0	0	0.06585	NA	NA	4
CRPC_1024_2	CRPC_1024	Below LOD	CRPC	0	0.0703639	2.993	997.667	1.994	NA	0	NA	0.0772	NA	NA	4
CRPC_1024_10	CRPC_1024	Below LOD	CRPC	0.01118	0.0566208	3.168	1056	3.059	NA	0	0	0.08072	NA	NA	6
CRPC_1024_9	CRPC_1024	Below LOD	CRPC	0.00664	0.0777085	12.542	4180.67	2.879	0.5553	0.01349	0.02852	0.07179	NA	NA	4
CRPC_1024_4	CRPC_1024	Low Coverage	CRPC	0.01315	0.0349776	16.407	5469	2.72	NA	0	0	0.1038	NA	NA	4
CRPC_1023_15	CRPC_1023	Low Coverage	CRPC	0.02285	0.0400113	0.676	225.333	2.822	0.6357	0.03123	0.09507	0.1252	NA	NA	5.6944
CRPC_1023_5	CRPC_1023	Below LOD	CRPC	0.01072	0.0577131	1.364	454.667	2.44	NA	0	0	0.08308	NA	NA	4
CRPC_1023_10	CRPC_1023	Below LOD	CRPC	0.01235	0.108203	1.854	618	2.608	NA	0	0	0.05645	NA	NA	4
CRPC_1023_11	CRPC_1023	Below LOD	CRPC	0.02545	0.106132	2.646	882	2.095	NA	0	0	0.05944	NA	NA	3.6125
CRPC_1023_2	CRPC_1023	Below LOD	CRPC	0.006045	0.0664388	2.669	889.667	2.6	NA	0	0	0.07215	NA	NA	4
CRPC_1023_6	CRPC_1023	Below LOD	CRPC	0.01184	0.102268	4.041	1347	2.946	NA	0	0	0.06058	NA	NA	4
CRPC_1023_9	CRPC_1023	Below LOD	CRPC	0.008636	0.146558	4.099	1366.33	2.351	NA	0	0	0.05173	NA	NA	3.5
CRPC_1023_14	CRPC_1023	Below LOD	CRPC	0.01174	0.12535	4.448	1482.67	2.555	NA	0	0	0.05939	NA	NA	5
CRPC_1023_12	CRPC_1023	Below LOD	CRPC	0	0.0964178	7.304	2434.67	1.99	NA	0	NA	0.06202	NA	NA	4
CRPC_1023_8	CRPC_1023	Below LOD	CRPC	0.002997	0.109507	9.351	3117	3.023	NA	0	0	0.05826	NA	NA	4
CRPC_1023_4	CRPC_1023	Below LOD	CRPC	0	0.085678	11.007	3669	2.02	NA	0	0	0.06745	NA	NA	6
CRPC_1023_7	CRPC_1023	Below LOD	CRPC	0.01014	0.101409	11.874	3958	2.607	NA	0	0	0.06136	NA	NA	5.7
CRPC_1023_13	CRPC_1023	Below LOD	CRPC	0.01893	0.0960156	13.404	4468	1.974	NA	0	0	0.06281	NA	NA	6
CRPC_1023_1	CRPC_1023	Below LOD	CRPC	0.005352	0.18734	20.214	6738	2.842	NA	0	0	0.0477	NA	NA	4
CRPC_1023_3	CRPC_1023	Below LOD	CRPC	0.009217	0.0690913	31.98	10660	2.739	NA	0	0	0.07779	NA	NA	6
CRPC_1022_9	CRPC_1022	Below LOD	CRPC	0.02077	0.150041	1.656	552	1.923	NA	0	0	0.05309	NA	NA	4
CRPC_1022_4	CRPC_1022	Below LOD	CRPC	0	0.139215	2.075	691.667	1.969	NA	0	0	0.05333	NA	NA	4
CRPC_1022_3	CRPC_1022	Low Purity	CRPC	0.04466	0.13366	2.677	892.333	1.992	0.5731	0.02544	0.264	0.05564	NA	NA	4.7
CRPC_1022_5	CRPC_1022	Low Purity	CRPC	0.03654	0.222675	2.738	912.667	2.121	0.4246	0.0185	0.05797	0.04435	NA	NA	3.3
CRPC_1022_11	CRPC_1022	Below LOD	CRPC	0	0.225862	3.366	1122	1.993	NA	0	NA	0.04483	NA	NA	4
CRPC_1022_10	CRPC_1022	Below LOD	CRPC	0.006778	0.0823023	3.654	1218	3.138	NA	0	0	0.06726	NA	1	4
CRPC_1022_6	CRPC_1022	Below LOD	CRPC	0	0.245321	4.932	1644	1.96	NA	0	NA	0.04127	NA	NA	4
CRPC_1022_7	CRPC_1022	Below LOD	CRPC	0.008806	0.0976984	6.255	2085	2.833	NA	0	0	0.06469	NA	NA	4
CRPC_1022_2	CRPC_1022	Below LOD	CRPC	0	0.160381	11.093	3697.67	2.019	NA	0	NA	0.05287	NA	NA	4
CRPC_1022_1	CRPC_1022	Below LOD	CRPC	0.01191	0.121883	12.124	4041.33	2.743	NA	0	0	0.05838	NA	NA	3.1
CRPC_1022_8	CRPC_1022	Below LOD	CRPC	0.01133	0.0809277	15.917	5305.67	2.487	NA	0	0	0.06942	NA	NA	4
CRPC_1022_12	CRPC_1022	Failed Library Construction	CRPC	NA	NA	31.802	10600.7	NA	NA	NA	NA	NA	NA	NA	5
CRPC_1021_5	CRPC_1021	Low Purity	CRPC	0.0372	0.220131	3.047	1015.67	1.914	NA	0	0	0.04447	NA	1	4
CRPC_1021_2	CRPC_1021	Below LOD	CRPC	0	0.185325	4.059	1353	1.967	NA	0	NA	0.04877	NA	NA	2
CRPC_1021_1	CRPC_1021	Low Purity	CRPC	0.03475	0.124381	4.141	1380.33	1.935	NA	0	0	0.06079	NA	NA	5.89
CRPC_1021_4	CRPC_1021	Low Purity	CRPC	0.04731	0.234558	4.725	1575	1.951	NA	0	0	0.04457	NA	NA	4
CRPC_1021_3	CRPC_1021	Low Purity	CRPC	0.03907	0.108491	8.576	2858.67	2.033	NA	0	0	0.05928	NA	NA	5.6625
CRPC_1020_5	CRPC_1020	Below LOD	CRPC	0	0.158422	4.93	1643.33	2.004	NA	0	NA	0.05015	NA	NA	5.5
CRPC_1020_7	CRPC_1020	Below LOD	CRPC	0.01471	0.0812907	5.445	1815	2.602	NA	0	0	0.0702	NA	NA	4
CRPC_1020_8	CRPC_1020	Below LOD	CRPC	0	0.11734	6.422	2140.67	2.038	NA	0	NA	0.05846	NA	NA	4
CRPC_1020_11	CRPC_1020	Low Coverage	CRPC	0.01423	0.0448958	6.764	2254.67	2.691	0.5546	0.01388	0.04036	0.09134	NA	NA	4
CRPC_1020_1	CRPC_1020	Below LOD	CRPC	0.01011	0.0658517	7.447	2482.33	2.747	NA	0	0	0.07869	NA	NA	5.76
CRPC_1020_9	CRPC_1020	Below LOD	CRPC	0.007509	0.186431	8.262	2754	2.517	NA	0	0	0.04569	NA	NA	6
CRPC_1020_14	CRPC_1020	Below LOD	CRPC	0.02287	0.0620984	9.075	3025	1.896	NA	0	0	0.08128	NA	NA	6
CRPC_1020_15	CRPC_1020	Below LOD	CRPC	0.01153	0.0662113	10.527	3509	2.295	NA	0	0	0.07414	NA	NA	6
CRPC_1020_2	CRPC_1020	Below LOD	CRPC	0.005481	0.160206	10.62	3540	2.342	NA	0	0	0.05135	NA	NA	4
CRPC_1020_16	CRPC_1020	Below LOD	CRPC	0.01452	0.0562225	11.713	3904.33	2.468	NA	0	0	0.08145	NA	NA	5.5
CRPC_1020_6	CRPC_1020	Below LOD	CRPC	0	0.141316	13.959	4653	1.995	NA	0	NA	0.05326	NA	NA	4
CRPC_1020_12	CRPC_1020	Below LOD	CRPC	0.007799	0.101018	15.471	5157	2.92	NA	0	0	0.06178	NA	NA	4
CRPC_1020_13	CRPC_1020	Low Coverage	CRPC	0.008774	0.0321049	16.11	5370	2.41	NA	0	0	0.1095	NA	NA	4
CRPC_1020_3	CRPC_1020	Below LOD	CRPC	0.004909	0.080839	16.96	5653.33	2.019	NA	0	0	0.07037	NA	NA	6
CRPC_1020_10	CRPC_1020	Below LOD	CRPC	0.01372	0.0907972	18.968	6322.67	2.412	NA	0	0	0.06382	NA	NA	4
CRPC_1020_4	CRPC_1020	Low Coverage	CRPC	0.008507	0.0439628	21.533	7177.67	2.971	NA	0	0	0.09582	NA	NA	4
CRPC_1019	CRPC_1019	Low Coverage	CRPC	0.07656	0.0107138	3.843	1281	2.341	0.6787	0.05166	0.08718	0.1424	NA	NA	3
CRPC_1018_4	CRPC_1018	Below LOD	CRPC	0	0.190312	1.719	573	2.023	NA	0	NA	0.04583	NA	NA	4
CRPC_1018_3	CRPC_1018	Below LOD	CRPC	0	0.143721	1.791	597	2.029	NA	0	0	0.05311	NA	NA	4
CRPC_1018_5	CRPC_1018	Low Purity	CRPC	0.03074	0.177149	1.827	609	2.127	NA	0	0	0.05682	NA	NA	4
CRPC_1018_1	CRPC_1018	Below LOD	CRPC	0.01106	0.0780052	2.601	867	2.592	NA	0	0	0.0711	NA	NA	6
CRPC_1018_7	CRPC_1018	Below LOD	CRPC	0.00787	0.154855	4.449	1483	2.537	NA	0	0	0.05432	NA	NA	6
CRPC_1018_6	CRPC_1018	Below LOD	CRPC	0.005291	0.0662045	10.634	3544.67	2.851	NA	0	0	0.0752	NA	NA	4
CRPC_1018_2	CRPC_1018	Low Coverage	CRPC	0.05226	0.0159606	NA	NA	3.04	NA	0	0	0.2537	NA	NA	NA
CRPC_1017_2	CRPC_1017	Below LOD	CRPC	0	0.181552	2.914	971.333	1.98	NA	0	0	0.04632	NA	NA	4
CRPC_1017_1	CRPC_1017	Below LOD	CRPC	0.02127	0.0913592	2.934	978	2.424	NA	0	0	0.0682	NA	NA	4
CRPC_1017_7	CRPC_1017	Below LOD	CRPC	0	0.164173	4.55	1516.67	1.998	NA	0	NA	0.05001	NA	NA	4
CRPC_1017_4	CRPC_1017	Below LOD	CRPC	0.01441	0.116263	6.174	2058	2.814	NA	0	0	0.0614	NA	NA	4
CRPC_1017_8	CRPC_1017	Below LOD	CRPC	0	0.119575	10.065	3355	2.007	NA	0	NA	0.05917	NA	NA	6
CRPC_1017_6	CRPC_1017	Low Coverage	CRPC	0.008158	0.0265772	10.611	3537	2.636	NA	0	0	0.1268	NA	NA	4
CRPC_1017_5	CRPC_1017	Below LOD	CRPC	0	0.142013	14.567	4855.67	1.995	NA	0	NA	0.05109	NA	NA	4
CRPC_1017_3	CRPC_1017	Below LOD	CRPC	0	0.0909698	NA	NA	1.975	NA	0	0	0.04677	NA	NA	NA
CRPC_1016_12	CRPC_1016	Insufficient Yield for Library Construction	CRPC	NA	NA	0	0	NA	NA	NA	NA	NA	NA	NA	4
CRPC_1016_8	CRPC_1016	Low Purity	CRPC	0.03054	0.0987892	3.906	1302	1.9	0.8108	0.01195	0.09337	0.06393	NA	NA	3
CRPC_1016_10	CRPC_1016	Below LOD	CRPC	0.02309	0.11809	5.07	1690	2.489	0.5808	0.01735	0.0347	0.06378	NA	NA	3.6
CRPC_1016_1	CRPC_1016	Below LOD	CRPC	0.01014	0.0933106	5.238	1746	2.715	NA	0	0	0.06466	NA	NA	4
CRPC_1016_11	CRPC_1016	Low Purity	CRPC	0.03672	0.0917288	6.9	2300	1.856	NA	0	0	0.06584	NA	NA	4.8
CRPC_1016_3	CRPC_1016	Low Purity	CRPC	0.04128	0.115383	6.999	2333	1.992	NA	0	0	0.05831	NA	NA	6
CRPC_1016_2	CRPC_1016	Below LOD	CRPC	0.01032	0.058712	7.317	2439	2.354	NA	0	0	0.08155	NA	NA	4
CRPC_1016_7	CRPC_1016	Low Purity	CRPC	0.07571	0.171401	8.238	2746	2.051	0.556	0.315	0.552	0.05282	NA	NA	6
CRPC_1016_9	CRPC_1016	Below LOD	CRPC	0.009587	0.0912265	9.399	3133	2.608	NA	0	0	0.06665	NA	NA	6
CRPC_1016_4	CRPC_1016	Below LOD	CRPC	0.02128	0.134006	12.825	4275	1.92	NA	0	0	0.05312	NA	NA	4
CRPC_1016_5	CRPC_1016	Low Coverage	CRPC	0.04548	0.0410591	14.63	4876.67	1.947	0.6472	0.04896	0.2785	0.07551	NA	NA	2.5
CRPC_1016_6	CRPC_1016	Below LOD	CRPC	0.007045	0.0733174	17.555	5851.67	3.013	NA	0	0	0.07279	NA	NA	4
CRPC_1015_3	CRPC_1015	Low Purity	CRPC	0.03692	0.181188	1.962	654	1.973	0.6521	0.01503	0.04478	0.0492	NA	NA	4
CRPC_1015_10	CRPC_1015	Low Purity	CRPC	0.05693	0.0717022	3.65	1216.67	1.968	NA	0	0	0.07706	NA	NA	4
CRPC_1015_7	CRPC_1015	Low Coverage	CRPC	0.02454	0.0237415	3.906	1302	2.697	0.4298	0.008481	0.01644	0.09925	NA	NA	4.5
CRPC_1015_9	CRPC_1015	Below LOD	CRPC	0.00769	0.0887375	4.995	1665	2.627	NA	0	0	0.06623	NA	NA	4
CRPC_1015_13	CRPC_1015	Pass	CRPC	0.1666	0.159223	5.558	1852.67	1.983	0.3168	0.1542	0.4646	0.05661	NA	NA	4
CRPC_1015_5	CRPC_1015	Low Purity	CRPC	0.07838	0.0909434	6.444	2148	2.075	0.4817	0.04356	0.1489	0.06803	NA	NA	4
CRPC_1015_12	CRPC_1015	Low Purity	CRPC	0.04361	0.261348	6.597	2199	2.078	0.3426	0.01966	0.09427	0.04293	NA	NA	4
CRPC_1015_2	CRPC_1015	Low Coverage	CRPC	0.1011	0.0398204	7.052	2350.67	2.185	0.7969	0.0613	0.1236	0.2238	NA	NA	2.5
CRPC_1015_11	CRPC_1015	Low Purity	CRPC	0.04623	0.093841	8.366	2788.67	1.904	NA	0	0	0.06592	NA	NA	4
CRPC_1015_8	CRPC_1015	Low Purity	CRPC	0.07755	0.145042	14.648	4882.67	2.135	0.5923	0.1106	0.2567	0.05483	NA	NA	5.6
CRPC_1015_6	CRPC_1015	Pass	CRPC	0.2858	0.133217	17.004	5668	2.065	0.4207	0.1407	0.361	0.0599	NA	NA	6
CRPC_1015_4	CRPC_1015	Pass	CRPC	0.5737	0.0962825	36.345	12115	2.053	0.5561	0.09753	0.2862	0.07444	NA	NA	6
CRPC_1015_1	CRPC_1015	Low Purity	CRPC	0.07047	0.083931	40.264	13421.3	1.995	0.7986	0.04163	0.1459	0.06863	NA	NA	6
CRPC_1014_2	CRPC_1014	Below LOD	CRPC	0.01355	0.0551171	3.076	1025.33	2.933	NA	0	0	0.09092	NA	NA	3.88
CRPC_1014_3	CRPC_1014	Below LOD	CRPC	0	0.202575	7.98	2660	1.994	NA	0	0	0.03894	NA	1	4
CRPC_1014_4	CRPC_1014	Failed Library Construction	CRPC	NA	NA	9.675	3225	NA	NA	NA	NA	NA	NA	NA	5
CRPC_1014_1	CRPC_1014	Below LOD	CRPC	0.005662	0.0558451	10.3	3433.33	2.201	NA	0	0	0.08254	NA	NA	4.5
CRPC_1013	CRPC_1013	Low Coverage	CRPC	0.09016	0.00862153	NA	NA	2.366	0.5543	0.0266	0.06534	0.2404	NA	NA	NA
CRPC_1012	CRPC_1012	Below LOD	CRPC	0	0.16356	1.904	634.667	1.958	NA	0	0	0.04952	NA	1	4
CRPC_1011	CRPC_1011	Low Coverage	CRPC	0.007485	0.0275764	2.417	805.667	2.332	NA	0	0	0.1173	NA	NA	4
CRPC_1010_4	CRPC_1010	Low Coverage	CRPC	0.04165	0.0498788	1.071	357	1.911	NA	0	0	0.08503	NA	NA	4
CRPC_1010_3	CRPC_1010	Below LOD	CRPC	0	0.1355	1.472	490.667	2.083	NA	0	0	0.05259	NA	NA	4
CRPC_1010_6	CRPC_1010	Below LOD	CRPC	0.007057	0.120469	2.808	936	2.604	NA	0	0	0.06065	NA	NA	4
CRPC_1010_1	CRPC_1010	Below LOD	CRPC	0.007596	0.0907333	3.132	1044	2.654	NA	0	0	0.0682	NA	NA	4
CRPC_1010_5	CRPC_1010	Below LOD	CRPC	0.004738	0.0753841	3.506	1168.67	2.292	NA	0	0	0.0682	NA	NA	4
CRPC_1010_2	CRPC_1010	Low Coverage	CRPC	0.0109	0.0122778	9.408	3136	2.556	NA	0	0	0.1159	NA	NA	5
CRPC_1009_4	CRPC_1009	Low Purity	CRPC	0.05275	0.231455	3.834	1278	2.055	NA	0	0	0.04219	NA	1	4
CRPC_1009_5	CRPC_1009	Low Purity	CRPC	0.04983	0.170608	5.4	1800	2.101	0.5579	0.04009	0.4793	0.04957	NA	NA	4
CRPC_1009_2	CRPC_1009	Low Purity	CRPC	0.04905	0.128021	9.002	3000.67	2.179	0.6151	0.08597	0.5439	0.05036	NA	NA	3.5
CRPC_1009_3	CRPC_1009	Low Purity	CRPC	0.05054	0.137598	67.253	22417.7	2.109	0.5001	0.02621	0.2329	0.05047	NA	NA	3
CRPC_1009_1	CRPC_1009	Pass	CRPC	0.4857	0.287309	235.215	78405	2.07	0.501	0.1118	0.467	0.06822	NA	NA	4
CRPC_1009_6	CRPC_1009	Pass	CRPC	0.682	0.199633	357.183	119061	2.071	0.4957	0.1534	0.5718	0.1007	NA	NA	4
CRPC_1008	CRPC_1008	Below LOD	CRPC	0.008797	0.0545003	3.267	1089	2.655	NA	0	0	0.08181	NA	1	2
CRPC_1007_18	CRPC_1007	Insufficient Yield for Library Construction	CRPC	NA	NA	0	0	NA	NA	NA	NA	NA	NA	NA	3.7
CRPC_1007_13	CRPC_1007	Below LOD	CRPC	0.01164	0.115423	1.13	376.667	2.469	0.5654	0.01041	0.01843	0.05947	NA	NA	4
CRPC_1007_5	CRPC_1007	Low Purity	CRPC	0.03291	0.0744446	1.718	572.667	1.917	NA	0	0	0.07037	NA	NA	5.5
CRPC_1007_9	CRPC_1007	Low Coverage	CRPC	0.004962	0.0459194	1.773	591	2.853	NA	0	0	0.08954	NA	NA	4
CRPC_1007_4	CRPC_1007	Below LOD	CRPC	0	0.213965	2.502	834	2.01	NA	0	NA	0.04213	NA	NA	4
CRPC_1007_14	CRPC_1007	Low Coverage	CRPC	0.02332	0.0385684	2.809	936.333	2.745	NA	0	0	0.09781	NA	NA	2.8
CRPC_1007_7	CRPC_1007	Below LOD	CRPC	0.01079	0.0550445	3.065	1021.67	2.699	NA	0	0	0.0794	NA	NA	4
CRPC_1007_6	CRPC_1007	Below LOD	CRPC	0	0.136886	3.653	1217.67	1.957	NA	0	0	0.05407	NA	NA	5.8
CRPC_1007_1	CRPC_1007	Below LOD	CRPC	0.01567	0.0920477	3.92	1306.67	2.11	NA	0	0	0.06262	NA	NA	4
CRPC_1007_17	CRPC_1007	Below LOD	CRPC	0.02011	0.0886945	4.019	1339.67	2.982	NA	0	0	0.08361	NA	NA	5.988
CRPC_1007_16	CRPC_1007	Low Coverage	CRPC	0.04902	0.0110387	4.255	1418.33	2.093	0.4966	0.03084	0.07477	0.147	NA	NA	3
CRPC_1007_8	CRPC_1007	Low Purity	CRPC	0.06243	0.0951772	4.392	1464	2.77	0.5906	0.02467	0.03622	0.06927	NA	NA	6
CRPC_1007_3	CRPC_1007	Below LOD	CRPC	0.008613	0.145591	5.261	1753.67	2.539	NA	0	0	0.0546	NA	NA	4
CRPC_1007_10	CRPC_1007	Low Coverage	CRPC	0.005997	0.0418171	5.652	1884	2.586	NA	0	0	0.09781	NA	NA	4
CRPC_1007_15	CRPC_1007	Below LOD	CRPC	0.006681	0.111144	6.627	2209	2.376	NA	0	0	0.06021	NA	NA	4.4
CRPC_1007_11	CRPC_1007	Below LOD	CRPC	0	0.191825	6.735	2245	1.991	NA	0	0	0.03577	NA	NA	4
CRPC_1007_2	CRPC_1007	Below LOD	CRPC	0.00908	0.108776	6.845	2281.67	2.518	NA	0	0	0.06402	NA	NA	4
CRPC_1007_12	CRPC_1007	Low Coverage	CRPC	0.05067	0.0363041	NA	NA	2.739	0.2682	0.0744	0.1179	0.1157	NA	NA	NA
CRPC_1006	CRPC_1006	Below LOD	CRPC	0.01836	0.112286	10.872	3624	2.021	NA	0	0	0.05792	NA	1	3.5
CRPC_1005_9	CRPC_1005	Low Coverage	CRPC	0.08864	0.0203185	0.93	310	2.205	0.7791	0.009252	0.03653	0.2059	NA	NA	6
CRPC_1005_15	CRPC_1005	Below LOD	CRPC	0	0.141665	1.204	401.333	2.017	NA	0	NA	0.0532	NA	NA	5.1
CRPC_1005_5	CRPC_1005	Below LOD	CRPC	0	0.15278	2.081	693.667	2.061	NA	0	0	0.05312	NA	NA	4.3
CRPC_1005_4	CRPC_1005	Below LOD	CRPC	0.01409	0.0646458	2.115	705	1.978	NA	0	0	0.07737	NA	NA	2
CRPC_1005_8	CRPC_1005	Below LOD	CRPC	0.007946	0.0771439	2.363	787.667	2.745	NA	0	0	0.07116	NA	NA	4
CRPC_1005_11	CRPC_1005	Below LOD	CRPC	0	0.0752669	2.908	969.333	2.467	NA	0	0	0.07545	NA	NA	3.8
CRPC_1005_16	CRPC_1005	Below LOD	CRPC	0.007644	0.124043	2.937	979	2.717	NA	0	0	0.05683	NA	NA	3.5
CRPC_1005_1	CRPC_1005	Below LOD	CRPC	0.01411	0.0662295	3.191	1063.67	2.507	NA	0	0	0.0768	NA	NA	5.72
CRPC_1005_3	CRPC_1005	Below LOD	CRPC	0.005744	0.0969512	3.596	1198.67	2.473	NA	0	0	0.06573	NA	NA	4
CRPC_1005_13	CRPC_1005	Below LOD	CRPC	0	0.0654871	3.597	1199	2.612	NA	0	NA	0.07703	NA	NA	6
CRPC_1005_7	CRPC_1005	Below LOD	CRPC	0.007278	0.103649	3.992	1330.67	2.57	NA	0	0	0.06208	NA	NA	4
CRPC_1005_14	CRPC_1005	Below LOD	CRPC	0.005065	0.151413	4.118	1372.67	2.624	NA	0	0	0.05255	NA	NA	4
CRPC_1005_6	CRPC_1005	Below LOD	CRPC	0.01201	0.0917918	5.436	1812	2.478	NA	0	0	0.06652	NA	NA	5.725
CRPC_1005_12	CRPC_1005	Low Coverage	CRPC	0.01017	0.0267257	5.94	1980	2.245	NA	0	0	0.1178	NA	NA	4
CRPC_1005_10	CRPC_1005	Low Coverage	CRPC	0.01491	0.0123944	6.752	2250.67	2.599	NA	0	0	0.1164	NA	NA	2.5
CRPC_1005_2	CRPC_1005	Below LOD	CRPC	0.02296	0.0977174	15.02	5006.67	1.985	NA	0	0	0.04833	NA	NA	5
CRPC_1004_3	CRPC_1004	Low Coverage	CRPC	0.1427	0.0125627	3.627	1209	1.994	0.6567	0.1473	0.256	0.1331	NA	NA	2.5
CRPC_1004_1	CRPC_1004	Pass	CRPC	0.2318	0.0854563	17.667	5889	2.258	0.505	0.3897	0.4661	0.0733	NA	NA	4
CRPC_1004_2	CRPC_1004	Low Purity	CRPC	0.05476	0.0731395	NA	NA	1.87	0.5695	0.261	0.5486	0.05089	NA	NA	NA
CRPC_1003_9	CRPC_1003	Low Coverage	CRPC	0.05006	0.0350871	0.995	331.667	2.225	0.7378	0.01426	0.02994	0.1398	NA	NA	4
CRPC_1003_14	CRPC_1003	Low Purity	CRPC	0.0535	0.126142	2.813	937.667	2.02	0.699	0.01234	0.1882	0.05682	NA	NA	4
CRPC_1003_8	CRPC_1003	Below LOD	CRPC	0.009466	0.127121	3.52	1173.33	2.95	NA	0	0	0.0592	NA	NA	6
CRPC_1003_11	CRPC_1003	Below LOD	CRPC	0.01517	0.0590552	4.803	1601	2.945	NA	0	0	0.08593	NA	NA	3.5
CRPC_1003_5	CRPC_1003	Below LOD	CRPC	0.009799	0.108479	4.949	1649.67	3.295	NA	0	0	0.06335	NA	NA	2.7
CRPC_1003_4	CRPC_1003	Below LOD	CRPC	0.0102	0.0576541	7.763	2587.67	2.832	NA	0	0	0.08415	NA	NA	4
CRPC_1003_10	CRPC_1003	Below LOD	CRPC	0.003749	0.073584	8.781	2927	3.11	NA	0	0	0.07431	NA	NA	6
CRPC_1003_1	CRPC_1003	Low Coverage	CRPC	0.01099	0.0275922	8.838	2946	2.359	NA	0	0	0.1197	NA	NA	6
CRPC_1003_6	CRPC_1003	Below LOD	CRPC	0.01374	0.0513318	9.639	3213	2.399	NA	0	0	0.08805	NA	NA	4
CRPC_1003_2	CRPC_1003	Low Coverage	CRPC	0.01388	0.041616	12.2	4066.67	2.746	NA	0	0	0.09467	NA	NA	4
CRPC_1003_13	CRPC_1003	Below LOD	CRPC	0.004001	0.0871339	12.294	4098	2.596	NA	0	0	0.06828	NA	NA	4
CRPC_1003_7	CRPC_1003	Below LOD	CRPC	0.009122	0.0766403	12.456	4152	2.967	NA	0	0	0.07206	NA	NA	6
CRPC_1003_3	CRPC_1003	Below LOD	CRPC	0.01172	0.186407	12.806	4268.67	2.605	NA	0	0	0.03806	NA	NA	3.5
CRPC_1003_12	CRPC_1003	Below LOD	CRPC	0.01063	0.0954761	17.2	5733.33	2.231	NA	0	0	0.06241	NA	NA	5.6
CRPC_1003_16	CRPC_1003	Below LOD	CRPC	0.01791	0.118691	21.231	7077	1.977	NA	0	0	0.05882	NA	NA	4
CRPC_1003_15	CRPC_1003	Low Coverage	CRPC	0.09364	0.011746	NA	NA	2.317	0.4686	0.01928	0.04181	0.2588	NA	NA	NA
CRPC_1002_8	CRPC_1002	Low Coverage	CRPC	0.0603	0.0413523	1.413	471	2.18	0.7563	0.03971	0.1361	0.1625	NA	NA	4
CRPC_1002_7	CRPC_1002	Below LOD	CRPC	0.005293	0.0930951	2.12	706.667	2.555	NA	0	0	0.0651	NA	NA	4
CRPC_1002_3	CRPC_1002	Below LOD	CRPC	0.01021	0.0957552	2.129	709.667	2.772	NA	0	0	0.06452	NA	NA	4
CRPC_1002_6	CRPC_1002	Below LOD	CRPC	0.009287	0.200741	3.291	1097	2.636	NA	0	0	0.04568	NA	NA	3.5
CRPC_1002_2	CRPC_1002	Low Coverage	CRPC	0.005375	0.044948	4.73	1576.67	2.37	NA	0	0	0.08968	NA	NA	4
CRPC_1002_9	CRPC_1002	Low Coverage	CRPC	0.1507	0.0367766	5.037	1679	2.067	0.8924	0.009252	0.01865	0.2822	NA	NA	3.5
CRPC_1002_11	CRPC_1002	Below LOD	CRPC	0.01009	0.135476	5.624	1874.67	2.759	NA	0	0	0.05406	NA	NA	5.825
CRPC_1002_10	CRPC_1002	Below LOD	CRPC	0.009269	0.0575593	7.457	2485.67	2.909	NA	0	0	0.08449	NA	NA	4
CRPC_1002_4	CRPC_1002	Below LOD	CRPC	0.004565	0.106808	8.96	2986.67	2.354	NA	0	0	0.06072	NA	NA	4
CRPC_1002_1	CRPC_1002	Pass	CRPC	0.2564	0.17456	10.473	3491	2.981	0.5672	0.1769	0.2137	0.05468	NA	NA	5.5
CRPC_1002_5	CRPC_1002	Low Purity	CRPC	0.04301	0.0908614	17.393	5797.67	2.971	0.7852	0.02197	0.03231	0.06414	NA	NA	4
CRPC_1002_12	CRPC_1002	Below LOD	CRPC	0	0.125192	19.517	6505.67	2.503	NA	0	NA	0.05891	NA	NA	4
CRPC_1001_19	CRPC_1001	Insufficient Yield for Library Construction	CRPC	NA	NA	0	0	NA	NA	NA	NA	NA	NA	NA	4
CRPC_1001_1	CRPC_1001	Low Purity	CRPC	0.032	0.125356	3.798	1266	2.035	0.5704	0.02737	0.3447	0.05436	NA	NA	3
CRPC_1001_4	CRPC_1001	Below LOD	CRPC	0.01388	0.0697729	4.624	1541.33	2.822	NA	0	0	0.08146	NA	NA	5.6875
CRPC_1001_18	CRPC_1001	Below LOD	CRPC	0.006572	0.0676258	5.504	1834.67	2.575	NA	0	0	0.07052	NA	NA	4
CRPC_1001_8	CRPC_1001	Below LOD	CRPC	0.01171	0.0689212	5.598	1866	2.325	NA	0	0	0.07637	NA	NA	6
CRPC_1001_15	CRPC_1001	Below LOD	CRPC	0.009479	0.0805019	5.893	1964.33	2.359	NA	0	0	0.06573	NA	NA	5.8
CRPC_1001_13	CRPC_1001	Below LOD	CRPC	0.007696	0.0600401	6.705	2235	2.685	NA	0	0	0.08033	NA	NA	4
CRPC_1001_9	CRPC_1001	Below LOD	CRPC	0.01277	0.0867883	6.897	2299	2.449	NA	0	0	0.06542	NA	NA	6
CRPC_1001_10	CRPC_1001	Below LOD	CRPC	0.008086	0.0751072	6.948	2316	2.551	NA	0	0	0.0701	NA	NA	4
CRPC_1001_11	CRPC_1001	Below LOD	CRPC	0.009549	0.128577	7.79	2596.67	2.506	NA	0	0	0.05572	NA	NA	4
CRPC_1001_5	CRPC_1001	Low Coverage	CRPC	0.00894	0.0282933	8.339	2779.67	2.697	NA	0	0	0.1265	NA	NA	4
CRPC_1001_14	CRPC_1001	Below LOD	CRPC	0.01721	0.0628821	8.501	2833.67	2.248	NA	0	0	0.08148	NA	NA	4
CRPC_1001_6	CRPC_1001	Below LOD	CRPC	0	0.0937052	8.592	2864	2.005	NA	0	NA	0.06454	NA	NA	6
CRPC_1001_3	CRPC_1001	Below LOD	CRPC	0	0.0914811	8.817	2939	2.701	NA	0	NA	0.07071	NA	NA	6
CRPC_1001_2	CRPC_1001	Low Coverage	CRPC	0.02352	0.0276282	8.836	2945.33	2.521	0.6259	0.01157	0.0369	0.08583	NA	NA	5
CRPC_1001_17	CRPC_1001	Below LOD	CRPC	0.00712	0.0729611	9.032	3010.67	2.738	NA	0	0	0.07721	NA	NA	4
CRPC_1001_16	CRPC_1001	Below LOD	CRPC	0.006773	0.0581396	9.63	3210	2.572	NA	0	0	0.08414	NA	NA	4
CRPC_1001_12	CRPC_1001	Below LOD	CRPC	0	0.213223	9.909	3303	1.976	0.4469	0.007325	0.3585	0.03521	NA	NA	3.5
CRPC_1001_7	CRPC_1001	Low Coverage	CRPC	0.0344	0.0295082	21.205	7068.33	2.214	NA	0	0	0.08334	NA	NA	2.5
CRPC_1000	CRPC_1000	Below LOD	CRPC	0.01273	0.123694	3.393	1131	2.085	0.3672	0.02429	0.09828	0.05526	NA	1	2
