# Supplementary material for: Scalable whole-exome sequencing of cell-free DNA reveals high concordance with metastatic tumors
Source: Nat Commun. 2017 Nov 6;8:1324. doi: 10.1038/s41467-017-00965-y (PMC5673918; doi:10.1038/s41467-017-00965-y)
Supplement: Supplementary file 4 — Supplementary Data 2 [file 41467_2017_965_MOESM4_ESM.xlsx]

## Sheet: WES_hsMetrics_paperID.txt
sample_id	BAIT_SET	GENOME_SIZE	BAIT_TERRITORY	TARGET_TERRITORY	BAIT_DESIGN_EFFICIENCY	TOTAL_READS	PF_READS	PF_UNIQUE_READS	PCT_PF_READS	PCT_PF_UQ_READS	PF_UQ_READS_ALIGNED	PCT_PF_UQ_READS_ALIGNED	PF_UQ_BASES_ALIGNED	ON_BAIT_BASES	NEAR_BAIT_BASES	OFF_BAIT_BASES	ON_TARGET_BASES	PCT_SELECTED_BASES	PCT_OFF_BAIT	ON_BAIT_VS_SELECTED	MEAN_BAIT_COVERAGE	MEAN_TARGET_COVERAGE	PCT_USABLE_BASES_ON_BAIT	PCT_USABLE_BASES_ON_TARGET	FOLD_ENRICHMENT	ZERO_CVG_TARGETS_PCT	FOLD_80_BASE_PENALTY	PCT_TARGET_BASES_2X	PCT_TARGET_BASES_10X	PCT_TARGET_BASES_20X	PCT_TARGET_BASES_30X	PCT_TARGET_BASES_40X	PCT_TARGET_BASES_50X	PCT_TARGET_BASES_100X	HS_LIBRARY_SIZE	HS_PENALTY_10X	HS_PENALTY_20X	HS_PENALTY_30X	HS_PENALTY_40X	HS_PENALTY_50X	HS_PENALTY_100X	AT_DROPOUT	GC_DROPOUT	SAMPLE	LIBRARY	READ_GROUP
CRPC_161.BN	whole_exome_agilent_1.1_refseq_plus_3_boosters	3101976562	44870454	32950014	0.734337	104179942	95932258	82902676	0.920832	0.795764	75879719	0.915287	5715165059	3805085735	1230182974	679896350	2946948117	0.881036	0.118964	0.755687	84.8016	90.6297	0.521899	0.404198	46.0271	0.017173	3.02099	0.971115	0.914307	0.853038	0.791748	0.727773	0.663076	0.362001	136332004	6.12526	6.43814	6.7836	7.20077	7.67791	13.6538	0.072743	17.6538	01115161-B-1	NA	NA
CRPC_161.ctDNA	whole_exome_illumina_coding_v1_plus_10bp_padding_minus_mito	3101976562	42018487	42018487	1	282458624	235171312	190109354	0.832587	0.673052	178593024	0.939423	17094120662	12174116572	4374578185	4788566473	8553566458	0.775577	0.224423	0.735654	289.732	203.567	0.51767	0.363716	42.1208	0.015894	2.99363	0.977479	0.965068	0.947004	0.923733	0.895864	0.8645	0.688309	181883304	6.15063	6.33693	6.53979	6.75922	6.9952	8.68434	0	0	NA	NA	NA
CRPC_161.TM	whole_exome_agilent_1.1_refseq_plus_3_boosters	3101976562	44870454	32950014	0.734337	167495986	159378730	130973225	0.951538	0.781948	120153099	0.917387	9060899806	5950965131	1614598775	1495335900	4625156413	0.834968	0.165032	0.786586	132.625	141.912	0.491296	0.381841	45.404	0.01356	3.22527	0.976662	0.935992	0.892	0.850639	0.809332	0.767085	0.555338	154142909	6.5792	6.86603	7.19384	7.57082	8.00681	12.2815	0.076401	16.668	01115161-TA1	NA	NA
CRPC_264.BN	whole_exome_agilent_1.1_refseq_plus_3_boosters	3101976562	44870454	32950014	0.734337	160046316	149542920	135251547	0.934373	0.845078	123761291	0.915045	9268089132	6420987261	1929201749	917900122	4979086888	0.900961	0.099039	0.768963	143.101	152.902	0.564966	0.438097	47.8949	0.014461	2.59157	0.9761	0.946179	0.912015	0.880534	0.850528	0.819975	0.63405	329911793	4.9006	4.97604	5.0565	5.14199	5.23553	5.74246	0.091922	14.2696	01115264-B-1	NA	NA
CRPC_264.ctDNA	whole_exome_illumina_coding_v1_plus_10bp_padding_minus_mito	3101976562	42018487	42018487	1	212938698	138701464	113343575	0.651368	0.532283	97036717	0.856129	9327549315	5340580413	2133805565	1853163337	5340580413	0.801324	0.198676	0.714518	127.101	129.268	0.385041	0.385041	42.2687	0.019237	2.81018	0.972125	0.942421	0.903136	0.860916	0.816142	0.768995	0.520173	114876309	5.11429	5.35594	5.61101	5.91978	6.27688	9.91769	0	0	NA	NA	NA
CRPC_264.ctDNA_T2	whole_exome_illumina_coding_v1_plus_10bp_padding_minus_mito	3101976562	42018487	42018487	1	171165150	111891580	90267674	0.653705	0.527372	77521469	0.858795	7465315342	4194737857	1728465948	1542111537	4194737857	0.79343	0.20657	0.708187	99.8308	101.626	0.374893	0.374893	41.4815	0.020609	3.07957	0.967945	0.923447	0.866997	0.809253	0.750194	0.690238	0.403665	84995823	5.83748	6.26416	6.78566	7.45667	8.36692	-1	0	0	NA	NA	NA
CRPC_264.TM	whole_exome_agilent_1.1_refseq_plus_3_boosters	3101976562	44870454	32950014	0.734337	170969712	159988360	142734435	0.93577	0.834852	130233231	0.912416	9725165791	6928780652	1894716203	901668936	5381287274	0.907285	0.092715	0.785265	154.417	165.075	0.569842	0.442572	49.2536	0.012812	2.53962	0.97956	0.955085	0.92666	0.898809	0.871108	0.842164	0.659488	312618353	4.6642	4.73627	4.81367	4.89641	4.98449	5.48415	0.265113	10.0397	01115264-TA3	NA	NA
CRPC_342.BN	whole_exome_agilent_1.1_refseq_plus_3_boosters	3101976562	44870454	32950014	0.734337	179109768	168028390	149095945	0.938131	0.832428	147186988	0.987196	11019217361	8709779856	2130209397	1583772712	5023408319	0.872521	0.127479	0.803486	194.109	152.455	0.682042	0.393371	48.4654	0.012623	2.72242	0.974575	0.945104	0.912423	0.881854	0.852404	0.822788	0.641386	309580622	6.08993	6.1995	6.32733	6.46429	6.6049	7.46685	0.109271	13.4026	01115342-B-1	NA	NA
CRPC_342.ctDNA	whole_exome_illumina_coding_v1_plus_10bp_padding_minus_mito	3101976562	42018487	42018487	1	173228624	114557096	90132037	0.661306	0.520307	77327119	0.857932	7458290049	4235421680	1798557673	1424310696	4235421680	0.80903	0.19097	0.701928	100.799	102.612	0.369721	0.369721	41.9233	0.020507	2.93177	0.968756	0.927589	0.873722	0.817997	0.760081	0.700736	0.410903	79152079	5.5085	5.92414	6.44089	7.1149	8.02257	-1	0	0	NA	NA	NA
CRPC_342.TM	whole_exome_agilent_1.1_refseq_plus_3_boosters	3101976562	44870454	32950014	0.734337	150803428	141284358	27424159	0.936878	0.181854	25520211	0.930574	1920959602	6582788583	2449817890	1417100502	781547976	0.864388	0.135612	0.728781	146.707	23.7192	0.613059	0.072786	43.5496	0.017104	1.82455	0.9588	0.853023	0.640454	0.33027	0.096135	0.015582	0.000172	10411534	8.58672	-1	-1	-1	-1	-1	0.079511	10.3682	01115342 -TA1	NA	NA
CRPC_362.BN	whole_exome_illumina_coding_v1	3101976562	28665628	37693246	1.31493	159272864	159272864	131241321	1	0.824003	127784300	0.973659	9634661542	3620351077	2767921416	3246389049	3227250099	0.663051	0.336949	0.566718	126.296	85.6188	0.299085	0.26661	40.6622	0.017493	2.25313	0.975104	0.958178	0.924188	0.867936	0.791802	0.703588	0.315091	123011801	7.04588	7.41198	7.84926	8.34248	8.94349	17.4125	3.86834	1.9236	01115362-B1	NA	NA
CRPC_362.ctDNA	whole_exome_illumina_coding_v1_plus_10bp_padding_minus_mito	3101976562	42018487	42018487	1	304006032	237807360	168242079	0.782246	0.553417	146598741	0.871356	14337646965	8609049403	3377465099	2351132463	8609049403	0.836017	0.163983	0.718228	204.887	208.317	0.362018	0.362018	44.3277	0.018789	2.81509	0.973412	0.953525	0.929944	0.90571	0.880542	0.854605	0.711797	121274433	4.87633	5.08038	5.30444	5.57251	5.86778	8.60446	0	0	NA	NA	NA
CRPC_362.TM	whole_exome_illumina_coding_v1	3101976562	28665628	37693246	1.31493	224858182	213675628	181293814	0.950268	0.806258	178234981	0.983128	13442480411	5499132855	3979763148	3963584408	5038669810	0.705145	0.294855	0.580145	191.837	133.676	0.33863	0.310275	44.2682	0.017718	2.34519	0.974772	0.961488	0.941947	0.915012	0.879954	0.83726	0.566652	213508196	6.41744	6.60272	6.80172	7.00415	7.24089	8.78897	0.879177	5.94989	01115362-TA2	NA	NA
CRPC_372.BN	whole_exome_agilent_1.1_refseq_plus_3_boosters	3101976562	44870454	32950014	0.734337	136415390	128304450	97472847	0.940542	0.71453	88218246	0.905055	6641453950	4726766461	1232692012	681995477	3672879225	0.897312	0.102688	0.793154	105.343	112.816	0.48474	0.376662	49.2016	0.015172	2.50702	0.975157	0.938256	0.895791	0.856068	0.815151	0.770199	0.484465	95235279	4.7751	5.0455	5.36312	5.7537	6.23528	17.8137	0.098043	12.2336	01115372-B-1	NA	NA
CRPC_372.ctDNA	whole_exome_illumina_coding_v1_plus_10bp_padding_minus_mito	3101976562	42018487	42018487	1	215853164	139607468	118528075	0.646771	0.549114	100973783	0.851898	9700276850	5418625948	2274597872	2007053030	5418625948	0.793093	0.206907	0.704337	128.958	131.02	0.388133	0.388133	41.2385	0.017935	2.78766	0.974972	0.950406	0.914101	0.87232	0.826001	0.776203	0.512917	146069580	5.15247	5.33884	5.53852	5.76482	6.01775	7.95597	0	0	NA	NA	NA
CRPC_372.ctDNA_T2	whole_exome_illumina_coding_v1_plus_10bp_padding_minus_mito	3101976562	42018487	42018487	1	290208986	261114920	192501562	0.899748	0.66332	183487545	0.953174	17853493539	14520469414	5451353362	4501798786	9335967208	0.816055	0.183945	0.727048	345.573	222.187	0.556095	0.357542	43.8006	0.015248	2.88555	0.978536	0.967598	0.952364	0.933525	0.910677	0.884702	0.728879	151099582	5.69988	5.89914	6.11738	6.36883	6.64495	8.76282	0	0	NA	NA	NA
CRPC_372.TM	whole_exome_agilent_1.1_refseq_plus_3_boosters	3101976562	44870454	32950014	0.734337	209624860	195274666	142659933	0.931543	0.680549	128433721	0.900279	9675167309	6786699045	1928189822	960278442	5260782450	0.900748	0.099252	0.778748	151.251	161.426	0.457298	0.354479	48.4929	0.013434	2.60364	0.978206	0.950522	0.918827	0.888876	0.860021	0.830684	0.648657	125683310	4.98539	5.20964	5.45989	5.74589	6.07349	9.39631	0.095973	12.6145	01115372-TA7	NA	NA
CRPC_444.BN	whole_exome_illumina_coding_v1	3101976562	28665628	37693246	1.31493	166231868	166231868	136765604	1	0.82274	133572407	0.976652	10077864315	4023837320	2951582162	3102444833	3570791166	0.692153	0.307847	0.57686	140.372	94.7329	0.318502	0.282642	43.2065	0.017714	2.25555	0.97471	0.958667	0.929585	0.883154	0.820242	0.745002	0.372135	133741223	6.6363	6.95593	7.31285	7.70707	8.18652	13.3262	3.68252	2.07491	01115444-B1	NA	NA
CRPC_444.ctDNA	whole_exome_illumina_coding_v1_plus_10bp_padding_minus_mito	3101976562	42018487	42018487	1	204828856	185180100	137939871	0.904072	0.67344	131012069	0.949777	12742200462	10007562703	3795695100	3492868911	6438292105	0.798055	0.201945	0.725015	238.17	153.225	0.540423	0.347677	42.7147	0.015432	2.8375	0.977932	0.96341	0.939618	0.907362	0.868271	0.824486	0.588665	106778763	5.88518	6.18767	6.53049	6.95398	7.43393	14.0484	0	0	NA	NA	NA
CRPC_444.TM	whole_exome_illumina_coding_v1	3101976562	28665628	37693246	1.31493	397245906	344282822	271454931	0.866674	0.683342	261944561	0.964965	19689985447	8340616746	6615300535	4734068166	7774244492	0.75957	0.24043	0.55768	290.962	206.25	0.318764	0.297118	45.8384	0.018353	2.42647	0.969677	0.954425	0.940759	0.926794	0.910932	0.892611	0.759006	248880532	6.29509	6.45755	6.62543	6.80685	7.00667	8.30636	1.01667	7.38542	01115444-TA6	NA	NA
CRPC_463.BN	whole_exome_illumina_coding_v1	3101976562	28665628	37693246	1.31493	214535060	214535060	173490501	1	0.808681	168742979	0.972635	12714927958	4420538579	3620289069	4674100310	4161245533	0.632393	0.367607	0.549762	154.21	110.398	0.271121	0.255218	37.6217	0.017497	2.25301	0.975662	0.964052	0.944374	0.91101	0.861667	0.799184	0.453158	141061039	7.16254	7.48257	7.82667	8.22584	8.68832	13.1315	6.52536	1.16968	01115463-B1	NA	NA
CRPC_463.ctDNA	whole_exome_illumina_coding_v1_plus_10bp_padding_minus_mito	3101976562	42018487	42018487	1	144852502	96066072	80598511	0.663199	0.556418	68575360	0.850827	6582923917	3938204449	1509987042	1134732426	3938204449	0.827625	0.172375	0.722846	93.7255	95.4311	0.409947	0.409947	44.1649	0.020807	2.8068	0.969192	0.930704	0.876094	0.81409	0.746593	0.676071	0.356498	98417959	4.92023	5.19371	5.50366	5.86831	6.31317	13.431	0	0	NA	NA	NA
CRPC_463.TM	whole_exome_illumina_coding_v1	3101976562	28665628	37693246	1.31493	305560232	264455470	207199048	0.865477	0.678096	199450996	0.962606	14983109844	5951587122	4929284410	4102238312	5579002492	0.726209	0.273791	0.546977	207.621	148.011	0.296119	0.277581	42.9841	0.017433	2.27709	0.974872	0.961764	0.94532	0.924489	0.897749	0.865172	0.629906	171410347	6.32652	6.55275	6.79574	7.08063	7.39232	9.8658	0.81759	6.38753	01115463-TA3	NA	NA
CRPC_466.BN	whole_exome_illumina_coding_v1	3101976562	28665628	37693246	1.31493	160229784	160229784	122674259	1	0.765615	119404747	0.973348	8998136751	2890066437	2945681286	3162389028	2853607878	0.648551	0.351449	0.495235	100.82	75.7061	0.237329	0.234335	34.7562	0.017562	2.16303	0.974098	0.957952	0.922836	0.855894	0.761143	0.654526	0.254972	81239455	7.32251	7.95385	8.76408	9.84789	11.4199	-1	4.51473	1.92963	01115466-B1	NA	NA
CRPC_466.ctDNA	whole_exome_illumina_coding_v1_plus_10bp_padding_minus_mito	3101976562	42018487	42018487	1	191247400	131480032	80230177	0.687487	0.41951	66501914	0.828889	6432733148	3387165477	1684711463	1360856208	3387165477	0.788448	0.211552	0.667833	80.6113	81.9223	0.257618	0.257618	38.8722	0.018286	2.27562	0.973962	0.941815	0.891236	0.830411	0.761453	0.686237	0.313197	38863866	4.84085	5.55408	6.69877	9.04098	-1	-1	0	0	NA	NA	NA
CRPC_466.TM	whole_exome_illumina_coding_v1	3101976562	28665628	37693246	1.31493	303895362	266166538	208620418	0.875849	0.686488	201716063	0.966905	15147481454	6367513898	4962743716	3817223840	5866805006	0.747996	0.252004	0.561992	222.131	155.646	0.314777	0.290024	45.489	0.017216	2.28891	0.975478	0.963298	0.94827	0.929357	0.905073	0.874756	0.65284	182077544	6.09224	6.30708	6.52614	6.77468	7.04514	9.09754	1.24964	5.27381	01115466-TA6	NA	NA
CRPC_468.BN	whole_exome_illumina_coding_v1_plus_10bp_padding_minus_mito	3101976562	42018487	42018487	1	153981698	129398882	105990773	0.840352	0.688334	103684092	0.978237	8500925817	5707383337	1492499031	3289983525	3847350054	0.686366	0.313634	0.792705	135.83	91.5633	0.441069	0.297325	40.1666	0.017224	4.57816	0.959288	0.879608	0.804493	0.73901	0.679158	0.623235	0.384781	77800169	11.3482	13.1149	15.9826	22.0252	-1	-1	0	0	NA	NA	NA
CRPC_468.ctDNA	whole_exome_illumina_coding_v1_plus_10bp_padding_minus_mito	3101976562	42018487	42018487	1	267464534	225600288	179902922	0.843477	0.672623	170232652	0.946247	16351076150	11783414516	4475649925	4414751301	8126486768	0.786457	0.213543	0.724729	280.434	193.403	0.522314	0.360216	42.0774	0.016485	2.97542	0.976072	0.96007	0.938156	0.91285	0.88471	0.854072	0.679922	166382682	6.17834	6.38346	6.61674	6.8661	7.13155	9.23587	0	0	NA	NA	NA
CRPC_468.ctDNA_T2	whole_exome_illumina_coding_v1_plus_10bp_padding_minus_mito	3101976562	42018487	42018487	1	267889102	220078492	176644886	0.821528	0.659396	166311962	0.941505	15932559490	11548580746	4148683920	4328035028	7996773238	0.783872	0.216128	0.735707	274.845	190.316	0.524748	0.36336	42.5743	0.016771	3.52436	0.974989	0.949079	0.916787	0.884527	0.851491	0.817833	0.646697	165514889	7.28428	7.57627	7.90719	8.26536	8.68583	12.3485	0	0	NA	NA	NA
CRPC_468.TM	whole_exome_illumina_coding_v1	3101976562	28665628	37693246	1.31493	306090860	265295584	207720702	0.866722	0.678624	200714567	0.966271	15087113110	8355444950	6802216255	4235963944	5932512893	0.78158	0.21842	0.551236	291.48	157.389	0.414406	0.294236	46.6217	0.017065	2.45921	0.975557	0.962513	0.946201	0.924695	0.896856	0.862724	0.639534	186836758	6.47003	6.69661	6.95255	7.23787	7.55508	10.0625	0.562119	7.04391	01115468-TA2	NA	NA
CRPC_525.BN	whole_exome_illumina_coding_v1	3101976562	28665628	37693246	1.31493	186892036	186892036	146424982	1	0.783474	142427241	0.972698	10722512912	5441496311	4333272726	3990668320	3904252180	0.710095	0.289905	0.556688	189.827	103.58	0.383102	0.274874	42.7765	0.017944	2.30177	0.975082	0.962429	0.93901	0.898623	0.840961	0.770678	0.41613	120684994	6.63379	6.99157	7.39109	7.88602	8.4692	17.3135	6.43548	1.07316	01115525-B1	NA	NA
CRPC_525.ctDNA	whole_exome_illumina_coding_v1_plus_10bp_padding_minus_mito	3101976562	42018487	42018487	1	381081338	349309464	285255023	0.916627	0.748541	274162185	0.961113	26022627586	17391461033	8563285542	6187337674	12724285078	0.8075	0.1925	0.670069	413.9	302.826	0.497881	0.36427	39.9448	0.011974	2.7038	0.982008	0.972216	0.961322	0.948994	0.935033	0.91964	0.827771	321539064	5.61435	5.70669	5.79902	5.89136	5.99847	6.59681	0	0	NA	NA	NA
CRPC_525.TM	whole_exome_illumina_coding_v1	3101976562	28665628	37693246	1.31493	329177320	329177320	232569037	1	0.706516	227186431	0.976856	17131494978	10343473217	8590898588	5455328387	6752495332	0.776327	0.223673	0.54628	360.832	179.143	0.41345	0.269911	45.892	0.016544	2.29671	0.97685	0.968318	0.957338	0.942789	0.923415	0.898872	0.712314	162763934	6.03904	6.26125	6.5205	6.81678	7.13422	9.83885	2.24709	2.89234	01115525-TA5	NA	NA
CRPC_531.BN	whole_exome_illumina_coding_v1	3101976562	28665628	37693246	1.31493	161088556	161088556	127829901	1	0.793538	124381520	0.973024	9371701736	4619574966	3740821018	3512885706	3308326407	0.704135	0.295865	0.552555	161.154	87.7697	0.377332	0.270228	42.1025	0.01741	2.25051	0.975288	0.960195	0.929612	0.876478	0.802139	0.714945	0.328718	105500310	6.73267	7.15248	7.63967	8.24088	8.99964	-1	5.09418	1.24792	01115531-B1	NA	NA
CRPC_531.ctDNA	whole_exome_illumina_coding_v1_plus_10bp_padding_minus_mito	3101976562	42018487	42018487	1	400092116	368481372	303744377	0.920991	0.759186	291937302	0.961128	27736283725	18471511654	8680537996	6781704515	13593442025	0.800149	0.199851	0.680299	439.604	323.511	0.501288	0.368904	40.1854	0.011927	2.60896	0.98253	0.974035	0.965212	0.955136	0.943484	0.930581	0.849057	352454276	5.39479	5.47281	5.55082	5.62884	5.71466	6.18277	0	0	NA	NA	NA
CRPC_531.TM	whole_exome_illumina_coding_v1	3101976562	28665628	37693246	1.31493	316410062	316410062	229587922	1	0.725602	222760163	0.970261	16772106113	9496576629	7511690644	6285371885	6188601213	0.730168	0.269832	0.558351	331.288	164.183	0.394915	0.257353	44.1171	0.016429	2.31244	0.977744	0.969805	0.959062	0.943037	0.920201	0.889572	0.666799	153756738	6.51343	6.77304	7.06828	7.41443	7.79315	11.2139	5.79342	0.743271	01115531-TA4	NA	NA
CRPC_554.BN	whole_exome_illumina_coding_v1	3101976562	28665628	37693246	1.31493	143409386	143409386	118173584	1	0.82403	114951131	0.972731	8646067180	3976569706	3333340681	3231776284	3035590338	0.693429	0.306571	0.543997	138.723	80.5341	0.364853	0.278517	40.8202	0.017976	2.30097	0.974726	0.959174	0.920845	0.852103	0.760411	0.660021	0.279579	113671565	6.90144	7.2993	7.76576	8.34197	9.04988	29.113	7.1969	0.684862	01115554-B1	NA	NA
CRPC_554.ctDNA_T2	whole_exome_illumina_coding_v1_plus_10bp_padding_minus_mito	3101976562	42018487	42018487	1	361560246	332017992	270444493	0.918292	0.747993	260066604	0.961627	24723930224	16566093247	8050047005	5997998729	12031300265	0.804077	0.195923	0.672977	394.257	286.333	0.498952	0.362369	39.9481	0.012121	2.60303	0.981879	0.972531	0.962283	0.950624	0.937233	0.922153	0.826421	297884700	5.43952	5.52764	5.61576	5.7215	5.8202	6.42645	0	0	NA	NA	NA
CRPC_554.ctDNA	whole_exome_illumina_coding_v1_plus_10bp_padding_minus_mito	3101976562	42018487	42018487	1	231894834	231894834	178295893	1	0.768865	174063452	0.976262	17350547490	12303229197	5714742822	4671930181	8406931560	0.794097	0.205903	0.682831	292.805	200.077	0.525299	0.358943	40.0299	0.013017	2.53262	0.97948	0.96676	0.952763	0.935896	0.915478	0.891683	0.729699	155119262	5.37825	5.54416	5.7167	5.91579	6.12019	7.62797	0	0	NA	NA	NA
CRPC_554.TM	whole_exome_illumina_coding_v1	3101976562	28665628	37693246	1.31493	332546408	332546408	239963560	1	0.721594	233729295	0.97402	17616769889	10495313239	8030002276	6052534096	6866255141	0.75374	0.24626	0.566539	366.129	182.161	0.415269	0.271678	46.2092	0.016623	2.30584	0.977201	0.969786	0.960633	0.947802	0.929618	0.905085	0.713842	166730890	6.12186	6.34689	6.58265	6.86126	7.16988	9.626	6.69235	0.658367	01115554-TA1	NA	NA
MBC_191.BN	whole_exome_illumina_coding_v1	3101976562	28665628	37693246	1.31493	156905464	147240224	126673555	0.938401	0.807324	124488099	0.982747	9377155264	4139432839	3087962266	2149760159	4008418229	0.770745	0.229255	0.572742	144.404	106.343	0.369914	0.358206	47.7691	0.020899	2.21548	0.97106	0.955095	0.931539	0.897373	0.850652	0.791444	0.431021	177405690	5.33193	5.50144	5.68037	5.86872	6.08344	7.62038	1.82743	4.40917	05246_CCPM_0300191_Blood	NA	NA
MBC_191.ctDNA	whole_exome_illumina_coding_v1_plus_10bp_padding_minus_mito	3101976562	42018487	42018487	1	100282236	97375082	75657816	0.97101	0.754449	69792140	0.922471	6953543165	3564750122	1500513078	1888279965	3564750122	0.728443	0.271557	0.703764	84.8377	86.41	0.36246	0.36246	37.8461	0.020064	2.27395	0.972517	0.949674	0.907486	0.848626	0.775962	0.693097	0.314396	56421901	4.74057	5.11223	5.58592	6.19442	7.04049	-1	0	0	NA	NA	NA
MBC_191.ctDNA_T2	whole_exome_illumina_coding_v1_plus_10bp_padding_minus_mito	3101976562	42018487	42018487	1	234132166	152715766	125342782	0.652263	0.535351	108764959	0.86774	10453341480	6052266555	2320256745	2080818180	6052266555	0.800942	0.199058	0.722872	144.038	146.717	0.396309	0.396309	42.7426	0.021107	3.49326	0.968054	0.93132	0.885964	0.841037	0.796531	0.752529	0.540848	131013492	6.30988	6.62408	6.97817	7.38712	7.87787	13.7668	0	0	NA	NA	NA
MBC_191.TM	whole_exome_illumina_coding_v1	3101976562	28665628	37693246	1.31493	323498950	313844988	224216382	0.970158	0.693098	219870218	0.980616	16589982607	6841268575	4719889144	5028824888	6385474861	0.696876	0.303124	0.591746	238.658	169.406	0.286819	0.26771	44.6239	0.019702	2.45516	0.972719	0.961429	0.947382	0.929071	0.905418	0.8757	0.660759	144984455	6.63481	6.92454	7.24985	7.61074	8.03467	12.036	3.42458	3.8401	05246_CCPM_0300191_T1	NA	NA
MBC_217.BN	whole_exome_illumina_coding_v1	3101976562	28665628	37693246	1.31493	131067226	123962462	105550933	0.945793	0.805319	103682913	0.982302	7821468823	4181659953	2959559972	2067104009	3298783323	0.775518	0.224482	0.585567	145.877	87.5166	0.443859	0.350147	49.1411	0.021226	2.30307	0.970071	0.948719	0.913134	0.86147	0.793841	0.712859	0.321763	139015210	5.6831	5.92116	6.19494	6.50442	6.85199	10.1658	1.45258	5.96094	05246_CCPM_0300217_Blood	NA	NA
MBC_217.ctDNA	whole_exome_illumina_coding_v1_plus_10bp_padding_minus_mito	3101976562	42018487	42018487	1	93312700	85518586	74774968	0.916473	0.801338	67915144	0.90826	6527106546	3980354979	1530305895	1016445672	3980354979	0.844273	0.155727	0.722301	94.7287	96.8273	0.465437	0.465437	45.0193	0.02488	3.33887	0.960963	0.906818	0.841102	0.777343	0.714712	0.652794	0.368637	122007440	5.72948	6.02619	6.36363	6.75924	7.22699	13.4544	0	0	NA	NA	NA
MBC_217.TM	whole_exome_illumina_coding_v1	3101976562	28665628	37693246	1.31493	257918008	245592210	190729918	0.95221	0.739498	187058700	0.980752	14089684730	7508511884	5846907550	4854273707	5525738694	0.733424	0.266576	0.562207	261.934	146.598	0.402277	0.296048	44.6199	0.01909	2.18802	0.973834	0.96302	0.949159	0.930926	0.906853	0.87592	0.632329	157939249	5.76663	5.96869	6.19848	6.44411	6.72461	8.87353	1.24951	5.4936	05246_CCPM_0300217_Prospective1	NA	NA
MBC_284.BN	whole_exome_illumina_coding_v1	3101976562	28665628	37693246	1.31493	170675344	160155172	137864402	0.938362	0.807758	133651656	0.969443	10032214591	4345157791	3315137309	2371919491	4107178688	0.76357	0.23643	0.567231	151.581	108.963	0.356986	0.337434	46.869	0.01938	2.22374	0.972478	0.957666	0.935535	0.902776	0.857281	0.79952	0.450766	189940729	5.58129	5.74715	5.93815	6.12411	6.34426	7.86416	2.57709	4.44157	05246_CCPM_0300284.BLOOD	NA	NA
MBC_284.ctDNA	whole_exome_illumina_coding_v1_plus_10bp_padding_minus_mito	3101976562	42018487	42018487	1	394391154	335615500	241891375	0.850971	0.613329	228488597	0.944592	22118142916	18356501384	5906991158	6761032277	11341706959	0.782075	0.217925	0.756548	436.867	269.922	0.546471	0.337641	43.68	0.028071	6.58346	0.952477	0.886536	0.851388	0.827357	0.806493	0.786773	0.692595	159832810	13.7709	14.9151	16.3423	18.2371	20.939	-1	0	0	NA	NA	NA
MBC_284.ctDNA_T2	whole_exome_illumina_coding_v1_plus_10bp_padding_minus_mito	3101976562	42018487	42018487	1	241970736	154986060	125120280	0.640516	0.517088	105554822	0.843627	10117018205	6059534099	2239895181	1817588925	6059534099	0.820343	0.179657	0.730115	144.211	146.815	0.390973	0.390973	44.2165	0.020539	2.66937	0.971313	0.948031	0.918671	0.885422	0.848735	0.80878	0.578783	125576230	4.61463	4.79711	4.99175	5.20586	5.45111	7.49485	0	0	NA	NA	NA
MBC_284.TM	whole_exome_illumina_coding_v1	3101976562	28665628	37693246	1.31493	239465732	229020632	179159867	0.956382	0.748165	174964583	0.976584	13062039836	5349877608	4250474379	3461687849	5127201534	0.734981	0.265019	0.557258	186.63	136.024	0.307366	0.294572	44.321	0.019753	2.38639	0.971905	0.957065	0.93657	0.910195	0.876781	0.837056	0.575117	156308410	6.31177	6.56151	6.85106	7.16957	7.54309	10.7397	0.454102	7.78183	05246_CCPM_0300284_T1	NA	NA
MBC_287.BN	whole_exome_illumina_coding_v1	3101976562	28665628	37693246	1.31493	85361766	82779282	77875367	0.969747	0.912298	76793934	0.986113	5768288664	2199666131	1843359210	1725263323	2155248026	0.700906	0.299094	0.544064	76.7353	57.1786	0.34964	0.34258	41.2655	0.021967	2.59903	0.963235	0.912718	0.828586	0.722967	0.60321	0.483969	0.146155	217800911	7.15202	7.37466	7.61321	7.86767	8.16029	10.1959	0.298494	11.899	05246_CCPM_0300287_BLOOD	NA	NA
MBC_287.ctDNA	whole_exome_illumina_coding_v1_plus_10bp_padding_minus_mito	3101976562	42018487	42018487	1	148454344	133288364	114914467	0.897841	0.774073	103855811	0.903766	9904274460	5582822885	2142628837	2178822738	5582822885	0.780012	0.219988	0.722653	132.866	135.594	0.418853	0.418853	41.613	0.022571	3.15336	0.967372	0.933414	0.890053	0.84518	0.798844	0.751419	0.516173	153160712	5.79397	6.01034	6.25376	6.52423	6.81633	9.30461	0	0	NA	NA	NA
MBC_287.TM	whole_exome_illumina_coding_v1	3101976562	28665628	37693246	1.31493	288254456	278715268	230040551	0.966907	0.798047	225289439	0.979347	16962654056	5807871290	5723101067	5431681699	5869615348	0.679786	0.320214	0.503676	202.608	155.721	0.274184	0.277099	37.051	0.018082	2.43314	0.974056	0.961692	0.946607	0.926404	0.899222	0.86462	0.622109	219384993	7.22421	7.43983	7.66892	7.92496	8.20796	10.1485	0.69031	7.08073	05246_CCPM_0300287_T1	NA	NA
MBC_288.BN	whole_exome_illumina_coding_v1	3101976562	28665628	37693246	1.31493	106125312	103142508	91827355	0.971894	0.865273	82237755	0.895569	6195415454	2549384269	1897625470	1748405715	2912268270	0.71779	0.28221	0.573281	88.9352	78.6801	0.325225	0.371518	44.5289	0.020802	2.248	0.973099	0.946807	0.898124	0.829203	0.744635	0.650423	0.260152	148207832	4.93625	5.10777	5.30336	5.51399	5.7487	7.55414	0.583124	7.03203	05246_CCPM_0300288_BLOOD	NA	NA
MBC_288.ctDNA	whole_exome_illumina_coding_v1_plus_10bp_padding_minus_mito	3101976562	42018487	42018487	1	248854968	159274754	133529511	0.64003	0.536576	114743532	0.859312	11034082925	6813213671	2534885703	1685983551	6813213671	0.847202	0.152798	0.728834	162.148	164.964	0.427765	0.427765	45.5842	0.019727	2.99935	0.972585	0.947471	0.915134	0.880663	0.844465	0.806777	0.605911	168851873	4.99794	5.15863	5.32953	5.51828	5.72335	7.2048	0	0	NA	NA	NA
MBC_288.ctDNA_T2	whole_exome_illumina_coding_v1_plus_10bp_padding_minus_mito	3101976562	42018487	42018487	1	145246314	132057362	114381023	0.909196	0.787497	103451502	0.904446	9906899673	5843372750	2058978111	2004548812	5843372750	0.797661	0.202339	0.739447	139.067	141.677	0.442487	0.442487	43.5436	0.021029	3.63274	0.968331	0.929042	0.879911	0.831216	0.782431	0.733784	0.508157	162375170	6.38556	6.64079	6.92288	7.24528	7.62141	10.8024	0	0	NA	NA	NA
MBC_288.TM	whole_exome_illumina_coding_v1	3101976562	28665628	37693246	1.31493	278128188	272464340	208720457	0.979636	0.750447	186985548	0.895866	14121739104	5642422223	4505567629	3973749252	6499438864	0.718608	0.281392	0.556014	196.836	175.126	0.272485	0.313872	43.2369	0.017562	2.36656	0.977692	0.965732	0.951041	0.932052	0.907675	0.878082	0.678604	161721503	5.31065	5.49276	5.68701	5.90553	6.14834	7.99367	1.43279	5.21656	05246_CCPM_0300288_T2	NA	NA
MBC_291.BN	whole_exome_illumina_coding_v1	3101976562	28665628	37693246	1.31493	86711772	84350112	74752112	0.972764	0.862076	73512230	0.983413	5529214446	2514128601	1609260116	1405825729	2275170836	0.745746	0.254254	0.609724	87.7053	60.3602	0.392183	0.354907	49.2041	0.022289	2.32154	0.966832	0.932226	0.86328	0.762845	0.640931	0.515805	0.157934	122092463	5.89995	6.19085	6.52484	6.91808	7.38028	12.9525	1.67818	5.26167	05246_CCPM_0300291_BLOOD	NA	NA
MBC_291.ctDNA	whole_exome_illumina_coding_v1_plus_10bp_padding_minus_mito	3101976562	42018487	42018487	1	257182450	231475880	173044119	0.900045	0.672846	165058641	0.953853	16037810746	12831232695	4561478567	4274157510	8425954652	0.802733	0.197267	0.737736	305.371	200.53	0.554323	0.36401	43.719	0.016328	2.94897	0.976875	0.963378	0.944362	0.921268	0.894258	0.864099	0.686628	139294702	5.81191	6.03834	6.29412	6.57925	6.89122	9.55805	0	0	NA	NA	NA
MBC_291.TM	whole_exome_illumina_coding_v1	3101976562	28665628	37693246	1.31493	335579436	324246532	233074194	0.966229	0.694543	228103841	0.978675	17219463271	6437651509	5562639956	5219171806	6388963060	0.696903	0.303097	0.536458	224.577	169.499	0.261239	0.259264	40.4562	0.01898	2.23025	0.973314	0.963308	0.952242	0.938681	0.920767	0.896999	0.693841	152880866	6.22556	6.46101	6.73309	7.02609	7.35258	10.1026	1.81762	4.73568	05246_CCPM_0300291_T1	NA	NA
MBC_292.BN	whole_exome_illumina_coding_v1	3101976562	28665628	37693246	1.31493	173393790	168955754	139470124	0.974405	0.804355	137322479	0.984601	10372427835	5529757645	3904375476	3161307262	4140761989	0.749012	0.250988	0.586144	192.906	109.854	0.430645	0.322473	47.5083	0.020342	2.28863	0.97143	0.954284	0.928207	0.892623	0.847125	0.792787	0.459829	153892303	5.93875	6.167	6.42244	6.70504	7.04417	9.75718	0.757309	7.04409	05246_CCPM_0300292_BLOOD	NA	NA
MBC_292.ctDNA	whole_exome_illumina_coding_v1_plus_10bp_padding_minus_mito	3101976562	42018487	42018487	1	355071264	324792846	265147317	0.914726	0.746744	251997339	0.950405	23838480041	16279605993	6628155661	6639548277	11745594714	0.775291	0.224709	0.710659	387.439	279.534	0.50123	0.361633	40.6747	0.015345	2.61247	0.97836	0.970288	0.961125	0.949988	0.936971	0.921948	0.820858	277703293	5.39118	5.48444	5.57487	5.67943	5.78286	6.40684	0	0	NA	NA	NA
MBC_292.TM	whole_exome_illumina_coding_v1	3101976562	28665628	37693246	1.31493	316600808	282261224	210832189	0.891537	0.665924	206284825	0.978431	15401951704	9285874194	6551924881	4839799373	6060352418	0.76594	0.23406	0.586311	323.938	160.781	0.43287	0.28251	48.5959	0.019578	2.5122	0.972677	0.960054	0.94359	0.922252	0.894557	0.861148	0.640279	160608502	6.63164	6.91741	7.24401	7.59781	8.01694	11.849	0.940734	6.21205	05246_CCPM_0300292_T1	NA	NA
MBC_295.BN	whole_exome_illumina_coding_v1	3101976562	28665628	37693246	1.31493	266841756	259672448	213841641	0.973133	0.80138	211522652	0.989156	15953678102	7620584185	6134934975	5646410932	6083539398	0.708977	0.291023	0.554002	265.844	161.396	0.386144	0.30826	42.5031	0.019748	2.18103	0.973028	0.962768	0.95027	0.934743	0.914687	0.889333	0.687444	215041015	5.86082	6.00016	6.16061	6.3295	6.50685	7.70263	0.940763	6.46457	05246_CCPM_0300295_BLOOD	NA	NA
MBC_295.ctDNA	whole_exome_illumina_coding_v1_plus_10bp_padding_minus_mito	3101976562	42018487	42018487	1	147867090	133474680	111276195	0.902667	0.752542	101155192	0.909046	9669732744	5251066719	2420865791	1997800234	5251066719	0.793397	0.206603	0.684452	124.97	127.174	0.393413	0.393413	40.0895	0.019579	3.17935	0.971179	0.934542	0.886016	0.837952	0.790081	0.742344	0.506233	126955212	6.11584	6.43097	6.77807	7.17084	7.64765	13.3693	0	0	NA	NA	NA
MBC_295.ctDNA_T2	whole_exome_illumina_coding_v1_plus_10bp_padding_minus_mito	3101976562	42018487	42018487	1	201975710	167345114	137637080	0.828541	0.681454	130258229	0.946389	12456527067	8865912727	3612517884	2766566226	6420940859	0.818526	0.181474	0.710499	211	152.812	0.529798	0.383695	42.9333	0.014084	2.99632	0.978808	0.962084	0.935505	0.899657	0.856689	0.809635	0.572298	158236561	6.01216	6.2321	6.47843	6.74235	7.0485	9.46956	0	0	NA	NA	NA
MBC_295.TM	whole_exome_illumina_coding_v1	3101976562	28665628	37693246	1.31493	875535694	834188324	432663539	0.952775	0.49417	421683043	0.974621	31723440437	26958314489	16605825295	18302320014	10831286333	0.704164	0.295836	0.618819	940.44	287.354	0.425221	0.170845	47.1536	0.018542	2.06729	0.974232	0.966591	0.959433	0.952127	0.944124	0.935096	0.872535	161507767	6.24016	6.44925	6.68036	6.92247	7.1998	9.24234	0.149216	7.82414	05246_CCPM_0300295_T1	NA	NA
MBC_299.BN	whole_exome_illumina_coding_v1	3101976562	28665628	37693246	1.31493	348319520	338259784	288351377	0.971119	0.827836	284312251	0.985992	21387208581	8709825540	7264787366	5412595675	8534410790	0.746924	0.253076	0.545229	303.842	226.418	0.338802	0.331978	44.0689	0.017755	2.24176	0.974429	0.964989	0.955473	0.944905	0.932759	0.918254	0.808635	366852565	5.6978	5.77938	5.87727	5.96701	6.06654	6.61477	0.598211	7.53766	05246_CCPM_0300299_BLOOD	NA	NA
MBC_299.ctDNA	whole_exome_illumina_coding_v1_plus_10bp_padding_minus_mito	3101976562	42018487	42018487	1	298223836	268687046	196933161	0.900958	0.660354	187920329	0.954234	18283128712	14472527760	5580115977	5148913805	9200896769	0.795691	0.204309	0.721727	344.432	218.973	0.538639	0.342439	42.395	0.016088	2.63822	0.977257	0.966217	0.951945	0.934973	0.91536	0.893295	0.752909	145751253	5.40686	5.59124	5.79284	6.00427	6.24913	8.06644	0	0	NA	NA	NA
MBC_299.TM	whole_exome_illumina_coding_v1	3101976562	28665628	37693246	1.31493	463264116	416726738	242909016	0.899545	0.524342	228355827	0.940088	17154150247	7020166322	5040257089	5093726836	6319224626	0.703062	0.296938	0.582083	244.898	167.649	0.221658	0.199526	44.2849	0.018653	2.39498	0.973583	0.962053	0.9478	0.929723	0.906554	0.877878	0.673724	110766455	6.85872	7.28117	7.78222	8.39134	9.14193	-1	1.64028	5.12209	05246_CCPM_0300299_T1	NA	NA
MBC_301.BN	whole_exome_illumina_coding_v1	3101976562	28665628	37693246	1.31493	116317812	112233778	102975890	0.964889	0.885298	91909680	0.892536	6883184810	2673449671	2341729420	1868005719	3100475571	0.728613	0.271387	0.533072	93.2633	83.6101	0.313426	0.363489	42.03	0.019053	2.3225	0.973715	0.94408	0.895793	0.831808	0.755176	0.669831	0.294089	222738951	5.27782	5.41359	5.54936	5.70452	5.85969	6.91481	0.336563	9.84392	05246_CCPM_0300301_Blood	NA	NA
MBC_301.ctDNA	whole_exome_illumina_coding_v1_plus_10bp_padding_minus_mito	3101976562	42018487	42018487	1	293966364	240524524	175177644	0.818204	0.595911	152183256	0.868737	14866339673	7938586197	3448288743	3479464733	7938586197	0.76595	0.23405	0.69717	188.931	191.806	0.329	0.329	39.4219	0.016767	2.3391	0.977467	0.965495	0.951352	0.933761	0.912428	0.887762	0.723329	116850209	4.53142	4.6978	4.88268	5.0922	5.31651	7.17016	0	0	NA	NA	NA
MBC_301.TM	whole_exome_illumina_coding_v1	3101976562	28665628	37693246	1.31493	335584558	294697818	228740905	0.878163	0.681619	200063651	0.87463	14993274528	6134468368	4983607239	3875198921	7133864029	0.741538	0.258462	0.551756	214.001	192.257	0.273896	0.318518	44.2749	0.018119	2.1602	0.978193	0.96851	0.957278	0.943909	0.927324	0.906904	0.748934	184150200	4.65689	4.78409	4.91976	5.06392	5.22164	6.27991	1.69906	5.10238	05246_CCPM_0300301_T1	NA	NA
MBC_303.BN	whole_exome_illumina_coding_v1	3101976562	28665628	37693246	1.31493	144997770	140988020	116543673	0.972346	0.803762	103735669	0.890101	7835277334	3457185841	2635650906	1742440587	3961923267	0.777616	0.222384	0.567418	120.604	106.903	0.322646	0.369752	47.7469	0.019702	2.27453	0.975104	0.955943	0.925354	0.883289	0.831365	0.770919	0.433352	132693478	4.66631	4.85702	5.06617	5.29994	5.56815	7.90086	0.58287	7.63298	05246_CCPM_0300303_BLOOD	NA	NA
MBC_303.ctDNA	whole_exome_illumina_coding_v1_plus_10bp_padding_minus_mito	3101976562	42018487	42018487	1	356391432	330689168	257797737	0.927882	0.723356	234751948	0.910605	22797043973	11478552415	5355656953	5962834605	11478552415	0.738438	0.261562	0.681859	273.179	277.303	0.34711	0.34711	37.1712	0.016365	2.49823	0.977845	0.966586	0.955371	0.943155	0.929355	0.914002	0.815897	207174118	5.06719	5.1723	5.29202	5.41757	5.54195	6.36885	0	0	NA	NA	NA
MBC_303.ctDNA_T2	whole_exome_illumina_coding_v1_plus_10bp_padding_minus_mito	3101976562	42018487	42018487	1	149194294	122693200	101015704	0.822372	0.677075	95487858	0.945277	9142971714	6591811811	2440559358	2147087419	4759052230	0.807944	0.192056	0.729799	156.879	113.261	0.53726	0.387882	43.5293	0.017644	3.14614	0.973086	0.945492	0.899236	0.841793	0.777908	0.711894	0.424989	113354199	6.34744	6.69638	7.09271	7.5752	8.15418	17.7901	0	0	NA	NA	NA
MBC_303.TM	whole_exome_illumina_coding_v1	3101976562	28665628	37693246	1.31493	333378378	302427500	228574913	0.90716	0.685632	202276779	0.884947	15120180290	6709570892	4928376904	3482232494	7664428738	0.769696	0.230304	0.576525	234.063	206.514	0.291917	0.333461	48.0192	0.017958	2.24472	0.978208	0.968001	0.95623	0.942484	0.92568	0.905473	0.763694	183245863	4.54542	4.6701	4.8079	4.95226	5.10712	6.18853	0.775951	6.36961	05246_CCPM_0300303_T1	NA	NA
MBC_307.BN	whole_exome_illumina_coding_v1	3101976562	28665628	37693246	1.31493	157980046	154433620	127215440	0.977551	0.805263	125503340	0.986542	9483496822	5391328495	3794083121	2351827330	4071785151	0.796153	0.203847	0.586945	188.076	108.024	0.459346	0.34692	50.5674	0.020669	2.29839	0.970942	0.953301	0.926399	0.890012	0.843622	0.78793	0.449475	148915634	5.55698	5.77343	6.01475	6.30335	6.60787	9.33061	0.604547	6.83705	05246_CCPM_0300307_BLOOD	NA	NA
MBC_307.ctDNA	whole_exome_illumina_coding_v1_plus_10bp_padding_minus_mito	3101976562	42018487	42018487	1	221238604	204965470	170768966	0.926445	0.771877	155809955	0.912402	15091117138	7813294074	3604506029	3673317035	7813294074	0.756591	0.243409	0.684308	185.949	189.067	0.381201	0.381201	38.2218	0.018586	3.31696	0.97321	0.94952	0.919301	0.886604	0.851859	0.815378	0.622915	185477194	6.61006	6.82396	7.06282	7.32663	7.63037	9.80361	0	0	NA	NA	NA
MBC_307.ctDNA_T2	whole_exome_illumina_coding_v1_plus_10bp_padding_minus_mito	3101976562	42018487	42018487	1	319216298	236765496	178809874	0.741709	0.560153	154761328	0.865508	15023436137	8371484461	3469219733	3182731943	8371484461	0.788149	0.211851	0.707009	199.233	202.6	0.353577	0.353577	41.1369	0.018932	3.0697	0.974267	0.955647	0.93125	0.903991	0.874145	0.841845	0.662859	140333179	5.71909	5.94226	6.20068	6.49434	6.83028	9.75276	0	0	NA	NA	NA
MBC_307.TM	whole_exome_illumina_coding_v1	3101976562	28665628	37693246	1.31493	338279680	308866338	231585229	0.91305	0.684597	226402876	0.977622	16892157661	9532474615	6422004782	6645824669	6120336907	0.705941	0.294059	0.59748	332.54	162.372	0.406089	0.26073	45.6424	0.019408	2.75207	0.973128	0.959692	0.941282	0.916722	0.885117	0.846832	0.602372	164984416	7.91929	8.29032	8.70588	9.18081	9.7151	15.438	1.14904	4.82479	05246_CCPM_0300307_T1	NA	NA
MBC_313.BN	whole_exome_illumina_coding_v1	3101976562	28665628	37693246	1.31493	205693652	202711524	160569647	0.985502	0.780625	156336488	0.973637	11711563124	6730628848	4973961352	3136691198	4723907659	0.788651	0.211349	0.575042	234.798	125.325	0.436881	0.306626	49.0751	0.01903	2.19868	0.972957	0.959068	0.940569	0.915402	0.881538	0.838687	0.54356	154018314	5.64754	5.86928	6.11674	6.3899	6.69264	9.31502	2.37873	4.18753	05246_CCPM_0300313_BLOOD	NA	NA
MBC_313.ctDNA	whole_exome_illumina_coding_v1_plus_10bp_padding_minus_mito	3101976562	42018487	42018487	1	266749722	249479142	195190242	0.935255	0.731736	178250142	0.913212	17336755388	9450931305	4471373927	3414450156	9450931305	0.803051	0.196949	0.678834	224.923	228.405	0.378827	0.378827	40.2443	0.016619	2.53784	0.976863	0.962822	0.947115	0.929503	0.909804	0.888597	0.76211	177835599	4.77501	4.89328	5.02471	5.16927	5.3296	6.35995	0	0	NA	NA	NA
MBC_313.ctDNA_T2	whole_exome_illumina_coding_v1_plus_10bp_padding_minus_mito	3101976562	42018487	42018487	1	314946842	227657256	177963804	0.722843	0.56506	154452638	0.867888	15005783658	8388391624	3324518105	3292873929	8388391624	0.78056	0.21944	0.716166	199.636	202.873	0.368466	0.368466	41.2684	0.018101	2.74152	0.975292	0.958913	0.937476	0.913247	0.887235	0.859495	0.701378	152700854	5.05298	5.2174	5.3875	5.59161	5.80479	7.3651	0	0	NA	NA	NA
MBC_313.TM	whole_exome_illumina_coding_v1	3101976562	28665628	37693246	1.31493	285471176	272464750	210925123	0.954439	0.738867	207107859	0.981902	15541968055	8410861733	6087739215	5637088769	5702899183	0.720045	0.279955	0.580115	293.413	151.298	0.406178	0.275405	45.2013	0.018547	2.19272	0.973918	0.962879	0.948818	0.930674	0.907006	0.877405	0.6543	160874222	6.17397	6.40116	6.65508	6.92236	7.2324	9.6914	1.07341	5.55549	05246_CCPM_0300313_T1	NA	NA
MBC_315.BN	whole_exome_illumina_coding_v1	3101976562	28665628	37693246	1.31493	111369646	105531466	89751578	0.947578	0.805889	87919883	0.979592	6591208990	3122928425	2184676234	2459197566	2301623704	0.683371	0.316629	0.588388	108.943	61.062	0.389374	0.286971	43.5108	0.021	2.34854	0.96814	0.935363	0.86902	0.770081	0.64895	0.523743	0.162973	100799540	7.13943	7.62438	8.22383	8.95798	9.94	-1	1.00069	5.93566	05246_CCPM_0300315_BLOOD	NA	NA
MBC_315.ctDNA	whole_exome_illumina_coding_v1_plus_10bp_padding_minus_mito	3101976562	42018487	42018487	1	218378622	211863822	180934667	0.970167	0.828537	163492422	0.903599	15858977904	8698444875	3900536349	3259996680	8698444875	0.794438	0.205562	0.690409	207.015	210.17	0.410568	0.410568	40.4916	0.016591	2.56304	0.977963	0.965799	0.951154	0.9333	0.911721	0.886862	0.725766	238318958	4.76416	4.85127	4.94564	5.04726	5.1605	5.80511	0	0	NA	NA	NA
MBC_315.TM	whole_exome_illumina_coding_v1	3101976562	28665628	37693246	1.31493	267360940	257024194	196859648	0.961338	0.736307	193321324	0.982026	14501662835	8014050408	5860474732	5118352731	5365027870	0.730512	0.269488	0.577609	279.57	142.334	0.410265	0.274653	45.6603	0.018726	2.25927	0.973703	0.961554	0.94552	0.924109	0.895859	0.860333	0.609499	146416853	6.34141	6.60692	6.91035	7.23907	7.62848	11.1382	1.18553	5.09993	05246_CCPM_0300315_T1	NA	NA
MBC_317.BN	whole_exome_illumina_coding_v1	3101976562	28665628	37693246	1.31493	110538802	104534730	88267937	0.945684	0.798524	86608421	0.981199	6485746860	2602723748	1877999979	2005023133	2301492019	0.690857	0.309143	0.580871	90.796	61.0585	0.327608	0.289691	43.4255	0.020692	2.3484	0.968297	0.935152	0.868477	0.769405	0.648163	0.523187	0.163402	98181869	7.03616	7.53626	8.15306	8.92656	9.93478	-1	0.948732	6.28843	05246_CCPM_0300317_BLOOD	NA	NA
MBC_317.ctDNA	whole_exome_illumina_coding_v1_plus_10bp_padding_minus_mito	3101976562	42018487	42018487	1	182763176	177599914	148297617	0.971749	0.81142	134470171	0.906759	13071186224	7319624877	3385207858	2366353489	7319624877	0.818964	0.181036	0.683768	174.2	177.04	0.412141	0.412141	41.3401	0.017543	2.85549	0.976061	0.959131	0.935891	0.907679	0.874963	0.838555	0.626447	181960304	5.23663	5.39254	5.5515	5.73187	5.92812	7.2781	0	0	NA	NA	NA
MBC_317.TM	whole_exome_illumina_coding_v1	3101976562	28665628	37693246	1.31493	245120440	236369574	181220491	0.9643	0.739312	178467142	0.984807	13400541276	5553520399	4201621046	3645399831	5130381364	0.727966	0.272034	0.569292	193.734	136.109	0.309146	0.285591	44.8459	0.018952	2.47471	0.972921	0.959446	0.940342	0.913671	0.877412	0.831796	0.543292	141151849	6.74489	7.06981	7.44115	7.8589	8.36949	13.921	1.60721	4.94194	05246_CCPM_0300317_T1	NA	NA
MBC_318.BN	whole_exome_illumina_coding_v1	3101976562	28665628	37693246	1.31493	133136936	125506956	104697518	0.942691	0.78639	102701309	0.980934	7697139930	3754584514	2643053472	2849039811	2700707693	0.691885	0.308115	0.58687	130.979	71.6496	0.393623	0.283137	43.9393	0.02031	2.31128	0.969124	0.941681	0.891284	0.81808	0.725594	0.620783	0.225861	107088511	6.9657	7.40011	7.91495	8.55851	9.36939	-1	0.614307	6.67535	05246_CCPM_0300318_BLOOD	NA	NA
MBC_318.ctDNA	whole_exome_illumina_coding_v1_plus_10bp_padding_minus_mito	3101976562	42018487	42018487	1	198895272	193283440	159518162	0.971785	0.802021	142867432	0.895619	13886387838	8354828058	3325343773	2206216007	8354828058	0.841124	0.158876	0.7153	198.837	202.334	0.432258	0.432258	44.4167	0.019016	2.81019	0.974466	0.961078	0.942753	0.920175	0.893692	0.863685	0.687339	196013065	4.78712	4.90449	5.02839	5.16859	5.32313	6.29344	0	0	NA	NA	NA
MBC_318.ctDNA_T2	whole_exome_illumina_coding_v1_plus_10bp_padding_minus_mito	3101976562	42018487	42018487	1	229126446	194921858	153671361	0.850717	0.670684	146505478	0.953369	14091959302	11131241244	3655739641	3218747686	7818645543	0.821238	0.178762	0.752773	264.913	186.076	0.571062	0.401117	45.6385	0.018263	3.32279	0.972188	0.94988	0.921934	0.891941	0.859624	0.82565	0.644765	153592122	6.20372	6.45258	6.72217	7.02287	7.3609	10.2808	0	0	NA	NA	NA
MBC_318.TM	whole_exome_illumina_coding_v1	3101976562	28665628	37693246	1.31493	238482818	227360844	178134112	0.953364	0.746947	175005866	0.982439	13144020115	7188476802	5024437309	4613094421	4940223621	0.725835	0.274165	0.588596	250.77	131.064	0.416014	0.285902	46.2309	0.01909	2.1844	0.973263	0.961055	0.944355	0.921771	0.891236	0.852186	0.573406	145166303	6.02694	6.27104	6.54473	6.84801	7.18975	10.1722	1.76016	4.40212	05246_CCPM_0300318_T1	NA	NA
MBC_320.BN	whole_exome_illumina_coding_v1	3101976562	28665628	37693246	1.31493	92582624	92582624	79512483	1	0.858827	77640882	0.976462	5837704897	2261921085	1822668742	1753115070	2008069991	0.699691	0.300309	0.553769	78.9071	53.274	0.321466	0.285388	41.9288	0.019776	2.42155	0.970611	0.930973	0.830925	0.692733	0.552666	0.431263	0.11709	97108671	7.52575	8.12734	8.86459	9.82595	11.1671	-1	4.11392	2.38471	05246_CCPM_0300320_BLOOD	NA	NA
MBC_320.ctDNA	whole_exome_illumina_coding_v1_plus_10bp_padding_minus_mito	3101976562	42018487	42018487	1	356506484	325879348	264598200	0.914091	0.742197	251987364	0.95234	23864179885	15721213061	7207490337	6787521313	11216035168	0.771589	0.228411	0.685656	374.15	266.931	0.482424	0.344178	39.0562	0.012338	2.44891	0.981905	0.973289	0.965067	0.955308	0.943365	0.929404	0.827081	263163587	5.29633	5.39084	5.49106	5.58843	5.69496	6.32726	0	0	NA	NA	NA
MBC_320.TM	whole_exome_illumina_coding_v1	3101976562	28665628	37693246	1.31493	307267116	307267116	236245455	1	0.76886	231220955	0.978732	17440767656	6759112754	5075032087	5606622815	6151103032	0.678533	0.321467	0.571153	235.792	163.188	0.289441	0.263405	41.9374	0.018542	2.23546	0.974682	0.965333	0.95333	0.937481	0.916258	0.889373	0.684714	171125553	6.53904	6.76537	7.02188	7.29348	7.60129	9.96719	2.90943	2.64289	05246_CCPM_0300320_T1	NA	NA
MBC_321.BN	whole_exome_illumina_coding_v1	3101976562	28665628	37693246	1.31493	185827160	161206262	136451613	0.867506	0.734293	119587935	0.876413	8966663848	3871221010	3077391090	2018051748	4441842622	0.774938	0.225062	0.557121	135.047	119.728	0.315975	0.36255	46.7191	0.018754	2.25901	0.976132	0.958229	0.932059	0.897766	0.854926	0.804932	0.504335	167605534	4.69471	4.83936	5.00467	5.18376	5.37387	6.78454	0.394779	8.05433	05246_CCPM_0300321_BLOOD	NA	NA
MBC_321.ctDNA	whole_exome_illumina_coding_v1_plus_10bp_padding_minus_mito	3101976562	42018487	42018487	1	520860500	349658042	208359758	0.671308	0.40003	173781899	0.834047	16789412376	9131430941	3890132420	3767849015	9131430941	0.775582	0.224418	0.701255	217.319	220.728	0.261153	0.261153	40.1515	0.017501	2.32345	0.976651	0.963668	0.948681	0.932401	0.914433	0.894855	0.776903	97258721	4.45275	4.6575	4.87709	5.13823	5.44447	8.52113	0	0	NA	NA	NA
MBC_321.TM	whole_exome_illumina_coding_v1	3101976562	28665628	37693246	1.31493	305052042	292529078	237200429	0.958948	0.777574	212803411	0.897146	16017299826	6003447555	5041823012	4972029259	6951436721	0.689584	0.310416	0.543531	209.43	187.286	0.270034	0.312674	40.5591	0.017428	2.17774	0.978695	0.96938	0.95854	0.945279	0.928068	0.905988	0.734428	214091047	5.13179	5.24845	5.38239	5.52065	5.67101	6.60427	1.22719	5.40113	05246_CCPM_0300321_T1	NA	NA
MBC_325.BN	whole_exome_illumina_coding_v1	3101976562	28665628	37693246	1.31493	142350918	140899062	128224392	0.989801	0.900763	126738198	0.988409	9570971798	4247631130	3343051748	2936233980	3663060045	0.721074	0.278926	0.559585	148.179	97.1808	0.396666	0.342076	43.6639	0.019371	2.26002	0.972123	0.95473	0.926316	0.883876	0.826047	0.755935	0.380798	251645349	6.03336	6.16994	6.31107	6.47042	6.62065	7.64773	1.31768	5.87726	05246_CCPM_0300325_BLOOD	NA	NA
MBC_325.ctDNA	whole_exome_illumina_coding_v1_plus_10bp_padding_minus_mito	3101976562	42018487	42018487	1	238521814	198490674	161829101	0.83217	0.678467	152592706	0.942925	14615333747	10393610031	3540871841	4131647193	7397841474	0.771304	0.228696	0.745891	247.358	176.062	0.523632	0.372705	42.4717	0.016591	3.03554	0.975695	0.959787	0.936119	0.906803	0.872595	0.835022	0.631142	162167540	6.1936	6.40346	6.63779	6.88612	7.16942	9.33509	0	0	NA	NA	NA
MBC_325.ctDNA_T2	whole_exome_illumina_coding_v1_plus_10bp_padding_minus_mito	3101976562	42018487	42018487	1	285203786	255694592	181380159	0.896533	0.635967	172905188	0.953275	16858167082	13958059921	4859538808	5215435749	8570254779	0.782989	0.217011	0.741756	332.189	203.964	0.545888	0.335175	42.876	0.017695	2.87273	0.974072	0.958838	0.939826	0.918312	0.894265	0.867773	0.711764	119832084	5.88728	6.143	6.43187	6.7681	7.15736	10.8852	0	0	NA	NA	NA
MBC_325.TM	whole_exome_illumina_coding_v1	3101976562	28665628	37693246	1.31493	330860506	316684970	245923675	0.957156	0.743285	242560758	0.986325	18313614059	10367880269	7341083433	5941588125	7372204925	0.748776	0.251224	0.585459	361.683	195.584	0.430773	0.306307	47.4379	0.019228	2.27424	0.974143	0.965048	0.954772	0.942413	0.927029	0.907713	0.756007	208387515	5.80031	5.95523	6.12048	6.29606	6.50055	7.82666	1.98292	3.55825	05246_CCPM_0300325_T1	NA	NA
MBC_330.BN	whole_exome_illumina_coding_v1	3101976562	28665628	37693246	1.31493	194577368	194577368	151110292	1	0.776608	147855606	0.978462	11092018721	4485399466	3572874862	3033744393	3985519569	0.726493	0.273507	0.55662	156.473	105.736	0.303316	0.269513	43.759	0.018266	2.2497	0.974498	0.959984	0.935711	0.8995	0.849694	0.787808	0.439373	127017636	6.56415	6.89968	7.29734	7.75713	8.30889	15.8843	1.75968	4.25524	05246_CCPM_0300330_BLOOD	NA	NA
MBC_330.ctDNA	whole_exome_illumina_coding_v1_plus_10bp_padding_minus_mito	3101976562	42018487	42018487	1	264021584	264021584	193177950	1	0.731675	188271076	0.974599	18819308622	13569520569	5993655942	6336631566	8658262044	0.755341	0.244659	0.693626	322.942	206.058	0.508866	0.324691	38.6782	0.013876	2.57573	0.978715	0.967249	0.954526	0.93864	0.918757	0.894745	0.734345	133140886	5.78674	5.99466	6.22568	6.4875	6.7678	9.02252	0	0	NA	NA	NA
MBC_330.TM	whole_exome_illumina_coding_v1	3101976562	28665628	37693246	1.31493	377325854	377325854	239776304	1	0.635462	233017158	0.971811	17555069468	7167046988	5434878901	4953143579	6416896045	0.717851	0.282149	0.568726	250.022	170.24	0.249925	0.223766	44.1789	0.017529	2.26987	0.976336	0.967913	0.956926	0.941999	0.921562	0.895073	0.692644	128633882	6.49109	6.82063	7.18678	7.62617	8.13146	14.3414	4.0039	1.86347	05246_CCPM_0300330_T1	NA	NA
MBC_331.BN	whole_exome_illumina_coding_v1	3101976562	28665628	37693246	1.31493	628745798	600440952	422490660	0.954982	0.671958	415789414	0.984139	31319703251	12178158152	9772436487	9369108612	11762897713	0.700856	0.299144	0.554799	424.835	312.069	0.266869	0.257769	42.0766	0.017852	2.12292	0.974305	0.966143	0.959581	0.953146	0.946343	0.938781	0.884608	264160075	5.76393	5.87438	5.98974	6.11738	6.25287	7.07759	1.04027	5.84394	05246_CCPM_0300331_BLOOD	NA	NA
MBC_331.ctDNA	whole_exome_illumina_coding_v1_plus_10bp_padding_minus_mito	3101976562	42018487	42018487	1	315187230	281811718	211380849	0.894109	0.670652	200930700	0.950562	19532357850	15133798070	5671517370	5507791187	9907955908	0.790683	0.209317	0.727401	360.17	235.8	0.537018	0.351581	42.4594	0.016134	2.87561	0.97739	0.967212	0.953957	0.937516	0.917628	0.894348	0.750838	165556614	5.8388	6.02295	6.2199	6.44498	6.69052	8.45841	0	0	NA	NA	NA
MBC_331.ctDNA_T2	whole_exome_illumina_coding_v1_plus_10bp_padding_minus_mito	3101976562	42018487	42018487	1	226333892	186185996	150239400	0.822617	0.663795	142237395	0.946738	13637230472	9599463146	3679787023	3738128526	6803483719	0.780335	0.219665	0.722892	228.458	161.916	0.515585	0.365413	41.644	0.017266	2.84064	0.974199	0.95516	0.929823	0.900627	0.867971	0.832257	0.626841	142775003	5.89174	6.11082	6.35645	6.62864	6.92738	9.39699	0	0	NA	NA	NA
MBC_331.TM	whole_exome_illumina_coding_v1	3101976562	28665628	37693246	1.31493	631327450	603823158	422421248	0.956434	0.6691	416677380	0.986403	31367788595	11942166332	10093745542	9331876721	11769392562	0.702501	0.297499	0.541941	416.602	312.241	0.260231	0.256467	41.198	0.0184	2.24634	0.973601	0.965692	0.959185	0.952918	0.946214	0.938597	0.879337	261738112	6.11459	6.24092	6.38211	6.53073	6.67935	7.65431	1.7052	4.70589	05246_CCPM_0300331_T1	NA	NA
MBC_333.BN	whole_exome_illumina_coding_v1	3101976562	28665628	37693246	1.31493	116059844	116059844	96589316	1	0.832237	93858191	0.971724	6973980216	2869417461	2057863302	2046699453	2489451730	0.706523	0.293477	0.582353	100.1	66.045	0.325311	0.282233	44.5236	0.019914	2.35875	0.97184	0.945751	0.882112	0.78383	0.668733	0.555024	0.194297	101032491	7.02918	7.52044	8.14635	8.91782	9.92219	-1	6.14648	1.47952	05246_CCPM_0300333_BLOOD	NA	NA
MBC_333.ctDNA	whole_exome_illumina_coding_v1_plus_10bp_padding_minus_mito	3101976562	42018487	42018487	1	590563624	590563624	427751895	1	0.724311	417189574	0.975307	41576833479	30879386692	12048422004	14879604902	19313655930	0.7426	0.2574	0.719333	734.9	459.647	0.517703	0.3238	39.4351	0.016527	2.53948	0.976475	0.969385	0.963673	0.958131	0.952195	0.945662	0.903659	276044051	5.54615	5.63288	5.7254	5.82371	5.92432	6.49333	0	0	NA	NA	NA
MBC_333.TM	whole_exome_illumina_coding_v1	3101976562	28665628	37693246	1.31493	368114974	368114974	232389320	1	0.631295	226028111	0.972627	17018477370	6674933473	5002476580	5341067317	5957519898	0.686161	0.313839	0.571611	232.855	158.053	0.238589	0.212945	42.4427	0.017571	2.46957	0.976224	0.966316	0.952046	0.931208	0.90234	0.86584	0.624564	117702919	7.44779	7.89594	8.43373	9.07907	9.90368	-1	4.19091	1.43894	05246_CCPM_0300333_T1	NA	NA
MBC_335.BN	whole_exome_illumina_coding_v1	3101976562	28665628	37693246	1.31493	616660212	589006930	424494204	0.955156	0.688376	418597151	0.986108	31537038611	11848102529	9816249714	9872686368	11537732261	0.686949	0.313051	0.546894	413.321	306.095	0.264676	0.257743	40.6542	0.017801	2.14053	0.974236	0.965986	0.959181	0.952564	0.945448	0.937636	0.880943	274402372	5.96045	6.07606	6.1989	6.32896	6.4648	7.28565	0.825776	6.36008	05246_CCPM_0300335_BLOOD	NA	NA
MBC_335.ctDNA	whole_exome_illumina_coding_v1_plus_10bp_padding_minus_mito	3101976562	42018487	42018487	1	370179282	338889922	277858366	0.915475	0.750605	265849635	0.956781	25136124970	15652467635	6804792388	8509657006	11305419937	0.725202	0.274798	0.696989	372.514	269.058	0.461875	0.333602	37.315	0.014255	2.7738	0.979158	0.969108	0.956729	0.941805	0.924823	0.906247	0.796674	261293071	6.28612	6.40339	6.53569	6.674	6.82194	7.68791	0	0	NA	NA	NA
MBC_335.TM	whole_exome_illumina_coding_v1	3101976562	28665628	37693246	1.31493	520218852	497943762	357858224	0.957181	0.687899	352215328	0.984231	26521803106	10350421237	8066782599	8104599270	9963765228	0.694417	0.305583	0.561997	361.074	264.338	0.273504	0.263287	42.2311	0.018335	2.2593	0.973583	0.964726	0.956833	0.948602	0.939383	0.928579	0.844843	231180833	6.15578	6.30225	6.46499	6.63181	6.81001	8.0013	1.76636	4.92106	05246_CCPM_0300335_T1	NA	NA
MBC_336.BN	whole_exome_illumina_coding_v1	3101976562	28665628	37693246	1.31493	120298980	120298980	98097473	1	0.815447	95872993	0.977324	7212571527	3691772346	3179842264	2004149816	2733974598	0.7742	0.2258	0.53725	128.787	72.5322	0.403794	0.299033	45.0097	0.018809	2.41774	0.972618	0.948457	0.894048	0.808816	0.705489	0.600057	0.236056	104660915	6.78834	7.27073	7.85649	8.61454	9.6023	-1	3.20344	3.02004	05246_CCPM_0300336_BLOOD	NA	NA
MBC_336.ctDNA	whole_exome_illumina_coding_v1_plus_10bp_padding_minus_mito	3101976562	42018487	42018487	1	390646226	357943614	286156517	0.916286	0.732521	274457465	0.959117	25924581732	19714215659	7124736619	5955837768	14065342706	0.818391	0.181609	0.734537	469.18	334.742	0.550763	0.392949	44.3785	0.016277	2.86104	0.976662	0.966889	0.955798	0.943828	0.930759	0.916788	0.835233	295789441	5.36009	5.45432	5.54854	5.64276	5.74452	6.34754	0	0	NA	NA	NA
MBC_336.TM	whole_exome_illumina_coding_v1	3101976562	28665628	37693246	1.31493	500382294	500382294	331746060	1	0.662985	324543843	0.97829	24469473709	16310671010	13434178119	7390587124	9821119365	0.800983	0.199017	0.548353	568.998	260.554	0.4289	0.258253	47.5292	0.016581	2.60554	0.976836	0.969044	0.961202	0.951498	0.939438	0.924355	0.805737	210574823	6.70187	6.92101	7.16856	7.43233	7.73669	9.97678	4.48186	2.10444	05246_CCPM_0300336_T1	NA	NA
MBC_339.BN	whole_exome_illumina_coding_v1	3101976562	28665628	37693246	1.31493	241066968	201279500	171280872	0.834953	0.710512	167843861	0.979933	12623781295	6306058003	5689677903	2871221047	5077037323	0.806872	0.193128	0.525692	219.987	134.694	0.412235	0.331892	45.9	0.018031	2.49432	0.975715	0.964601	0.945798	0.916332	0.87634	0.828809	0.553875	236521782	6.37631	6.54946	6.74825	6.97269	7.2074	8.808	8.02491	1.1993	05246_CCPM_0300339_BLOOD	NA	NA
MBC_339.ctDNA	whole_exome_illumina_coding_v1_plus_10bp_padding_minus_mito	3101976562	42018487	42018487	1	245492052	245492052	194084043	1	0.790592	190084723	0.979394	18948712322	12635920908	5850781972	5582756229	8872403620	0.768056	0.231944	0.683514	300.723	211.155	0.509622	0.357835	38.756	0.01383	2.67285	0.978198	0.965415	0.951355	0.934515	0.913947	0.889826	0.732009	175892628	5.86289	6.02548	6.2022	6.40014	6.60938	8.03452	0	0	NA	NA	NA
MBC_339.ctDNA_T2	whole_exome_illumina_coding_v1_plus_10bp_padding_minus_mito	3101976562	42018487	42018487	1	237808548	237808548	185394349	1	0.779595	181773008	0.980467	18127182150	12103606584	5814574990	5430596218	8381088258	0.767414	0.232586	0.675493	288.054	199.462	0.503925	0.348941	38.2691	0.014301	2.7703	0.977369	0.962977	0.945966	0.925533	0.901457	0.873657	0.701082	159714581	6.17274	6.37891	6.59424	6.84621	7.11835	9.09754	0	0	NA	NA	NA
MBC_339.TM	whole_exome_illumina_coding_v1	3101976562	28665628	37693246	1.31493	429095930	410615424	309913175	0.956932	0.722247	304179748	0.9815	22808558975	11099058382	11209985136	8003879293	8378892792	0.735958	0.264042	0.497514	387.19	222.292	0.355662	0.268496	39.6219	0.016931	2.58479	0.977016	0.970245	0.962316	0.951086	0.935435	0.914975	0.755643	231436888	7.23594	7.45578	7.68562	7.94543	8.22923	10.2278	5.2802	1.06286	05246_CCPM_0300339_T1	NA	NA
MBC_349.BN	whole_exome_illumina_coding_v1	3101976562	28665628	37693246	1.31493	146679458	146679458	104075410	1	0.709543	101568323	0.975911	7655463782	3712159147	3543137525	3604017280	2516963403	0.668117	0.331883	0.511648	129.499	66.7749	0.333	0.225784	36.9914	0.019504	2.22583	0.972136	0.951254	0.900296	0.809242	0.692461	0.573259	0.196681	62383320	7.45187	8.37364	9.69247	11.8763	16.9531	-1	2.63668	3.38237	05246_CCPM_0300349_BLOOD	NA	NA
MBC_349.ctDNA	whole_exome_illumina_coding_v1_plus_10bp_padding_minus_mito	3101976562	42018487	42018487	1	271806586	271806586	204271180	1	0.751531	199491070	0.976599	19964793757	14228877552	6056143996	6438122755	9372146128	0.759081	0.240919	0.701447	338.634	223.048	0.51831	0.341395	39.308	0.017012	2.47831	0.975242	0.965089	0.953647	0.94002	0.923692	0.904614	0.773941	153735254	5.42437	5.58234	5.75084	5.93777	6.14471	7.54748	0	0	NA	NA	NA
MBC_349.ctDNA_T2	whole_exome_illumina_coding_v1_plus_10bp_padding_minus_mito	3101976562	42018487	42018487	1	246486732	246486732	190608231	1	0.7733	185594936	0.973698	18542870332	13146404781	5230849849	5754019725	8939314612	0.761553	0.238447	0.715363	312.872	212.747	0.528071	0.359078	40.2184	0.016771	2.91434	0.976065	0.96579	0.951702	0.932453	0.90819	0.879842	0.713191	158236869	6.23957	6.43789	6.66926	6.91951	7.18299	9.22282	0	0	NA	NA	NA
MBC_349.TM	whole_exome_illumina_coding_v1	3101976562	28665628	37693246	1.31493	421655838	421655838	282993272	1	0.671148	276654206	0.9776	20879297105	13766896046	11243423718	6303386804	8737796454	0.798702	0.201298	0.550449	480.258	231.813	0.4296	0.272666	47.575	0.016586	2.29518	0.977504	0.970097	0.962876	0.954428	0.943774	0.930067	0.80867	186324432	5.65291	5.83608	6.03282	6.24313	6.48328	8.20916	4.5215	2.18526	05246_CCPM_0300349_T1	NA	NA
MBC_8.BN	whole_exome_illumina_coding_v1	3101976562	28665628	37693246	1.31493	91367008	89116702	78189938	0.975371	0.855779	69502211	0.888889	5237458884	2474106545	1608186920	1155165419	2804705138	0.779442	0.220558	0.606058	86.3092	75.8283	0.365297	0.414109	51.1181	0.021649	2.29783	0.971099	0.942235	0.888131	0.813012	0.722273	0.624014	0.24463	122469234	4.45674	4.64244	4.85394	5.09123	5.3636	7.82731	2.13405	5.03706	05246_CCPM_0300008_BLOOD	NA	NA
MBC_8.ctDNA	whole_exome_illumina_coding_v1_plus_10bp_padding_minus_mito	3101976562	42018487	42018487	1	219962360	161220416	121654246	0.732945	0.553068	104847820	0.861851	10171527826	6165676631	2380513688	1625337507	6165676631	0.840207	0.159793	0.721453	146.737	149.424	0.382438	0.382438	44.75	0.020724	2.66828	0.971462	0.94959	0.920715	0.88758	0.851148	0.811546	0.584425	102209494	4.59487	4.81654	5.07516	5.37073	5.71908	9.65855	0	0	NA	NA	NA
MBC_8.TM	whole_exome_illumina_coding_v1	3101976562	28665628	37693246	1.31493	263560572	256984462	183293114	0.975049	0.69545	162997911	0.889275	12294443982	5198620166	3565453630	3530370186	5923542723	0.712848	0.287152	0.593174	181.354	159.805	0.266175	0.303292	45.7569	0.018892	2.38515	0.976559	0.963808	0.946638	0.923965	0.894806	0.859574	0.628686	118593573	5.16447	5.39078	5.6699	5.96788	6.33677	10.0121	2.62925	3.5935	05246_CCPM_0300008_T1	NA	NA
CRPC_17.BN	whole_exome_agilent_1.1_refseq_plus_3_boosters	3101976562	44870454	32950014	0.734337	151518046	141723540	126536760	0.935357	0.835127	115767342	0.914891	8667161402	5975742790	1847710376	843708236	4630833247	0.902655	0.097345	0.763824	133.178	142.179	0.5548	0.429936	47.6643	0.014387	2.49437	0.977275	0.947639	0.912851	0.880401	0.848903	0.816687	0.61154	273185338	4.75085	4.84384	4.94159	5.03697	5.13997	5.76944	0.107771	12.7892	01115245-B-1	NA	NA
CRPC_17.ctDNA_T2	whole_exome_illumina_coding_v1_plus_10bp_padding_minus_mito	3101976562	42018487	42018487	1	227854554	223106818	149207971	0.979163	0.654839	137029492	0.918379	13584753405	7562802568	3450817317	2571133520	7562802568	0.810734	0.189266	0.686677	179.988	182.653	0.338977	0.338977	41.0988	0.016531	2.57258	0.978523	0.95147	0.923897	0.898865	0.873781	0.847946	0.700283	95272539	4.84137	5.08608	5.36342	5.69785	6.08939	11.0814	0	0	NA	NA	NA
CRPC_17.ctDNA	whole_exome_illumina_coding_v1_plus_10bp_padding_minus_mito	3101976562	42018487	42018487	1	510163262	362926898	147251449	0.711394	0.288636	118195568	0.802678	11558468014	4849644895	2665542834	4043280285	4849644895	0.650189	0.349811	0.645313	115.417	117.029	0.13345	0.13345	30.9747	0.015414	1.77316	0.979237	0.965668	0.947128	0.92356	0.893828	0.858055	0.599886	43235978	4.57095	5.00796	5.57972	6.37362	7.64533	-1	0	0	NA	NA	NA
CRPC_17.TM	whole_exome_agilent_1.1_refseq_plus_3_boosters	3101976562	44870454	32950014	0.734337	168817678	158006622	95108712	0.93596	0.563381	87191649	0.916758	6560905795	4640903849	1215734931	704267015	3608414283	0.892657	0.107343	0.792418	103.429	110.684	0.386468	0.300488	48.9009	0.01306	2.04971	0.978859	0.952075	0.918391	0.884282	0.849039	0.810475	0.527728	58855397	3.98969	4.3082	4.70839	5.23108	5.96285	-1	0.194093	8.55635	01115245-TA1	NA	NA
CRPC_22.BN	whole_exome_agilent_1.1_refseq_plus_3_boosters	3101976562	44870454	32950014	0.734337	173191510	162030658	145351832	0.935558	0.839255	132787760	0.913561	9933913128	7201477365	1756979006	975456757	5603840040	0.901805	0.098195	0.803875	160.495	171.92	0.584805	0.455067	50.1163	0.013271	2.4916	0.977473	0.952745	0.924438	0.897348	0.871411	0.845597	0.690872	328228869	4.47657	4.5418	4.61789	4.68855	4.75704	5.181	0.125833	11.7872	01115257-B-1	NA	NA
CRPC_22.ctDNA_T2	whole_exome_illumina_coding_v1_plus_10bp_padding_minus_mito	3101976562	42018487	42018487	1	140947322	137582504	103850877	0.976127	0.736806	94953023	0.914321	9397852777	5136402339	2396304699	1865145739	5136402339	0.801535	0.198465	0.68188	122.241	124.205	0.373333	0.373333	40.3486	0.017903	2.58759	0.975983	0.94557	0.908763	0.869789	0.826791	0.779888	0.520823	84250216	4.99485	5.29133	5.64216	6.06217	6.5988	-1	0	0	NA	NA	NA
CRPC_22.ctDNA	whole_exome_illumina_coding_v1_plus_10bp_padding_minus_mito	3101976562	42018487	42018487	1	102559424	101179802	84471986	0.986548	0.823639	77009537	0.911658	7683280442	3605560124	1575194691	2502525627	3605560124	0.674289	0.325711	0.695953	85.8089	87.301	0.353604	0.353604	34.6437	0.020156	2.72816	0.973393	0.930605	0.871588	0.80368	0.729321	0.652082	0.325478	72628196	6.19114	6.66229	7.22319	7.94114	8.92831	-1	0	0	NA	NA	NA
CRPC_22.TM	whole_exome_agilent_1.1_refseq_plus_3_boosters	3101976562	44870454	32950014	0.734337	154973636	145027476	131392014	0.93582	0.847835	120666610	0.918371	9022921302	6336296687	1835545551	851079064	4909067458	0.905676	0.094324	0.775382	141.213	150.723	0.574873	0.445385	48.5474	0.013971	2.59867	0.977433	0.950308	0.918069	0.886875	0.855599	0.822661	0.61098	323354032	4.85047	4.93128	5.00964	5.0929	5.18399	5.71293	0.206658	10.1427	01115257-TA2	NA	NA
HD1.BN	whole_exome_illumina_coding_v1_plus_10bp_padding_minus_mito	3101976562	42018487	42018487	1	116789408	110237850	91609062	0.943903	0.784395	81910593	0.894132	7593247352	3299837639	1160511264	3132898449	3299837639	0.58741	0.41259	0.739816	78.533	79.8734	0.299338	0.299338	32.0821	0.018388	2.95827	0.969224	0.912815	0.840995	0.768459	0.694669	0.620404	0.29833	64297667	7.37639	8.10868	9.05502	10.4295	12.6601	-1	0	0	NA	NA	NA
HD1.ctDNA	whole_exome_illumina_coding_v1_plus_10bp_padding_minus_mito	3101976562	42018487	42018487	1	189392216	126522512	75205996	0.668045	0.397091	61052024	0.811797	5901702660	2963561705	1243202249	1694938706	2963561705	0.712805	0.287195	0.704475	70.5299	71.7372	0.234232	0.234232	37.071	0.019214	2.39124	0.973262	0.942666	0.876607	0.787873	0.691403	0.595949	0.233872	30493818	5.51675	6.74362	9.33661	-1	-1	-1	0	0	NA	NA	NA
HD2.BN	whole_exome_illumina_coding_v1_plus_10bp_padding_minus_mito	3101976562	42018487	42018487	1	105881450	100274028	82822610	0.947041	0.78222	73543950	0.887969	6787515340	3062109282	1066072444	2659333614	3062109282	0.608202	0.391798	0.741757	72.8753	74.1421	0.305374	0.305374	33.3049	0.01896	3.08926	0.966484	0.902162	0.822657	0.743679	0.664713	0.586623	0.264608	59934333	7.50122	8.36767	9.58339	11.4909	15.3275	-1	0	0	NA	NA	NA
HD2.ctDNA	whole_exome_illumina_coding_v1_plus_10bp_padding_minus_mito	3101976562	42018487	42018487	1	83602906	56877630	35955770	0.680331	0.430078	29397229	0.817594	2844550288	1638811665	704578379	501160244	1638811665	0.823817	0.176183	0.699334	39.0022	39.7916	0.288129	0.288129	42.5318	0.023643	2.34068	0.9607	0.880462	0.744934	0.584657	0.426886	0.29612	0.028658	19134209	5.24551	8.60884	-1	-1	-1	-1	0	0	NA	NA	NA
HD28.BN	whole_exome_illumina_coding_v1_plus_10bp_padding_minus_mito	3101976562	42018487	42018487	1	229736236	193793362	157443819	0.843547	0.685324	154269285	0.979837	13426338787	8687566366	2548578929	5440367913	5848693813	0.673771	0.326229	0.77318	206.756	139.193	0.44829	0.301801	38.4584	0.015363	3.56906	0.973689	0.933615	0.887289	0.843603	0.801316	0.759946	0.562755	109876954	8.6811	9.27452	9.98389	10.8501	11.992	-1	0	0	NA	NA	NA
HD28.ctDNA	whole_exome_illumina_coding_v1_plus_10bp_padding_minus_mito	3101976562	42018487	42018487	1	254343700	235647890	192986127	0.926494	0.758761	161715366	0.837964	13592294721	10131037098	4394583008	2909881899	7595609273	0.833106	0.166894	0.69746	241.109	180.768	0.429923	0.322329	42.8961	0.016517	2.51067	0.975897	0.963916	0.947096	0.927086	0.90327	0.875629	0.694691	243927096	4.57655	4.66747	4.76141	4.86748	4.97476	5.61479	0	0	NA	NA	NA
HD29.BN	whole_exome_illumina_coding_v1_plus_10bp_padding_minus_mito	3101976562	42018487	42018487	1	161540120	138216574	112136016	0.855618	0.694168	109866968	0.979765	9010071560	6197878985	1587626639	3437926468	4154325609	0.693683	0.306317	0.796079	147.504	98.869	0.448418	0.300566	40.7676	0.017247	4.70805	0.960691	0.885892	0.81551	0.753989	0.697795	0.645345	0.418326	80329538	11.4495	13.1802	15.9641	21.7516	-1	-1	0	0	NA	NA	NA
HD29.ctDNA	whole_exome_illumina_coding_v1_plus_10bp_padding_minus_mito	3101976562	42018487	42018487	1	223877424	206759418	172441513	0.923538	0.77025	144494496	0.837933	12113619418	8292273397	3628635021	3268622137	6275252972	0.784811	0.215189	0.695608	197.348	149.345	0.401059	0.303505	40.3021	0.01649	2.53127	0.975698	0.960752	0.938978	0.911941	0.879648	0.842145	0.609349	209793480	5.00127	5.11366	5.23676	5.37056	5.51506	6.43989	0	0	NA	NA	NA
HD3.BN	whole_exome_illumina_coding_v1_plus_10bp_padding_minus_mito	3101976562	42018487	42018487	1	115117120	108197306	90509022	0.939889	0.786234	81532490	0.900822	7593118407	3248125206	1148263026	3196730175	3248125206	0.578996	0.421004	0.738817	77.3023	78.6841	0.300204	0.300204	31.5799	0.019547	2.91423	0.967831	0.910717	0.83803	0.764778	0.690422	0.61543	0.291783	64470426	7.3624	8.07814	8.99519	10.2925	12.3234	-1	0	0	NA	NA	NA
HD3.ctDNA	whole_exome_illumina_coding_v1_plus_10bp_padding_minus_mito	3101976562	42018487	42018487	1	111310956	75009780	44240119	0.673876	0.397446	36371688	0.822143	3514815964	1970281861	866553273	677980830	1970281861	0.807108	0.192892	0.694535	46.8908	47.8043	0.26267	0.26267	41.3832	0.0224	2.17293	0.965528	0.908689	0.810835	0.685907	0.547449	0.413975	0.057724	21062672	4.76645	6.62996	-1	-1	-1	-1	0	0	NA	NA	NA
HD30.BN	whole_exome_illumina_coding_v1_plus_10bp_padding_minus_mito	3101976562	42018487	42018487	1	236426140	200462460	160020777	0.847886	0.676832	156776047	0.979723	13587639175	9141645975	2665156867	5395475084	6007957200	0.686351	0.313649	0.774269	217.562	142.984	0.456028	0.299705	39.2316	0.015358	3.57459	0.9734	0.932526	0.886547	0.843778	0.802826	0.76277	0.573654	107614080	8.5786	9.1912	9.91645	10.8177	12.0007	-1	0	0	NA	NA	NA
HD30.ctDNA	whole_exome_illumina_coding_v1_plus_10bp_padding_minus_mito	3101976562	42018487	42018487	1	258530260	237840872	196470236	0.919973	0.759951	166227201	0.846068	14227139024	9437883707	4442963338	4090942079	7065324616	0.772369	0.227631	0.679921	224.613	168.148	0.396815	0.297061	38.7687	0.015603	2.50967	0.976999	0.964406	0.945984	0.923408	0.896788	0.865978	0.668214	224721203	5.16012	5.27489	5.38646	5.51398	5.65169	6.4933	0	0	NA	NA	NA
HD31.BN	whole_exome_illumina_coding_v1_plus_10bp_padding_minus_mito	3101976562	42018487	42018487	1	206907754	172524416	139760097	0.833823	0.675471	137045286	0.980575	11867430375	7997114396	2282885956	4502320516	5391070951	0.695425	0.304575	0.777929	190.324	128.302	0.463535	0.312482	39.9382	0.015557	3.66578	0.971679	0.925496	0.874454	0.827188	0.781815	0.737446	0.530609	102006002	8.61551	9.26536	10.0837	11.1247	12.558	-1	0	0	NA	NA	NA
HD31.ctDNA	whole_exome_illumina_coding_v1_plus_10bp_padding_minus_mito	3101976562	42018487	42018487	1	258329834	238829716	190310550	0.924515	0.736696	160404987	0.842859	13451452464	9832968804	4261868776	3658244246	6995698019	0.793938	0.206062	0.697629	234.015	166.491	0.411715	0.292916	40.8892	0.016564	2.48494	0.975577	0.961544	0.942034	0.919318	0.893215	0.863509	0.674227	173117694	4.90957	5.0522	5.19799	5.35646	5.53522	6.76749	0	0	NA	NA	NA
HD32.BN	whole_exome_illumina_coding_v1_plus_10bp_padding_minus_mito	3101976562	42018487	42018487	1	201916656	201916656	153506555	1	0.760247	149514321	0.973993	12870397503	8691685777	2464942038	6044168491	5378529244	0.648611	0.351389	0.77906	206.854	128.004	0.426197	0.263736	37.3038	0.015949	3.36852	0.974851	0.937175	0.888532	0.841157	0.794589	0.748344	0.528955	85306447	8.65945	9.41765	10.3724	11.6501	13.5119	-1	0	0	NA	NA	NA
HD32.ctDNA	whole_exome_illumina_coding_v1_plus_10bp_padding_minus_mito	3101976562	42018487	42018487	1	289727126	289727126	180576621	1	0.623264	176029929	0.974821	17612226349	15159024778	7273260387	6104423038	8141700778	0.786085	0.213915	0.675768	360.77	193.765	0.518037	0.27823	39.2162	0.012269	2.25308	0.981039	0.971045	0.960943	0.948443	0.931904	0.910931	0.752735	97228772	5.07874	5.30221	5.56578	5.86947	6.20983	9.67529	0	0	NA	NA	NA
HD34.BN	whole_exome_illumina_coding_v1_plus_10bp_padding_minus_mito	3101976562	42018487	42018487	1	240003874	240003874	181625702	1	0.756762	176677493	0.972756	16354581905	10540230177	3853874306	7515332043	6643647941	0.656982	0.343018	0.73226	250.847	158.112	0.434821	0.274073	35.5154	0.012962	2.87477	0.981314	0.967176	0.941492	0.907191	0.867481	0.82456	0.606236	104554412	7.42765	7.82773	8.29895	8.86796	9.55077	20.6892	0	0	NA	NA	NA
HD34.ctDNA	whole_exome_illumina_coding_v1_plus_10bp_padding_minus_mito	3101976562	42018487	42018487	1	242453426	242453426	154309728	1	0.636451	150007523	0.97212	15013181089	12765967548	5592680334	5485123828	6923643079	0.769956	0.230044	0.695365	303.818	164.776	0.52132	0.282739	39.5255	0.013608	2.28856	0.978952	0.96761	0.953765	0.935399	0.911691	0.882698	0.685517	81483026	5.20883	5.49122	5.82913	6.21531	6.69031	14.5452	0	0	NA	NA	NA
HD35.BN	whole_exome_illumina_coding_v1_plus_10bp_padding_minus_mito	3101976562	42018487	42018487	1	196216632	196216632	148812360	1	0.758408	144797068	0.973018	12693934306	8752479956	2595516175	5657255903	5443077558	0.667323	0.332677	0.77128	208.301	129.54	0.441646	0.274655	37.9967	0.015451	3.2385	0.976229	0.943164	0.898026	0.85212	0.806045	0.759577	0.534885	86359979	8.08016	8.72211	9.54352	10.6065	12.0975	-1	0	0	NA	NA	NA
HD35.ctDNA	whole_exome_illumina_coding_v1_plus_10bp_padding_minus_mito	3101976562	42018487	42018487	1	287163930	287163930	188560258	1	0.656629	182987965	0.970448	18316208463	14881461080	6407786063	6905885228	8235656949	0.755068	0.244932	0.699013	354.165	196.001	0.513091	0.283953	38.9645	0.014158	2.36145	0.978637	0.968366	0.956861	0.942673	0.92452	0.902312	0.746634	101213367	5.4688	5.70861	5.97983	6.29959	6.66274	10.212	0	0	NA	NA	NA
HD4.BN	whole_exome_illumina_coding_v1_plus_10bp_padding_minus_mito	3101976562	42018487	42018487	1	122017972	115440784	95864600	0.946097	0.78566	86467784	0.901978	8126004217	3469726193	1295274890	3361003134	3469726193	0.586389	0.413611	0.728169	82.5762	83.99	0.300563	0.300563	31.5222	0.018854	2.79967	0.970655	0.923257	0.858568	0.790643	0.720142	0.647534	0.319725	68095804	7.04614	7.63575	8.40587	9.41663	10.8991	-1	0	0	NA	NA	NA
HD4.ctDNA	whole_exome_illumina_coding_v1_plus_10bp_padding_minus_mito	3101976562	42018487	42018487	1	181645110	122660528	76989179	0.675276	0.423844	63360728	0.822982	6106237768	3208445092	1384649458	1513143218	3208445092	0.752197	0.247803	0.698537	76.3579	77.7424	0.261571	0.261571	38.7899	0.020452	2.15951	0.970924	0.939604	0.890905	0.829219	0.75611	0.673493	0.277684	35960462	4.59326	5.26067	6.33183	8.4247	-1	-1	0	0	NA	NA	NA
HD6.BN	whole_exome_illumina_coding_v1_plus_10bp_padding_minus_mito	3101976562	42018487	42018487	1	122408450	115138040	96600620	0.940605	0.789166	85754884	0.887726	7783652365	3490382565	1097685078	3195584722	3490382565	0.589449	0.410551	0.760752	83.0678	84.5508	0.303148	0.303148	33.1046	0.019468	3.01967	0.968562	0.911895	0.841379	0.77214	0.702519	0.632927	0.327788	71864554	7.24223	7.8668	8.66927	9.77456	11.3644	-1	0	0	NA	NA	NA
HD6.ctDNA	whole_exome_illumina_coding_v1_plus_10bp_padding_minus_mito	3101976562	42018487	42018487	1	137436576	97330864	59852688	0.708187	0.435493	49099527	0.82034	4738784313	2521830149	1113152942	1103801222	2521830149	0.767071	0.232929	0.693767	60.0172	61.1017	0.259099	0.259099	39.2868	0.020609	2.26303	0.970935	0.932976	0.859663	0.758984	0.645724	0.532997	0.155757	28068945	4.96859	6.15734	8.96357	-1	-1	-1	0	0	NA	NA	NA
