# Supplementary material for: Scalable whole-exome sequencing of cell-free DNA reveals high concordance with metastatic tumors
Source: Nat Commun. 2017 Nov 6;8:1324. doi: 10.1038/s41467-017-00965-y (PMC5673918; doi:10.1038/s41467-017-00965-y)
Supplement: Supplementary file 5 — Supplementary Data 3 [file 41467_2017_965_MOESM5_ESM.xlsx]

## Sheet: a) Merged mixtures performance
Tumor.ID	Coverage	ctDNA.Reads	ctDNA.DupRate	HD.Reads	HD.DupRate	Expected.Tumor.Fraction	Expected.Subclone.Fraction	Read.Mix.Fraction	Estimated.Tumor.Fraction	Estimated.Subclone.Fraction	Estimated.Ploidy	Diff.Ploidy	Precision	Recall	F1	Error.Purity	Error.Subclone
MBC_331.ctDNA	0.099974	1499445	0	1499776	0	0.199978	0.11109	0.499945	0.2126	NA	1.862	FALSE	0.953198	0.880403	0.915356	0.0126221	NA
MBC_331.ctDNA	0.0999805	1499445	0	1499970	0	0.199965	0.111083	0.499912	0.1941	NA	1.928	FALSE	0.957082	0.894385	0.924672	-0.00586499	NA
MBC_331.ctDNA	0.0999763	1499445	0	1499845	0	0.199973	0.111087	0.499933	0.2264	NA	1.87	FALSE	0.96875	0.86562	0.914286	0.0264267	NA
MBC_331.ctDNA	0.0999863	1499445	0	1500144	0	0.199953	0.111076	0.499883	0.2143	NA	1.881	FALSE	0.957746	0.920162	0.938578	0.0143466	NA
MBC_331.ctDNA	0.0999496	1499445	0	1499042	0	0.200027	0.111117	0.500067	0.214	NA	1.87	FALSE	0.963317	0.893491	0.927091	0.0139731	NA
MBC_331.ctDNA	0.0999769	1499445	0	1499862	0	0.199972	0.111087	0.49993	0.2257	NA	1.869	FALSE	0.953775	0.910294	0.931527	0.0257278	NA
MBC_331.ctDNA	0.0999998	1499445	0	1500549	0	0.199926	0.111061	0.499816	0.2096	NA	1.859	FALSE	0.953416	0.880918	0.915735	0.0096736	NA
MBC_331.ctDNA	0.09998	1499445	0	1499956	0	0.199966	0.111083	0.499915	0.2263	0.172101	1.857	FALSE	0.949008	0.835411	0.888594	0.0263341	0.0610181
MBC_331.ctDNA	0.099975	1499445	0	1499805	0	0.199976	0.111089	0.49994	0.2193	NA	1.871	FALSE	0.951638	0.878963	0.913858	0.019324	NA
MBC_331.ctDNA	0.0999775	1499445	0	1499880	0	0.199971	0.111086	0.499927	0.2202	NA	1.873	FALSE	0.953846	0.893372	0.922619	0.020229	NA
MBC_331.ctDNA	0.0999822	1499445	0	1500020	0	0.199962	0.111081	0.499904	0.1847	NA	1.959	FALSE	0.945758	0.926431	0.935994	-0.0152617	NA
MBC_331.ctDNA	0.100012	1499445	0	1500905	0	0.199903	0.111048	0.499757	0.2206	0.173458	1.86	FALSE	0.963687	0.837379	0.896104	0.0206973	0.0624098
MBC_331.ctDNA	0.0999828	1499445	0	1500038	0	0.19996	0.11108	0.499901	0.2115	NA	1.851	FALSE	0.952537	0.873874	0.911511	0.0115395	NA
MBC_331.ctDNA	0.0999944	1499445	0	1500388	0	0.199937	0.111067	0.499843	0.2027	NA	1.932	FALSE	0.957082	0.925311	0.940928	0.00276287	NA
MBC_331.ctDNA	0.0999966	1499445	0	1500452	0	0.199933	0.111065	0.499832	0.2207	NA	1.864	FALSE	0.961089	0.874336	0.915663	0.0207671	NA
MBC_331.ctDNA	0.0999758	1499445	0	1499830	0	0.199974	0.111088	0.499936	0.2221	NA	1.883	FALSE	0.960986	0.889734	0.923988	0.0221257	NA
MBC_331.ctDNA	0.0999864	1499445	0	1500146	0	0.199953	0.111076	0.499883	0.2301	NA	1.853	FALSE	0.949227	0.839844	0.891192	0.0301467	NA
MBC_331.ctDNA	0.100007	1499445	0	1500753	0	0.199913	0.111054	0.499782	0.222	0.170407	1.869	FALSE	0.95599	0.837259	0.892694	0.0220872	0.0593536
MBC_318.ctDNA	0.0999744	1499457	0	1499776	0	0.339964	0.234747	0.499947	0.3055	NA	2	FALSE	0.936652	0.844898	0.888412	-0.0344638	NA
MBC_318.ctDNA	0.0999809	1499457	0	1499970	0	0.339942	0.234732	0.499914	0.2984	0.0449689	2.021	FALSE	0.91206	0.947781	0.929577	-0.0415418	-0.189763
MBC_318.ctDNA	0.0999767	1499457	0	1499845	0	0.339956	0.234741	0.499935	0.2978	0.0456527	2.009	FALSE	0.919689	0.939153	0.929319	-0.042156	-0.189089
MBC_318.ctDNA	0.0999867	1499457	0	1500144	0	0.339922	0.234718	0.499885	0.3036	NA	2.009	FALSE	0.911392	0.932642	0.921895	-0.0363221	NA
MBC_318.ctDNA	0.09995	1499457	0	1499042	0	0.340047	0.234804	0.500069	0.2867	NA	2.006	FALSE	0.919897	0.912821	0.916345	-0.0533471	NA
MBC_318.ctDNA	0.0999773	1499457	0	1499862	0	0.339954	0.23474	0.499932	0.3012	NA	1.997	FALSE	0.917313	0.889724	0.903308	-0.0387541	NA
MBC_318.ctDNA	0.1	1499457	0	1500549	0	0.339876	0.234686	0.499818	0.2849	NA	2.001	FALSE	0.916244	0.9025	0.90932	-0.0549762	NA
MBC_318.ctDNA	0.0999804	1499457	0	1499956	0	0.339943	0.234733	0.499917	0.2825	NA	1.999	FALSE	0.912281	0.91	0.911139	-0.0574434	NA
MBC_318.ctDNA	0.0999754	1499457	0	1499805	0	0.339961	0.234745	0.499942	0.3006	NA	2.009	FALSE	0.923706	0.928767	0.92623	-0.0393606	NA
MBC_318.ctDNA	0.0999779	1499457	0	1499880	0	0.339952	0.234739	0.499929	0.2947	NA	2.001	FALSE	0.945701	0.819608	0.878151	-0.045252	NA
MBC_318.ctDNA	0.0999826	1499457	0	1500020	0	0.339936	0.234728	0.499906	0.285	NA	2.013	FALSE	0.922078	0.896465	0.909091	-0.0549362	NA
MBC_318.ctDNA	0.100012	1499457	0	1500905	0	0.339836	0.234659	0.499759	0.294	NA	2.009	FALSE	0.943262	0.869281	0.904762	-0.0458359	NA
MBC_318.ctDNA	0.0999832	1499457	0	1500038	0	0.339934	0.234726	0.499903	0.2872	NA	2.002	FALSE	0.923483	0.923483	0.923483	-0.0527341	NA
MBC_318.ctDNA	0.0999948	1499457	0	1500388	0	0.339894	0.234699	0.499845	0.3134	NA	2.009	FALSE	0.921875	0.905371	0.913548	-0.0264945	NA
MBC_318.ctDNA	0.099997	1499457	0	1500452	0	0.339887	0.234694	0.499834	0.3121	NA	2.01	FALSE	0.954733	0.846715	0.897485	-0.0277872	NA
MBC_318.ctDNA	0.0999762	1499457	0	1499830	0	0.339958	0.234743	0.499938	0.2892	NA	2.017	FALSE	0.911839	0.942708	0.927017	-0.0507577	NA
MBC_318.ctDNA	0.0999868	1499457	0	1500146	0	0.339922	0.234718	0.499885	0.2984	NA	2.001	FALSE	0.890585	0.886076	0.888325	-0.0415219	NA
MBC_318.ctDNA	0.100007	1499457	0	1500753	0	0.339853	0.23467	0.499784	0.2948	NA	2.004	FALSE	0.95	0.829091	0.885437	-0.0450531	NA
MBC_291.ctDNA	0.10002	1500821	0	1499776	0	0.210073	0.248855	0.500174	0.1402	NA	2.486	TRUE	0.482723	0.532333	0.506315	-0.0698731	NA
MBC_291.ctDNA	0.100026	1500821	0	1499970	0	0.21006	0.248839	0.500142	0.1166	NA	2.914	TRUE	0.653566	0.843192	0.736367	-0.0934596	NA
MBC_291.ctDNA	0.100022	1500821	0	1499845	0	0.210068	0.248849	0.500163	0.1014	NA	3.035	TRUE	0.64349	0.861314	0.736637	-0.108668	NA
MBC_291.ctDNA	0.100032	1500821	0	1500144	0	0.210047	0.248825	0.500113	0.1006	NA	2.985	TRUE	0.661538	0.863139	0.74901	-0.109447	NA
MBC_291.ctDNA	0.0999954	1500821	0	1499042	0	0.210125	0.248916	0.500297	0.09629	NA	3.022	TRUE	0.630117	0.817837	0.711808	-0.113835	NA
MBC_291.ctDNA	0.100023	1500821	0	1499862	0	0.210067	0.248848	0.50016	0.1035	NA	3.01	TRUE	0.648494	0.815149	0.722333	-0.106567	NA
MBC_291.ctDNA	0.100046	1500821	0	1500549	0	0.210019	0.248791	0.500045	0.1019	NA	2.979	TRUE	0.647059	0.855787	0.736928	-0.108119	NA
MBC_291.ctDNA	0.100026	1500821	0	1499956	0	0.210061	0.24884	0.500144	0.1044	NA	2.926	TRUE	0.694009	0.887774	0.779023	-0.105661	NA
MBC_291.ctDNA	0.100021	1500821	0	1499805	0	0.210071	0.248853	0.500169	0.138	0.0515016	2.404	TRUE	0.520082	0.575827	0.546537	-0.0720711	-0.197351
MBC_291.ctDNA	0.100023	1500821	0	1499880	0	0.210066	0.248846	0.500157	0.1421	NA	2.498	TRUE	0.480372	0.470648	0.47546	-0.0679659	NA
MBC_291.ctDNA	0.100028	1500821	0	1500020	0	0.210056	0.248835	0.500133	0.1052	NA	2.851	TRUE	0.660839	0.897436	0.761176	-0.104856	NA
MBC_291.ctDNA	0.100058	1500821	0	1500905	0	0.209994	0.248761	0.499986	0.1091	NA	2.964	TRUE	0.641259	0.836679	0.726049	-0.100894	NA
MBC_291.ctDNA	0.100029	1500821	0	1500038	0	0.210055	0.248833	0.50013	0.1279	NA	2.552	TRUE	0.830174	0.958942	0.889924	-0.0821548	NA
MBC_291.ctDNA	0.10004	1500821	0	1500388	0	0.21003	0.248804	0.500072	0.1359	NA	2.661	TRUE	0.852749	0.868946	0.860771	-0.0741303	NA
MBC_291.ctDNA	0.100042	1500821	0	1500452	0	0.210026	0.248799	0.500061	0.1362	NA	2.635	TRUE	0.815789	0.871969	0.842944	-0.0738258	NA
MBC_291.ctDNA	0.100022	1500821	0	1499830	0	0.210069	0.248851	0.500165	0.109	NA	2.944	TRUE	0.631902	0.845803	0.723371	-0.101069	NA
MBC_291.ctDNA	0.100032	1500821	0	1500146	0	0.210047	0.248824	0.500112	0.09735	NA	3.039	TRUE	0.645936	0.833942	0.727997	-0.112697	NA
MBC_291.ctDNA	0.100052	1500821	0	1500753	0	0.210005	0.248774	0.500011	0.1005	NA	3.027	TRUE	0.63589	0.808712	0.711963	-0.109505	NA
CRPC_466.ctDNA	0.100018	1500771	0	1499776	0	0.135045	0.202115	0.500166	0.1087	0.0718398	2.955	TRUE	0.792128	0.888276	0.837451	-0.0263448	-0.130275
CRPC_466.ctDNA	0.100025	1500771	0	1499970	0	0.135036	0.202102	0.500133	0.1057	0.0653015	2.694	TRUE	0.651977	0.697703	0.674065	-0.029336	-0.1368
CRPC_466.ctDNA	0.100021	1500771	0	1499845	0	0.135042	0.20211	0.500154	0.1074	0.0600581	2.712	TRUE	0.755796	0.59201	0.663951	-0.0276417	-0.142052
CRPC_466.ctDNA	0.10003	1500771	0	1500144	0	0.135028	0.20209	0.500104	0.09886	0.0604529	2.823	TRUE	0.729084	0.662244	0.694058	-0.0361682	-0.141637
CRPC_466.ctDNA	0.0999938	1500771	0	1499042	0	0.135078	0.202164	0.500288	0.1152	0.0724954	2.747	TRUE	0.681661	0.547222	0.607088	-0.0198778	-0.129669
CRPC_466.ctDNA	0.100021	1500771	0	1499862	0	0.135041	0.202109	0.500151	0.1092	0.0624296	2.703	TRUE	0.674809	0.577778	0.622535	-0.0258409	-0.139679
CRPC_466.ctDNA	0.100044	1500771	0	1500549	0	0.13501	0.202063	0.500037	0.1185	0.0538346	2.547	TRUE	0.666195	0.596958	0.629679	-0.01651	-0.148228
CRPC_466.ctDNA	0.100024	1500771	0	1499956	0	0.135037	0.202103	0.500136	0.08987	0.0474334	2.777	TRUE	0.741971	0.730643	0.736264	-0.0451667	-0.154669
CRPC_466.ctDNA	0.100019	1500771	0	1499805	0	0.135043	0.202113	0.500161	0.1263	0.0598157	2.54	TRUE	0.681607	0.581794	0.627758	-0.00874346	-0.142297
CRPC_466.ctDNA	0.100022	1500771	0	1499880	0	0.13504	0.202108	0.500148	0.1023	0.0650014	2.849	TRUE	0.814286	0.728435	0.768971	-0.0327401	-0.137106
CRPC_466.ctDNA	0.100026	1500771	0	1500020	0	0.135034	0.202098	0.500125	0.1064	0.0676491	2.979	TRUE	0.801418	0.871465	0.834975	-0.0286338	-0.134449
CRPC_466.ctDNA	0.100056	1500771	0	1500905	0	0.134994	0.202039	0.499978	0.1034	0.061068	2.699	TRUE	0.675524	0.589024	0.629316	-0.031594	-0.140971
CRPC_466.ctDNA	0.100027	1500771	0	1500038	0	0.135033	0.202097	0.500122	0.1235	0.0573781	2.586	TRUE	0.701299	0.570674	0.629279	-0.011533	-0.144719
CRPC_466.ctDNA	0.100039	1500771	0	1500388	0	0.135017	0.202074	0.500064	0.1158	0.0634931	2.683	TRUE	0.773635	0.702539	0.736375	-0.0192172	-0.13858
CRPC_466.ctDNA	0.100041	1500771	0	1500452	0	0.135014	0.202069	0.500053	0.102	0.0621282	2.803	TRUE	0.734097	0.723965	0.728996	-0.0330143	-0.139941
CRPC_466.ctDNA	0.10002	1500771	0	1499830	0	0.135042	0.202111	0.500157	0.1328	0.0733986	2.659	TRUE	0.631757	0.532764	0.578053	-0.00224234	-0.128713
CRPC_466.ctDNA	0.100031	1500771	0	1500146	0	0.135028	0.20209	0.500104	0.1126	0.0721991	2.944	TRUE	0.840049	0.847291	0.843654	-0.0224281	-0.129891
CRPC_466.ctDNA	0.100051	1500771	0	1500753	0	0.135001	0.202049	0.500003	0.09926	0.0636654	2.846	TRUE	0.689119	0.665832	0.677276	-0.0357408	-0.138384
MBC_287.ctDNA	0.0999981	1500168	0	1499776	0	0.120016	0.141434	0.500065	0.135	NA	3.215	FALSE	0.916667	0.972789	0.943894	0.0149843	NA
MBC_287.ctDNA	0.100005	1500168	0	1499970	0	0.120008	0.141425	0.500033	0.1383	NA	3.206	FALSE	0.915541	0.891447	0.903333	0.0182921	NA
MBC_287.ctDNA	0.1	1500168	0	1499845	0	0.120013	0.14143	0.500054	0.1397	NA	3.198	FALSE	0.917431	0.970874	0.943396	0.0196871	NA
MBC_287.ctDNA	0.10001	1500168	0	1500144	0	0.120001	0.141416	0.500004	0.1148	NA	2.404	FALSE	0.82494	0.980057	0.895833	-0.00520096	NA
MBC_287.ctDNA	0.0999737	1500168	0	1499042	0	0.120045	0.141468	0.500188	0.135	NA	3.214	FALSE	0.836689	0.979058	0.902292	0.0149549	NA
MBC_287.ctDNA	0.100001	1500168	0	1499862	0	0.120012	0.14143	0.500051	0.14	NA	3.204	FALSE	0.911972	0.977358	0.943534	0.0199878	NA
MBC_287.ctDNA	0.100024	1500168	0	1500549	0	0.119985	0.141397	0.499937	0.1333	NA	3.224	FALSE	0.885932	0.987288	0.933868	0.0133152	NA
MBC_287.ctDNA	0.100004	1500168	0	1499956	0	0.120008	0.141425	0.500035	0.1352	NA	3.212	FALSE	0.833333	0.980392	0.900901	0.0151915	NA
MBC_287.ctDNA	0.0999991	1500168	0	1499805	0	0.120015	0.141432	0.500061	0.1395	NA	3.209	FALSE	0.915663	0.965079	0.939722	0.0194855	NA
MBC_287.ctDNA	0.100002	1500168	0	1499880	0	0.120012	0.141429	0.500048	0.1405	NA	3.211	FALSE	0.909722	0.956204	0.932384	0.0204885	NA
MBC_287.ctDNA	0.100006	1500168	0	1500020	0	0.120006	0.141422	0.500025	0.1352	NA	3.199	FALSE	0.919614	0.976109	0.94702	0.0151941	NA
MBC_287.ctDNA	0.100036	1500168	0	1500905	0	0.119971	0.14138	0.499877	0.1376	NA	3.21	FALSE	0.915916	0.968254	0.941358	0.0176295	NA
MBC_287.ctDNA	0.100007	1500168	0	1500038	0	0.120005	0.141421	0.500022	0.1388	NA	3.222	FALSE	0.917492	0.975439	0.945578	0.0187948	NA
MBC_287.ctDNA	0.100019	1500168	0	1500388	0	0.119991	0.141405	0.499963	0.1144	NA	2.399	FALSE	0.818182	0.990826	0.896266	-0.0055912	NA
MBC_287.ctDNA	0.100021	1500168	0	1500452	0	0.119989	0.141402	0.499953	0.1406	NA	3.215	FALSE	0.928	0.980282	0.953425	0.0206114	NA
MBC_287.ctDNA	0.0999999	1500168	0	1499830	0	0.120014	0.141431	0.500056	0.1407	NA	3.218	FALSE	0.914557	0.956954	0.935275	0.0206865	NA
MBC_287.ctDNA	0.10001	1500168	0	1500146	0	0.120001	0.141416	0.500004	0.1171	0.054311	2.613	FALSE	0.547511	0.472656	0.507338	-0.00290088	-0.0871052
MBC_287.ctDNA	0.100031	1500168	0	1500753	0	0.119977	0.141388	0.499903	0.1382	NA	3.191	FALSE	0.92068	0.981873	0.950292	0.0182234	NA
MBC_313.ctDNA_T2	0.0999906	1499941	0	1499776	0	0.220012	0.221144	0.500028	0.2098	NA	2.288	FALSE	0.990521	0.972093	0.981221	-0.0102121	NA
MBC_313.ctDNA_T2	0.099997	1499941	0	1499970	0	0.219998	0.221129	0.499995	0.2157	NA	2.295	FALSE	0.990291	0.96378	0.976856	-0.00429787	NA
MBC_313.ctDNA_T2	0.0999929	1499941	0	1499845	0	0.220007	0.221139	0.500016	0.2212	NA	2.271	FALSE	1	0.949515	0.974104	0.00119296	NA
MBC_313.ctDNA_T2	0.100003	1499941	0	1500144	0	0.219985	0.221117	0.499966	0.2239	NA	2.29	FALSE	0.990291	0.966825	0.978417	0.00391489	NA
MBC_313.ctDNA_T2	0.0999661	1499941	0	1499042	0	0.220066	0.221198	0.50015	0.213	NA	2.281	FALSE	0.990521	0.964615	0.977397	-0.00706595	NA
MBC_313.ctDNA_T2	0.0999934	1499941	0	1499862	0	0.220006	0.221137	0.500013	0.2171	NA	2.279	FALSE	0.982893	0.972308	0.977572	-0.00290579	NA
MBC_313.ctDNA_T2	0.100016	1499941	0	1500549	0	0.219955	0.221087	0.499899	0.2066	NA	2.289	FALSE	0.988942	0.963077	0.975838	-0.0133554	NA
MBC_313.ctDNA_T2	0.0999966	1499941	0	1499956	0	0.219999	0.22113	0.499997	0.2085	NA	2.29	FALSE	0.990276	0.965245	0.9776	-0.0114989	NA
MBC_313.ctDNA_T2	0.0999915	1499941	0	1499805	0	0.22001	0.221142	0.500023	0.22	NA	2.284	FALSE	0.990506	0.963077	0.976599	-9.97418e-06	NA
MBC_313.ctDNA_T2	0.099994	1499941	0	1499880	0	0.220004	0.221136	0.50001	0.2138	NA	2.276	FALSE	0.990291	0.974522	0.982343	-0.00620447	NA
MBC_313.ctDNA_T2	0.0999987	1499941	0	1500020	0	0.219994	0.221126	0.499987	0.2072	NA	2.3	FALSE	0.98871	0.979233	0.983949	-0.0127942	NA
MBC_313.ctDNA_T2	0.100028	1499941	0	1500905	0	0.219929	0.22106	0.499839	0.2163	NA	2.296	FALSE	0.990521	0.964615	0.977397	-0.00362933	NA
MBC_313.ctDNA_T2	0.0999993	1499941	0	1500038	0	0.219993	0.221124	0.499984	0.2173	NA	2.285	FALSE	0.990491	0.961538	0.9758	-0.00269289	NA
MBC_313.ctDNA_T2	0.100011	1499941	0	1500388	0	0.219967	0.221099	0.499926	0.2279	NA	2.283	FALSE	0.990099	0.938967	0.963855	0.00793278	NA
MBC_313.ctDNA_T2	0.100013	1499941	0	1500452	0	0.219963	0.221094	0.499915	0.2156	NA	2.27	FALSE	0.988691	0.974522	0.981556	-0.00436253	NA
MBC_313.ctDNA_T2	0.0999924	1499941	0	1499830	0	0.220008	0.22114	0.500019	0.2151	NA	2.304	FALSE	0.978193	0.966154	0.972136	-0.00490814	NA
MBC_313.ctDNA_T2	0.100003	1499941	0	1500146	0	0.219985	0.221116	0.499966	0.219	NA	2.267	FALSE	0.990354	0.964006	0.977002	-0.000984967	NA
MBC_313.ctDNA_T2	0.100023	1499941	0	1500753	0	0.21994	0.221072	0.499865	0.2121	NA	2.272	FALSE	0.990385	0.974763	0.982512	-0.00784047	NA
MBC_318.ctDNA_T2	0.100002	1500278	0	1499776	0	0.36006	0.21324	0.500084	0.3623	NA	1.994	FALSE	0.966565	0.796992	0.873626	0.00223976	NA
MBC_318.ctDNA_T2	0.100008	1500278	0	1499970	0	0.360037	0.213227	0.500051	0.3633	NA	1.999	FALSE	0.961219	0.786848	0.865337	0.00326304	NA
MBC_318.ctDNA_T2	0.100004	1500278	0	1499845	0	0.360052	0.213235	0.500072	0.3441	NA	1.994	FALSE	0.957555	0.921569	0.939217	-0.015952	NA
MBC_318.ctDNA_T2	0.100014	1500278	0	1500144	0	0.360016	0.213214	0.500022	0.3909	NA	2.002	FALSE	0.982877	0.80618	0.885802	0.0308839	NA
MBC_318.ctDNA_T2	0.0999773	1500278	0	1499042	0	0.360148	0.213293	0.500206	0.3594	0.308545	1.995	FALSE	0.970339	0.778912	0.864151	-0.000748354	0.0952524
MBC_318.ctDNA_T2	0.100005	1500278	0	1499862	0	0.36005	0.213234	0.500069	0.3742	NA	2	FALSE	0.971751	0.822967	0.891192	0.0141501	NA
MBC_318.ctDNA_T2	0.100028	1500278	0	1500549	0	0.359967	0.213185	0.499955	0.3528	NA	2.002	FALSE	0.97541	0.836066	0.900378	-0.00716749	NA
MBC_318.ctDNA_T2	0.100008	1500278	0	1499956	0	0.360039	0.213228	0.500054	0.3344	NA	2	FALSE	0.951014	0.918434	0.93444	-0.0256386	NA
MBC_318.ctDNA_T2	0.100003	1500278	0	1499805	0	0.360057	0.213238	0.500079	0.3499	NA	1.997	FALSE	0.957411	0.913821	0.935108	-0.0101568	NA
MBC_318.ctDNA_T2	0.100005	1500278	0	1499880	0	0.360048	0.213233	0.500066	0.3601	NA	2.001	FALSE	0.971429	0.820175	0.889417	5.22425e-05	NA
MBC_318.ctDNA_T2	0.10001	1500278	0	1500020	0	0.360031	0.213223	0.500043	0.343	NA	2.015	FALSE	0.968685	0.911591	0.939271	-0.017031	NA
MBC_318.ctDNA_T2	0.100039	1500278	0	1500905	0	0.359925	0.21316	0.499896	0.359	NA	2.003	FALSE	0.961957	0.844869	0.899619	-0.00092479	NA
MBC_318.ctDNA_T2	0.100011	1500278	0	1500038	0	0.360029	0.213222	0.50004	0.3352	NA	2.005	FALSE	0.964637	0.907579	0.935238	-0.0248288	NA
MBC_318.ctDNA_T2	0.100022	1500278	0	1500388	0	0.359987	0.213197	0.499982	0.4088	NA	2.003	FALSE	0.981538	0.791563	0.876374	0.0488132	NA
MBC_318.ctDNA_T2	0.100024	1500278	0	1500452	0	0.359979	0.213192	0.499971	0.3657	NA	1.996	FALSE	0.96875	0.809976	0.882277	0.00572087	NA
MBC_318.ctDNA_T2	0.100004	1500278	0	1499830	0	0.360054	0.213237	0.500075	0.3477	NA	2.009	FALSE	0.963325	0.862144	0.909931	-0.0123538	NA
MBC_318.ctDNA_T2	0.100014	1500278	0	1500146	0	0.360016	0.213214	0.500022	0.3496	NA	1.999	FALSE	0.968692	0.90223	0.934281	-0.0104158	NA
MBC_318.ctDNA_T2	0.100034	1500278	0	1500753	0	0.359943	0.213171	0.499921	0.3499	NA	1.999	FALSE	0.969194	0.881466	0.923251	-0.010043	NA
MBC_339.ctDNA_T2	0.0999987	1500186	0	1499776	0	0.265036	0.21101	0.500068	0.1819	NA	2.82	FALSE	0.895722	0.881579	0.888594	-0.0831362	NA
MBC_339.ctDNA_T2	0.100005	1500186	0	1499970	0	0.265019	0.210996	0.500036	0.1916	NA	2.772	FALSE	0.921764	0.873315	0.896886	-0.0734191	NA
MBC_339.ctDNA_T2	0.100001	1500186	0	1499845	0	0.26503	0.211005	0.500057	0.1898	0.122554	2.742	FALSE	0.919771	0.919771	0.919771	-0.0752301	-0.0884511
MBC_339.ctDNA_T2	0.100011	1500186	0	1500144	0	0.265004	0.210984	0.500007	0.1438	0.114738	2.284	FALSE	0.887195	0.782258	0.831429	-0.121204	-0.0962459
MBC_339.ctDNA_T2	0.0999743	1500186	0	1499042	0	0.265101	0.211061	0.500191	0.1851	NA	2.788	FALSE	0.907231	0.865885	0.886076	-0.0800011	NA
MBC_339.ctDNA_T2	0.100002	1500186	0	1499862	0	0.265029	0.211004	0.500054	0.1809	NA	2.822	FALSE	0.907258	0.85443	0.880052	-0.0841286	NA
MBC_339.ctDNA_T2	0.100025	1500186	0	1500549	0	0.264968	0.210955	0.49994	0.1798	NA	2.793	FALSE	0.906648	0.849007	0.876881	-0.0851679	NA
MBC_339.ctDNA_T2	0.100005	1500186	0	1499956	0	0.26502	0.210997	0.500038	0.1776	NA	2.826	FALSE	0.909847	0.845361	0.87642	-0.0874203	NA
MBC_339.ctDNA_T2	0.0999997	1500186	0	1499805	0	0.265034	0.211008	0.500064	0.1911	NA	2.814	FALSE	0.912925	0.866925	0.889331	-0.0739337	NA
MBC_339.ctDNA_T2	0.100002	1500186	0	1499880	0	0.265027	0.211002	0.500051	0.1809	NA	1.815	FALSE	0.917012	0.866667	0.891129	-0.084127	NA
MBC_339.ctDNA_T2	0.100007	1500186	0	1500020	0	0.265015	0.210993	0.500028	0.18	NA	2.844	FALSE	0.898123	0.87013	0.883905	-0.0850147	NA
MBC_339.ctDNA_T2	0.100036	1500186	0	1500905	0	0.264937	0.21093	0.49988	0.1876	NA	2.814	FALSE	0.894166	0.881016	0.887542	-0.0773365	NA
MBC_339.ctDNA_T2	0.100007	1500186	0	1500038	0	0.265013	0.210991	0.500025	0.1796	NA	2.831	FALSE	0.892183	0.883845	0.887995	-0.0854131	NA
MBC_339.ctDNA_T2	0.100019	1500186	0	1500388	0	0.264982	0.210967	0.499966	0.1938	NA	2.823	FALSE	0.90274	0.851421	0.87633	-0.0711822	NA
MBC_339.ctDNA_T2	0.100021	1500186	0	1500452	0	0.264977	0.210962	0.499956	0.1863	NA	2.823	FALSE	0.900262	0.895561	0.897906	-0.0786765	NA
MBC_339.ctDNA_T2	0.100001	1500186	0	1499830	0	0.265031	0.211006	0.500059	0.1911	NA	2.801	FALSE	0.896907	0.896907	0.896907	-0.0739314	NA
MBC_339.ctDNA_T2	0.100011	1500186	0	1500146	0	0.265004	0.210984	0.500007	0.1611	0.0885245	2.558	FALSE	0.921154	0.926499	0.923819	-0.103904	-0.122459
MBC_339.ctDNA_T2	0.100031	1500186	0	1500753	0	0.26495	0.210941	0.499906	0.185	NA	2.818	FALSE	0.910714	0.876984	0.893531	-0.0799499	NA
CRPC_525.ctDNA	0.100008	1500468	0	1499776	0	0.255059	0.168666	0.500115	0.09783	NA	3.655	FALSE	0.622163	0.880907	0.729264	-0.157229	NA
CRPC_525.ctDNA	0.100015	1500468	0	1499970	0	0.255042	0.168655	0.500083	0.1107	NA	3.038	FALSE	0.601351	0.816514	0.692607	-0.144342	NA
CRPC_525.ctDNA	0.10001	1500468	0	1499845	0	0.255053	0.168662	0.500104	0.08773	NA	3.308	FALSE	0.535316	0.696774	0.605466	-0.167323	NA
CRPC_525.ctDNA	0.10002	1500468	0	1500144	0	0.255028	0.168645	0.500054	0.1201	NA	3.114	FALSE	0.607759	0.790654	0.687246	-0.134928	NA
CRPC_525.ctDNA	0.0999837	1500468	0	1499042	0	0.255121	0.168707	0.500238	0.1185	NA	3.091	FALSE	0.575153	0.796178	0.667854	-0.136621	NA
CRPC_525.ctDNA	0.100011	1500468	0	1499862	0	0.255052	0.168661	0.500101	0.1159	NA	3.03	FALSE	0.618182	0.875248	0.72459	-0.139152	NA
CRPC_525.ctDNA	0.100034	1500468	0	1500549	0	0.254993	0.168622	0.499987	0.08852	NA	3.374	FALSE	0.502646	0.736434	0.597484	-0.166473	NA
CRPC_525.ctDNA	0.100014	1500468	0	1499956	0	0.255044	0.168655	0.500085	0.09747	NA	3.724	FALSE	0.565468	0.822176	0.670077	-0.157574	NA
CRPC_525.ctDNA	0.100009	1500468	0	1499805	0	0.255056	0.168664	0.50011	0.1173	NA	3.09	FALSE	0.581325	0.765873	0.660959	-0.137756	NA
CRPC_525.ctDNA	0.100012	1500468	0	1499880	0	0.25505	0.16866	0.500098	0.0959	NA	3.348	FALSE	0.572222	0.754579	0.650869	-0.15915	NA
CRPC_525.ctDNA	0.100016	1500468	0	1500020	0	0.255038	0.168652	0.500075	0.08841	NA	3.381	FALSE	0.491156	0.719124	0.58367	-0.166628	NA
CRPC_525.ctDNA	0.100046	1500468	0	1500905	0	0.254963	0.168602	0.499927	0.1102	0.0935708	3.075	FALSE	0.591045	0.842553	0.694737	-0.144763	-0.0750313
CRPC_525.ctDNA	0.100017	1500468	0	1500038	0	0.255037	0.168651	0.500072	0.09686	NA	3.25	FALSE	0.517555	0.752363	0.613251	-0.158177	NA
CRPC_525.ctDNA	0.100029	1500468	0	1500388	0	0.255007	0.168631	0.500013	0.1203	NA	3.072	FALSE	0.569507	0.846667	0.680965	-0.134707	NA
CRPC_525.ctDNA	0.100031	1500468	0	1500452	0	0.255001	0.168628	0.500003	0.0998	NA	3.281	FALSE	0.589744	0.857143	0.698734	-0.155201	NA
CRPC_525.ctDNA	0.10001	1500468	0	1499830	0	0.255054	0.168663	0.500106	0.09122	NA	3.416	FALSE	0.517286	0.776923	0.621061	-0.163834	NA
CRPC_525.ctDNA	0.10002	1500468	0	1500146	0	0.255027	0.168645	0.500054	0.09298	NA	3.347	FALSE	0.535176	0.806818	0.643505	-0.162047	NA
CRPC_525.ctDNA	0.100041	1500468	0	1500753	0	0.254976	0.168611	0.499953	0.1126	NA	3.066	FALSE	0.579511	0.815054	0.677391	-0.142376	NA
CRPC_463.ctDNA	0.0999997	1500214	0	1499776	0	0.105015	0.175506	0.500073	0.07459	0.0149031	2.169	FALSE	0.825806	0.980843	0.896673	-0.0304253	-0.160603
CRPC_463.ctDNA	0.100006	1500214	0	1499970	0	0.105009	0.175494	0.500041	0.07006	NA	2.205	FALSE	0.778116	0.951673	0.856187	-0.0349485	NA
CRPC_463.ctDNA	0.100002	1500214	0	1499845	0	0.105013	0.175502	0.500061	0.0663	NA	2.115	FALSE	0.891228	0.944238	0.916968	-0.0387129	NA
CRPC_463.ctDNA	0.100012	1500214	0	1500144	0	0.105002	0.175484	0.500012	0.07491	NA	2.199	FALSE	0.835484	0.925	0.877966	-0.0300924	NA
CRPC_463.ctDNA	0.0999752	1500214	0	1499042	0	0.105041	0.175549	0.500195	0.06587	NA	2.176	FALSE	0.902098	0.921429	0.911661	-0.039171	NA
CRPC_463.ctDNA	0.100003	1500214	0	1499862	0	0.105012	0.175501	0.500059	0.05984	0.0280709	2.061	FALSE	0.977273	0.921429	0.948529	-0.0451723	-0.14743
CRPC_463.ctDNA	0.100025	1500214	0	1500549	0	0.104988	0.17546	0.499944	0.06765	0.0196929	2.176	FALSE	0.747059	0.907143	0.819355	-0.0373383	-0.155767
CRPC_463.ctDNA	0.100006	1500214	0	1499956	0	0.105009	0.175495	0.500043	0.06618	NA	2.188	FALSE	0.904594	0.951673	0.927536	-0.038829	NA
CRPC_463.ctDNA	0.100001	1500214	0	1499805	0	0.105014	0.175504	0.500068	0.1075	0.0266063	2.037	FALSE	0.980989	0.921429	0.950276	0.00248569	-0.148898
CRPC_463.ctDNA	0.100003	1500214	0	1499880	0	0.105012	0.1755	0.500056	0.06814	NA	2.172	FALSE	0.769461	0.92446	0.839869	-0.0368717	NA
CRPC_463.ctDNA	0.100008	1500214	0	1500020	0	0.105007	0.175491	0.500032	0.06666	NA	2.189	FALSE	0.826367	0.917857	0.869712	-0.0383468	NA
CRPC_463.ctDNA	0.100037	1500214	0	1500905	0	0.104976	0.17544	0.499885	0.123	NA	2.075	FALSE	0.995392	0.907563	0.949451	0.0180242	NA
CRPC_463.ctDNA	0.100008	1500214	0	1500038	0	0.105006	0.17549	0.500029	0.06649	NA	2.162	FALSE	0.988417	0.914286	0.949907	-0.0385162	NA
CRPC_463.ctDNA	0.10002	1500214	0	1500388	0	0.104994	0.17547	0.499971	0.07228	NA	2.175	FALSE	0.823151	0.955224	0.884283	-0.0327139	NA
CRPC_463.ctDNA	0.100022	1500214	0	1500452	0	0.104992	0.175466	0.49996	0.1109	0.0255292	2.043	FALSE	0.984733	0.921429	0.95203	0.00590833	-0.149937
CRPC_463.ctDNA	0.100001	1500214	0	1499830	0	0.105013	0.175502	0.500064	0.1253	NA	2.108	FALSE	0.969811	0.921147	0.944853	0.0202866	NA
CRPC_463.ctDNA	0.100012	1500214	0	1500146	0	0.105002	0.175484	0.500011	0.07054	NA	2.185	FALSE	0.729345	0.914286	0.81141	-0.0344624	NA
CRPC_463.ctDNA	0.100032	1500214	0	1500753	0	0.104981	0.175448	0.49991	0.06486	NA	2.148	FALSE	0.977358	0.925	0.950459	-0.0401211	NA
MBC_284.ctDNA_T2	0.100001	1500258	0	1499776	0	0.0550088	0.199707	0.50008	0.06031	NA	3.51	FALSE	0.53861	0.785915	0.639175	0.00530116	NA
MBC_284.ctDNA_T2	0.100008	1500258	0	1499970	0	0.0550053	0.199694	0.500048	0.08528	NA	3.77	FALSE	0.707559	0.804225	0.752802	0.0302747	NA
MBC_284.ctDNA_T2	0.100003	1500258	0	1499845	0	0.0550076	0.199702	0.500069	0.06313	NA	3.313	FALSE	0.370277	0.414085	0.390957	0.00812243	NA
MBC_284.ctDNA_T2	0.100013	1500258	0	1500144	0	0.0550021	0.199682	0.500019	0.0635	NA	3.748	FALSE	0.688636	0.853521	0.762264	0.00849791	NA
MBC_284.ctDNA_T2	0.0999767	1500258	0	1499042	0	0.0550223	0.199756	0.500203	0.06446	NA	3.341	FALSE	0.351852	0.374648	0.362892	0.0094377	NA
MBC_284.ctDNA_T2	0.100004	1500258	0	1499862	0	0.0550073	0.199701	0.500066	0.06278	NA	3.449	FALSE	0.215894	0.229577	0.222526	0.00777274	NA
MBC_284.ctDNA_T2	0.100027	1500258	0	1500549	0	0.0549947	0.199655	0.499952	0.06563	NA	3.383	FALSE	0.283217	0.228169	0.25273	0.0106353	NA
MBC_284.ctDNA_T2	0.100007	1500258	0	1499956	0	0.0550055	0.199695	0.50005	0.06203	NA	3.44	FALSE	0.236524	0.302817	0.265596	0.00702446	NA
MBC_284.ctDNA_T2	0.100002	1500258	0	1499805	0	0.0550083	0.199705	0.500075	0.05385	NA	3.517	FALSE	0.525135	0.823944	0.641447	-0.0011583	NA
MBC_284.ctDNA_T2	0.100005	1500258	0	1499880	0	0.0550069	0.1997	0.500063	0.05899	NA	3.463	FALSE	0.286634	0.250704	0.267468	0.00398307	NA
MBC_284.ctDNA_T2	0.100009	1500258	0	1500020	0	0.0550044	0.19969	0.50004	0.0564	NA	3.465	FALSE	0.372464	0.361972	0.367143	0.00139564	NA
MBC_284.ctDNA_T2	0.100039	1500258	0	1500905	0	0.0549881	0.199632	0.499892	0.06971	NA	3.46	FALSE	0.19878	0.229577	0.213072	0.0147219	NA
MBC_284.ctDNA_T2	0.10001	1500258	0	1500038	0	0.055004	0.199689	0.500037	0.06706	NA	3.536	FALSE	0.514264	0.939437	0.664674	0.012056	NA
MBC_284.ctDNA_T2	0.100022	1500258	0	1500388	0	0.0549976	0.199666	0.499978	0.07981	NA	3.706	FALSE	0.605076	0.839437	0.703245	0.0248124	NA
MBC_284.ctDNA_T2	0.100024	1500258	0	1500452	0	0.0549964	0.199662	0.499968	0.05211	NA	3.547	FALSE	0.521903	0.973239	0.679449	-0.00288644	NA
MBC_284.ctDNA_T2	0.100003	1500258	0	1499830	0	0.0550078	0.199703	0.500071	0.06433	NA	3.35	FALSE	0.343421	0.367606	0.355102	0.00932215	NA
MBC_284.ctDNA_T2	0.100013	1500258	0	1500146	0	0.0550021	0.199682	0.500019	0.05243	NA	3.494	FALSE	0.296619	0.383099	0.334358	-0.00257205	NA
MBC_284.ctDNA_T2	0.100034	1500258	0	1500753	0	0.0549909	0.199642	0.499918	0.07454	NA	3.57	FALSE	0.605263	0.939437	0.736203	0.0195491	NA
MBC_191.ctDNA_T2	0.100007	1500448	0	1499776	0	0.315071	0.211285	0.500112	0.2334	NA	2.809	FALSE	0.957614	0.962145	0.959874	-0.0816706	NA
MBC_191.ctDNA_T2	0.100014	1500448	0	1499970	0	0.31505	0.211271	0.50008	0.245	NA	2.827	FALSE	0.953344	0.968404	0.960815	-0.0700502	NA
MBC_191.ctDNA_T2	0.10001	1500448	0	1499845	0	0.315063	0.21128	0.5001	0.24	NA	2.817	FALSE	0.949541	0.945205	0.947368	-0.0750633	NA
MBC_191.ctDNA_T2	0.10002	1500448	0	1500144	0	0.315032	0.211259	0.500051	0.2488	NA	2.809	FALSE	0.958266	0.964459	0.961353	-0.0662319	NA
MBC_191.ctDNA_T2	0.099983	1500448	0	1499042	0	0.315148	0.211337	0.500234	0.24	NA	2.815	FALSE	0.96136	0.968847	0.965089	-0.0751477	NA
MBC_191.ctDNA_T2	0.10001	1500448	0	1499862	0	0.315062	0.211279	0.500098	0.2447	NA	2.812	FALSE	0.955975	0.968153	0.962025	-0.0703615	NA
MBC_191.ctDNA_T2	0.100033	1500448	0	1500549	0	0.314989	0.211231	0.499983	0.2386	NA	2.814	FALSE	0.956395	0.952243	0.954315	-0.0763894	NA
MBC_191.ctDNA_T2	0.100013	1500448	0	1499956	0	0.315052	0.211272	0.500082	0.2269	NA	2.812	FALSE	0.96142	0.965891	0.96365	-0.0881517	NA
MBC_191.ctDNA_T2	0.100008	1500448	0	1499805	0	0.315068	0.211283	0.500107	0.2428	NA	2.815	FALSE	0.96136	0.968847	0.965089	-0.0722675	NA
MBC_191.ctDNA_T2	0.100011	1500448	0	1499880	0	0.31506	0.211278	0.500095	0.2471	NA	2.81	FALSE	0.959641	0.969789	0.964688	-0.0679596	NA
MBC_191.ctDNA_T2	0.100016	1500448	0	1500020	0	0.315045	0.211268	0.500071	0.2287	NA	2.792	FALSE	0.958525	0.965944	0.962221	-0.0863449	NA
MBC_191.ctDNA_T2	0.100045	1500448	0	1500905	0	0.314952	0.211206	0.499924	0.2435	NA	2.82	FALSE	0.95107	0.968847	0.959877	-0.071452	NA
MBC_191.ctDNA_T2	0.100016	1500448	0	1500038	0	0.315043	0.211267	0.500068	0.232	NA	2.803	FALSE	0.958525	0.970451	0.964451	-0.083043	NA
MBC_191.ctDNA_T2	0.100028	1500448	0	1500388	0	0.315006	0.211242	0.50001	0.2515	NA	2.8	FALSE	0.95748	0.965079	0.961265	-0.0635063	NA
MBC_191.ctDNA_T2	0.10003	1500448	0	1500452	0	0.315	0.211237	0.499999	0.2458	NA	2.812	FALSE	0.96189	0.967791	0.964832	-0.0691996	NA
MBC_191.ctDNA_T2	0.100009	1500448	0	1499830	0	0.315065	0.211281	0.500103	0.2359	NA	2.84	FALSE	0.950233	0.948758	0.949495	-0.0791649	NA
MBC_191.ctDNA_T2	0.10002	1500448	0	1500146	0	0.315032	0.211259	0.50005	0.2509	NA	2.81	FALSE	0.959677	0.964344	0.962005	-0.0641317	NA
MBC_191.ctDNA_T2	0.10004	1500448	0	1500753	0	0.314968	0.211216	0.499949	0.2258	NA	2.773	FALSE	0.950791	0.960924	0.95583	-0.089168	NA
CRPC_264.ctDNA_T2	0.100022	1500892	0	1499776	0	0.0600223	0	0.500186	0.06939	NA	3.81	FALSE	0.786517	0.655738	0.715198	0.00936768	NA
CRPC_264.ctDNA_T2	0.100029	1500892	0	1499970	0	0.0600184	0	0.500154	0.0673	NA	3.768	FALSE	0.718475	0.62341	0.667575	0.00728157	NA
CRPC_264.ctDNA_T2	0.100025	1500892	0	1499845	0	0.0600209	0	0.500174	0.05462	NA	3.771	FALSE	0.707521	0.594848	0.64631	-0.00540093	NA
CRPC_264.ctDNA_T2	0.100035	1500892	0	1500144	0	0.060015	0	0.500125	0.05682	NA	3.829	FALSE	0.79868	0.566745	0.663014	-0.00319495	NA
CRPC_264.ctDNA_T2	0.0999978	1500892	0	1499042	0	0.060037	0	0.500308	0.06307	NA	3.695	FALSE	0.524211	0.633588	0.573733	0.003033	NA
CRPC_264.ctDNA_T2	0.100025	1500892	0	1499862	0	0.0600206	0	0.500172	0.05092	NA	3.757	FALSE	0.722922	0.672131	0.696602	-0.00910059	NA
CRPC_264.ctDNA_T2	0.100048	1500892	0	1500549	0	0.0600069	0	0.500057	0.05706	NA	3.753	FALSE	0.801262	0.621027	0.699725	-0.00294686	NA
CRPC_264.ctDNA_T2	0.100028	1500892	0	1499956	0	0.0600187	0	0.500156	0.07067	NA	3.815	FALSE	0.738372	0.641414	0.686486	0.0106513	NA
CRPC_264.ctDNA_T2	0.100023	1500892	0	1499805	0	0.0600217	0	0.500181	0.0679	NA	3.816	FALSE	0.736842	0.626866	0.677419	0.00787827	NA
CRPC_264.ctDNA_T2	0.100026	1500892	0	1499880	0	0.0600202	0	0.500169	0.0673	NA	3.793	FALSE	0.742021	0.653396	0.694894	0.00727977	NA
CRPC_264.ctDNA_T2	0.10003	1500892	0	1500020	0	0.0600174	0	0.500145	0.06049	NA	3.632	FALSE	0.36745	0.587131	0.452012	0.000472565	NA
CRPC_264.ctDNA_T2	0.10006	1500892	0	1500905	0	0.0599997	0	0.499998	0.06938	NA	3.817	FALSE	0.730496	0.588571	0.651899	0.00938026	NA
CRPC_264.ctDNA_T2	0.100031	1500892	0	1500038	0	0.0600171	0	0.500142	0.06597	NA	3.8	FALSE	0.67979	0.606557	0.641089	0.00595293	NA
CRPC_264.ctDNA_T2	0.100043	1500892	0	1500388	0	0.0600101	0	0.500084	0.06756	NA	3.78	FALSE	0.771772	0.601874	0.676316	0.00754992	NA
CRPC_264.ctDNA_T2	0.100045	1500892	0	1500452	0	0.0600088	0	0.500073	0.07055	NA	3.814	FALSE	0.713918	0.648712	0.679755	0.0105412	NA
CRPC_264.ctDNA_T2	0.100024	1500892	0	1499830	0	0.0600212	0	0.500177	0.06759	NA	3.818	FALSE	0.638655	0.617886	0.628099	0.00756877	NA
CRPC_264.ctDNA_T2	0.100035	1500892	0	1500146	0	0.0600149	0	0.500124	0.06056	NA	3.791	FALSE	0.735099	0.603261	0.662687	0.000545085	NA
CRPC_264.ctDNA_T2	0.100055	1500892	0	1500753	0	0.0600028	0	0.500023	0.0664	NA	3.784	FALSE	0.618012	0.576812	0.596702	0.00639722	NA
MBC_349.ctDNA_T2	0.100015	1500662	0	1499776	0	0.225066	0.12298	0.500148	0.2119	NA	1.858	FALSE	0.981238	0.981238	0.981238	-0.0131664	NA
MBC_349.ctDNA_T2	0.100021	1500662	0	1499970	0	0.225052	0.122972	0.500115	0.2195	NA	1.872	FALSE	0.959885	0.925414	0.942335	-0.00555189	NA
MBC_349.ctDNA_T2	0.100017	1500662	0	1499845	0	0.225061	0.122977	0.500136	0.2102	NA	1.862	FALSE	0.955357	0.94523	0.950266	-0.0148613	NA
MBC_349.ctDNA_T2	0.100027	1500662	0	1500144	0	0.225039	0.122965	0.500086	0.2224	NA	1.884	FALSE	0.960089	0.941304	0.950604	-0.00263884	NA
MBC_349.ctDNA_T2	0.0999901	1500662	0	1499042	0	0.225122	0.12301	0.50027	0.2047	NA	1.88	FALSE	0.977778	0.986916	0.982326	-0.0204215	NA
MBC_349.ctDNA_T2	0.100017	1500662	0	1499862	0	0.22506	0.122977	0.500133	0.2143	NA	1.865	FALSE	0.978102	0.967509	0.972777	-0.01076	NA
MBC_349.ctDNA_T2	0.10004	1500662	0	1500549	0	0.225008	0.122948	0.500019	0.2025	NA	1.868	FALSE	0.971751	0.955556	0.963585	-0.0225085	NA
MBC_349.ctDNA_T2	0.100021	1500662	0	1499956	0	0.225053	0.122973	0.500118	0.2175	0.176675	1.88	FALSE	0.956012	0.923513	0.939481	-0.00755294	0.0537025
MBC_349.ctDNA_T2	0.100016	1500662	0	1499805	0	0.225064	0.122979	0.500143	0.2328	0.190686	1.883	FALSE	0.966912	0.906897	0.935943	0.00773574	0.0677076
MBC_349.ctDNA_T2	0.100018	1500662	0	1499880	0	0.225059	0.122976	0.50013	0.2156	NA	1.877	FALSE	0.957066	0.970962	0.963964	-0.00945864	NA
MBC_349.ctDNA_T2	0.100023	1500662	0	1500020	0	0.225048	0.12297	0.500107	0.2134	NA	1.879	FALSE	0.970414	0.942529	0.956268	-0.0116481	NA
MBC_349.ctDNA_T2	0.100052	1500662	0	1500905	0	0.224982	0.122934	0.49996	0.2243	NA	1.903	FALSE	0.949749	0.940299	0.945	-0.000681785	NA
MBC_349.ctDNA_T2	0.100023	1500662	0	1500038	0	0.225047	0.122969	0.500104	0.2116	NA	1.887	FALSE	0.962963	0.94929	0.956078	-0.0134468	NA
MBC_349.ctDNA_T2	0.100035	1500662	0	1500388	0	0.225021	0.122955	0.500046	0.2167	NA	1.868	FALSE	0.975701	0.945652	0.960442	-0.00832054	NA
MBC_349.ctDNA_T2	0.100037	1500662	0	1500452	0	0.225016	0.122952	0.500035	0.2205	NA	1.858	FALSE	0.960581	0.964583	0.962578	-0.00451574	NA
MBC_349.ctDNA_T2	0.100016	1500662	0	1499830	0	0.225062	0.122978	0.500139	0.2196	NA	1.921	FALSE	0.968338	0.950777	0.959477	-0.00546239	NA
MBC_349.ctDNA_T2	0.100027	1500662	0	1500146	0	0.225039	0.122965	0.500086	0.2232	NA	1.868	FALSE	0.971014	0.907859	0.938375	-0.00183869	NA
MBC_349.ctDNA_T2	0.100047	1500662	0	1500753	0	0.224993	0.12294	0.499985	0.2276	0.174023	1.908	FALSE	0.96	0.898876	0.928433	0.00260682	0.0510829
MBC_321.ctDNA	0.0999918	1499979	0	1499776	0	0.170012	0.246175	0.500034	0.147	0.0710892	2.8	TRUE	0.816832	0.79614	0.806353	-0.0230115	-0.175086
MBC_321.ctDNA	0.0999983	1499979	0	1499970	0	0.170001	0.246159	0.500002	0.1565	0.0759964	2.688	TRUE	0.895262	0.83683	0.86506	-0.0135005	-0.170163
MBC_321.ctDNA	0.0999941	1499979	0	1499845	0	0.170008	0.246169	0.500022	0.1517	0.114807	2.851	TRUE	0.861765	0.855058	0.858398	-0.0183076	-0.131363
MBC_321.ctDNA	0.100004	1499979	0	1500144	0	0.169991	0.246145	0.499973	0.1669	0.0780925	2.542	TRUE	0.807692	0.87596	0.840442	-0.00309065	-0.168052
MBC_321.ctDNA	0.0999674	1499979	0	1499042	0	0.170053	0.246235	0.500156	0.1335	0.0699006	2.851	TRUE	0.781732	0.856957	0.817618	-0.0365531	-0.176335
MBC_321.ctDNA	0.0999947	1499979	0	1499862	0	0.170007	0.246168	0.50002	0.1731	0.102319	2.884	TRUE	0.77327	0.766864	0.770053	0.00309337	-0.143848
MBC_321.ctDNA	0.100018	1499979	0	1500549	0	0.169968	0.246111	0.499905	0.1556	0.0926909	2.888	TRUE	0.84131	0.784038	0.811665	-0.0143677	-0.153421
MBC_321.ctDNA	0.0999978	1499979	0	1499956	0	0.170001	0.24616	0.500004	0.1318	NA	2.788	TRUE	0.795227	0.919039	0.852662	-0.0382013	NA
MBC_321.ctDNA	0.0999928	1499979	0	1499805	0	0.17001	0.246172	0.500029	0.1509	0.0791621	2.741	TRUE	0.831615	0.850117	0.840764	-0.0191099	-0.16701
MBC_321.ctDNA	0.0999953	1499979	0	1499880	0	0.170006	0.246166	0.500017	0.1605	0.0795599	2.444	TRUE	0.679201	0.637266	0.657565	-0.00950561	-0.166606
MBC_321.ctDNA	0.1	1499979	0	1500020	0	0.169998	0.246155	0.499993	0.1348	0.113057	2.866	TRUE	0.79432	0.90579	0.846401	-0.0351977	-0.133098
MBC_321.ctDNA	0.100029	1499979	0	1500905	0	0.169948	0.246082	0.499846	0.1712	0.0965226	2.913	TRUE	0.843953	0.77354	0.807214	0.00125246	-0.14956
MBC_321.ctDNA	0.100001	1499979	0	1500038	0	0.169997	0.246153	0.49999	0.1502	0.099913	2.46	TRUE	0.66588	0.621145	0.642735	-0.0197967	-0.14624
MBC_321.ctDNA	0.100012	1499979	0	1500388	0	0.169977	0.246125	0.499932	0.1574	0.0720577	2.803	TRUE	0.821867	0.81288	0.817349	-0.0125768	-0.174067
MBC_321.ctDNA	0.100014	1499979	0	1500452	0	0.169973	0.246119	0.499921	0.1549	0.0783484	2.427	TRUE	0.679872	0.669125	0.674456	-0.0150732	-0.167771
MBC_321.ctDNA	0.0999936	1499979	0	1499830	0	0.170008	0.24617	0.500025	0.1489	0.0916182	2.503	TRUE	0.783728	0.897406	0.836723	-0.0211084	-0.154552
MBC_321.ctDNA	0.100004	1499979	0	1500146	0	0.169991	0.246145	0.499972	0.1553	0.0931645	2.569	TRUE	0.799808	0.904244	0.848825	-0.0146905	-0.15298
MBC_321.ctDNA	0.100024	1499979	0	1500753	0	0.169956	0.246095	0.499871	0.1548	0.0999234	2.495	TRUE	0.645786	0.591858	0.617647	-0.0151562	-0.146171
CRPC_372.ctDNA_T2	0.100009	1500482	0	1499776	0	0.155036	0.189653	0.500118	0.1534	0.129546	2.846	FALSE	0.954447	0.961749	0.958084	-0.00163647	-0.0601068
CRPC_372.ctDNA_T2	0.100015	1500482	0	1499970	0	0.155026	0.189641	0.500085	0.1596	0.126196	2.821	FALSE	0.965971	0.981048	0.973451	0.00457355	-0.0634452
CRPC_372.ctDNA_T2	0.100011	1500482	0	1499845	0	0.155033	0.189649	0.500106	0.1575	0.125606	2.811	FALSE	0.968649	0.974973	0.9718	0.00246709	-0.0640425
CRPC_372.ctDNA_T2	0.100021	1500482	0	1500144	0	0.155017	0.18963	0.500056	0.1647	0.129553	2.833	FALSE	0.945796	0.93956	0.942668	0.00968254	-0.0600769
CRPC_372.ctDNA_T2	0.0999841	1500482	0	1499042	0	0.155074	0.1897	0.50024	0.1546	0.125071	2.831	FALSE	0.971708	0.968547	0.970125	-0.000474412	-0.0646281
CRPC_372.ctDNA_T2	0.100011	1500482	0	1499862	0	0.155032	0.189648	0.500103	0.157	0.134643	2.844	FALSE	0.965142	0.979006	0.972024	0.00196797	-0.0550045
CRPC_372.ctDNA_T2	0.100034	1500482	0	1500549	0	0.154997	0.189604	0.499989	0.1538	NA	2.854	FALSE	0.960172	0.943915	0.951974	-0.00119654	NA
CRPC_372.ctDNA_T2	0.100015	1500482	0	1499956	0	0.155027	0.189642	0.500088	0.1521	0.119094	2.808	FALSE	0.967427	0.947872	0.95755	-0.00292717	-0.0705475
CRPC_372.ctDNA_T2	0.10001	1500482	0	1499805	0	0.155035	0.189651	0.500113	0.1571	0.130314	2.832	FALSE	0.954936	0.979098	0.966866	0.00206503	-0.0593369
CRPC_372.ctDNA_T2	0.100012	1500482	0	1499880	0	0.155031	0.189647	0.5001	0.1589	NA	2.886	FALSE	0.964363	0.938025	0.951012	0.0038689	NA
CRPC_372.ctDNA_T2	0.100017	1500482	0	1500020	0	0.155024	0.189638	0.500077	0.152	0.129945	2.841	FALSE	0.96129	0.985667	0.973326	-0.00302387	-0.0596929
CRPC_372.ctDNA_T2	0.100046	1500482	0	1500905	0	0.154978	0.189582	0.49993	0.1553	0.129334	2.825	FALSE	0.938998	0.951435	0.945175	0.000321845	-0.060248
CRPC_372.ctDNA_T2	0.100017	1500482	0	1500038	0	0.155023	0.189637	0.500074	0.139	NA	2.881	FALSE	0.947368	0.919861	0.933412	-0.0160229	NA
CRPC_372.ctDNA_T2	0.100029	1500482	0	1500388	0	0.155005	0.189614	0.500016	0.1648	0.131346	2.854	FALSE	0.972603	0.938326	0.955157	0.00979514	-0.0582689
CRPC_372.ctDNA_T2	0.100031	1500482	0	1500452	0	0.155002	0.18961	0.500005	0.1625	NA	2.88	FALSE	0.978495	0.938144	0.957895	0.00749845	NA
CRPC_372.ctDNA_T2	0.10001	1500482	0	1499830	0	0.155034	0.18965	0.500109	0.1518	NA	2.933	FALSE	0.935165	0.900529	0.91752	-0.00323368	NA
CRPC_372.ctDNA_T2	0.100021	1500482	0	1500146	0	0.155017	0.18963	0.500056	0.1601	0.136245	2.854	FALSE	0.969399	0.982281	0.975798	0.00508264	-0.0533847
CRPC_372.ctDNA_T2	0.100041	1500482	0	1500753	0	0.154986	0.189591	0.499955	0.1501	0.125664	2.838	FALSE	0.949408	0.948387	0.948897	-0.004886	-0.0639277
CRPC_362.ctDNA	0.099973	1499413	0	1499776	0	0.16498	0.122512	0.499939	0.1046	0.0471955	2.066	FALSE	0.325203	0.963855	0.486322	-0.06038	-0.0753167
CRPC_362.ctDNA	0.0999794	1499413	0	1499970	0	0.164969	0.122504	0.499907	0.09747	0.0487545	2.272	FALSE	0.208333	0.740741	0.325203	-0.0674994	-0.0737498
CRPC_362.ctDNA	0.0999753	1499413	0	1499845	0	0.164976	0.122509	0.499928	0.1686	0.0635791	1.911	FALSE	0.920635	0.84058	0.878788	0.00362377	-0.0589303
CRPC_362.ctDNA	0.0999852	1499413	0	1500144	0	0.16496	0.122497	0.499878	0.1675	0.0635495	1.902	FALSE	0.611111	0.875	0.719626	0.00254021	-0.0589477
CRPC_362.ctDNA	0.0999485	1499413	0	1499042	0	0.16502	0.122542	0.500062	0.1016	0.0507187	2.05	FALSE	0.314741	0.951807	0.473054	-0.0634204	-0.0718235
CRPC_362.ctDNA	0.0999758	1499413	0	1499862	0	0.164975	0.122509	0.499925	0.1698	0.0588527	1.95	FALSE	0.951807	0.877778	0.913295	0.0048247	-0.063656
CRPC_362.ctDNA	0.0999987	1499413	0	1500549	0	0.164938	0.122481	0.499811	0.1613	0.0579551	1.853	FALSE	0.630435	0.84058	0.720497	-0.00363752	-0.0645256
CRPC_362.ctDNA	0.099979	1499413	0	1499956	0	0.16497	0.122505	0.499909	0.1027	0.0480225	2.062	FALSE	0.241692	0.963855	0.386473	-0.0622701	-0.0744823
CRPC_362.ctDNA	0.0999739	1499413	0	1499805	0	0.164978	0.122511	0.499935	0.06831	0.0588901	2.228	FALSE	0.161695	0.927928	0.275401	-0.0966684	-0.063621
CRPC_362.ctDNA	0.0999764	1499413	0	1499880	0	0.164974	0.122508	0.499922	0.1589	0.0539624	1.849	FALSE	0.471545	0.84058	0.604167	-0.00607431	-0.0685455
CRPC_362.ctDNA	0.0999811	1499413	0	1500020	0	0.164967	0.122502	0.499899	0.09893	0.0417188	2.011	FALSE	0.351931	0.891304	0.504615	-0.0660366	-0.0807835
CRPC_362.ctDNA	0.100011	1499413	0	1500905	0	0.164918	0.122466	0.499751	0.102	0.0456756	2.082	FALSE	0.255452	1	0.406948	-0.0629179	-0.0767905
CRPC_362.ctDNA	0.0999817	1499413	0	1500038	0	0.164966	0.122502	0.499896	0.1063	0.0517681	2.205	FALSE	0.283688	0.930233	0.434783	-0.0586656	-0.0707334
CRPC_362.ctDNA	0.0999934	1499413	0	1500388	0	0.164946	0.122487	0.499837	0.111	0.0448218	2.092	FALSE	0.277193	0.951807	0.429348	-0.0539464	-0.0776654
CRPC_362.ctDNA	0.0999955	1499413	0	1500452	0	0.164943	0.122485	0.499827	0.1554	0.0553069	1.838	FALSE	0.519737	0.877778	0.652893	-0.00954285	-0.0671777
CRPC_362.ctDNA	0.0999748	1499413	0	1499830	0	0.164977	0.12251	0.49993	0.08176	0.0437007	2.46	FALSE	0.118497	0.719298	0.203474	-0.0832171	-0.0788093
CRPC_362.ctDNA	0.0999853	1499413	0	1500146	0	0.16496	0.122497	0.499878	0.1089	0.0511177	2.048	FALSE	0.355856	0.877778	0.50641	-0.0560597	-0.0713794
CRPC_362.ctDNA	0.100006	1499413	0	1500753	0	0.164926	0.122472	0.499777	0.1554	0.0641802	1.885	FALSE	0.658333	0.877778	0.752381	-0.0095263	-0.0582921
MBC_307.ctDNA_T2	0.100009	1500496	0	1499776	0	0.33508	0.183722	0.50012	0.256	NA	3.003	FALSE	0.943255	0.937234	0.940235	-0.0790804	NA
MBC_307.ctDNA_T2	0.100016	1500496	0	1499970	0	0.335059	0.183711	0.500088	0.3052	NA	2.926	FALSE	0.948101	0.835006	0.887967	-0.0298587	NA
MBC_307.ctDNA_T2	0.100011	1500496	0	1499845	0	0.335073	0.183718	0.500108	0.3037	NA	2.908	FALSE	0.953401	0.832783	0.889019	-0.0313727	NA
MBC_307.ctDNA_T2	0.100021	1500496	0	1500144	0	0.335039	0.1837	0.500059	0.2873	NA	2.939	FALSE	0.946078	0.840044	0.889914	-0.0477393	NA
MBC_307.ctDNA_T2	0.0999846	1500496	0	1499042	0	0.335162	0.183767	0.500242	0.3064	NA	2.904	FALSE	0.955263	0.811173	0.877341	-0.0287624	NA
MBC_307.ctDNA_T2	0.100012	1500496	0	1499862	0	0.335071	0.183717	0.500106	0.3041	NA	2.917	FALSE	0.953634	0.836264	0.891101	-0.0309708	NA
MBC_307.ctDNA_T2	0.100035	1500496	0	1500549	0	0.334994	0.183675	0.499991	0.2964	NA	2.91	FALSE	0.948187	0.819709	0.879279	-0.0385941	NA
MBC_307.ctDNA_T2	0.100015	1500496	0	1499956	0	0.33506	0.183711	0.50009	0.2891	NA	2.926	FALSE	0.958763	0.817582	0.882562	-0.0459603	NA
MBC_307.ctDNA_T2	0.10001	1500496	0	1499805	0	0.335077	0.183721	0.500115	0.3065	NA	2.912	FALSE	0.952986	0.825083	0.884434	-0.0285772	NA
MBC_307.ctDNA_T2	0.100013	1500496	0	1499880	0	0.335069	0.183716	0.500103	0.2989	NA	2.926	FALSE	0.955471	0.820765	0.88301	-0.0361688	NA
MBC_307.ctDNA_T2	0.100017	1500496	0	1500020	0	0.335053	0.183707	0.500079	0.254	NA	3.009	FALSE	0.934183	0.943194	0.938667	-0.0810531	NA
MBC_307.ctDNA_T2	0.100047	1500496	0	1500905	0	0.334954	0.183653	0.499932	0.3038	NA	2.916	FALSE	0.947368	0.804469	0.870091	-0.0311543	NA
MBC_307.ctDNA_T2	0.100018	1500496	0	1500038	0	0.335051	0.183706	0.500076	0.299	NA	2.897	FALSE	0.956579	0.804204	0.873798	-0.0360511	NA
MBC_307.ctDNA_T2	0.100029	1500496	0	1500388	0	0.335012	0.183685	0.500018	0.3391	NA	2.895	FALSE	0.948344	0.775731	0.853397	0.00408794	NA
MBC_307.ctDNA_T2	0.100032	1500496	0	1500452	0	0.335005	0.183681	0.500007	0.3017	NA	2.909	FALSE	0.955357	0.796809	0.86891	-0.0333049	NA
MBC_307.ctDNA_T2	0.100011	1500496	0	1499830	0	0.335074	0.183719	0.500111	0.2656	NA	3.016	FALSE	0.943601	0.925532	0.934479	-0.0694744	NA
MBC_307.ctDNA_T2	0.100021	1500496	0	1500146	0	0.335039	0.1837	0.500058	0.3057	NA	2.918	FALSE	0.934227	0.815957	0.871096	-0.0293391	NA
MBC_307.ctDNA_T2	0.100042	1500496	0	1500753	0	0.334971	0.183663	0.499957	0.2597	NA	2.979	FALSE	0.956354	0.818681	0.882179	-0.0752713	NA
CRPC_342.ctDNA	0.0999966	1500123	0	1499776	0	0.130015	0.306026	0.500058	0.1509	0.116102	1.825	FALSE	0.977099	0.764179	0.857621	0.020885	-0.189923
CRPC_342.ctDNA	0.100003	1500123	0	1499970	0	0.130007	0.306006	0.500025	0.1418	NA	1.837	FALSE	0.955752	0.850394	0.9	0.0117934	NA
CRPC_342.ctDNA	0.0999989	1500123	0	1499845	0	0.130012	0.306019	0.500046	0.1415	NA	1.811	FALSE	0.880626	0.905433	0.892857	0.011488	NA
CRPC_342.ctDNA	0.100009	1500123	0	1500144	0	0.129999	0.305988	0.499997	0.1572	NA	1.855	FALSE	0.980392	0.813953	0.889454	0.0272009	NA
CRPC_342.ctDNA	0.0999722	1500123	0	1499042	0	0.130047	0.306101	0.50018	0.133	NA	1.823	FALSE	0.977778	0.820513	0.892269	0.00295314	NA
CRPC_342.ctDNA	0.0999995	1500123	0	1499862	0	0.130011	0.306017	0.500044	0.1293	NA	1.762	FALSE	0.866667	0.905357	0.88559	-0.00071131	NA
CRPC_342.ctDNA	0.100022	1500123	0	1500549	0	0.129982	0.305947	0.499929	0.1326	NA	1.825	FALSE	0.867857	0.845217	0.856388	0.00261846	NA
CRPC_342.ctDNA	0.100003	1500123	0	1499956	0	0.130007	0.306008	0.500028	0.1484	0.113036	1.829	FALSE	0.959108	0.786585	0.864322	0.0183928	-0.192971
CRPC_342.ctDNA	0.0999976	1500123	0	1499805	0	0.130014	0.306023	0.500053	0.1405	NA	1.831	FALSE	0.958442	0.844394	0.89781	0.0104862	NA
CRPC_342.ctDNA	0.1	1500123	0	1499880	0	0.130011	0.306015	0.50004	0.1582	0.10544	1.852	FALSE	0.949612	0.777778	0.855148	0.0281895	-0.200575
CRPC_342.ctDNA	0.100005	1500123	0	1500020	0	0.130004	0.306001	0.500017	0.1563	0.107409	1.847	FALSE	0.965157	0.789174	0.868339	0.0262955	-0.198592
CRPC_342.ctDNA	0.100034	1500123	0	1500905	0	0.129966	0.305911	0.49987	0.1437	NA	1.831	FALSE	0.915531	0.842105	0.877285	0.0137339	NA
CRPC_342.ctDNA	0.100005	1500123	0	1500038	0	0.130004	0.305999	0.500014	0.1407	NA	1.815	FALSE	0.904505	0.926199	0.915223	0.0106963	NA
CRPC_342.ctDNA	0.100017	1500123	0	1500388	0	0.129989	0.305963	0.499956	0.1531	NA	1.822	FALSE	0.956098	0.820084	0.882883	0.0231115	NA
CRPC_342.ctDNA	0.100019	1500123	0	1500452	0	0.129986	0.305957	0.499945	0.1509	NA	1.834	FALSE	0.977564	0.856742	0.913174	0.0209143	NA
CRPC_342.ctDNA	0.0999984	1500123	0	1499830	0	0.130013	0.30602	0.500049	0.1196	NA	1.835	FALSE	0.880178	0.904255	0.892054	-0.0104127	NA
CRPC_342.ctDNA	0.100009	1500123	0	1500146	0	0.129999	0.305988	0.499996	0.1443	NA	1.805	FALSE	0.946541	0.794195	0.863702	0.014301	NA
CRPC_342.ctDNA	0.100029	1500123	0	1500753	0	0.129973	0.305926	0.499895	0.1509	NA	1.844	FALSE	0.96	0.778055	0.859504	0.0209273	NA
CRPC_372.ctDNA	0.0999978	1500157	0	1499776	0	0.15502	0.272441	0.500064	0.1605	0.131064	2.862	FALSE	0.967914	0.967914	0.967914	0.00548031	-0.141376
CRPC_372.ctDNA	0.100004	1500157	0	1499970	0	0.15501	0.272423	0.500031	0.1663	0.131876	2.842	FALSE	0.967742	0.967742	0.967742	0.0112903	-0.140547
CRPC_372.ctDNA	0.1	1500157	0	1499845	0	0.155016	0.272434	0.500052	0.144	NA	2.912	FALSE	1	0.994444	0.997214	-0.0110161	NA
CRPC_372.ctDNA	0.10001	1500157	0	1500144	0	0.155001	0.272407	0.500002	0.1402	NA	2.955	FALSE	1	0.994444	0.997214	-0.0148007	NA
CRPC_372.ctDNA	0.0999733	1500157	0	1499042	0	0.155058	0.272507	0.500186	0.1587	0.125754	2.81	FALSE	0.967742	0.967742	0.967742	0.00364238	-0.146754
CRPC_372.ctDNA	0.100001	1500157	0	1499862	0	0.155015	0.272433	0.500049	0.1477	NA	2.915	FALSE	0.99359	0.987261	0.990415	-0.00731524	NA
CRPC_372.ctDNA	0.100024	1500157	0	1500549	0	0.15498	0.272371	0.499935	0.1579	0.122215	2.845	FALSE	0.967568	0.967568	0.967568	0.00292025	-0.150156
CRPC_372.ctDNA	0.100004	1500157	0	1499956	0	0.15501	0.272424	0.500033	0.1554	0.104895	2.789	FALSE	0.967742	0.967742	0.967742	0.000389615	-0.167529
CRPC_372.ctDNA	0.0999987	1500157	0	1499805	0	0.155018	0.272438	0.500059	0.1534	0.127997	2.903	FALSE	0.994624	0.989305	0.991957	-0.00161819	-0.144441
CRPC_372.ctDNA	0.100001	1500157	0	1499880	0	0.155014	0.272431	0.500046	0.1742	0.130267	2.821	FALSE	0.962733	0.962733	0.962733	0.0191857	-0.142165
CRPC_372.ctDNA	0.100006	1500157	0	1500020	0	0.155007	0.272419	0.500023	0.1666	0.130481	2.831	FALSE	0.994624	0.994624	0.994624	0.0115929	-0.141937
CRPC_372.ctDNA	0.100035	1500157	0	1500905	0	0.154961	0.272338	0.499875	0.1609	0.12901	2.85	FALSE	0.967914	0.967914	0.967914	0.00593863	-0.143329
CRPC_372.ctDNA	0.100006	1500157	0	1500038	0	0.155006	0.272417	0.50002	0.1014	0.0620264	2.541	FALSE	0.967914	0.967914	0.967914	-0.0536061	-0.210391
CRPC_372.ctDNA	0.100018	1500157	0	1500388	0	0.154988	0.272385	0.499962	0.1461	0.102723	2.883	FALSE	0.993789	0.993789	0.993789	-0.00888807	-0.169662
CRPC_372.ctDNA	0.10002	1500157	0	1500452	0	0.154985	0.272379	0.499951	0.165	0.124641	2.803	FALSE	0.967742	0.967742	0.967742	0.0100152	-0.147738
CRPC_372.ctDNA	0.0999996	1500157	0	1499830	0	0.155017	0.272436	0.500055	0.1635	0.130228	2.864	FALSE	0.967914	0.967914	0.967914	0.0084831	-0.142208
CRPC_372.ctDNA	0.10001	1500157	0	1500146	0	0.155001	0.272407	0.500002	0.1417	NA	2.924	FALSE	0.993789	0.987654	0.990712	-0.0133006	NA
CRPC_372.ctDNA	0.10003	1500157	0	1500753	0	0.154969	0.272352	0.499901	0.1647	0.131447	2.833	FALSE	0.967742	0.967742	0.967742	0.00973078	-0.140905
MBC_333.ctDNA	0.0999984	1500177	0	1499776	0	0.060008	0.230176	0.500067	0.05515	NA	3.006	FALSE	0.433022	0.576763	0.494662	-0.00485802	NA
MBC_333.ctDNA	0.100005	1500177	0	1499970	0	0.0600041	0.230161	0.500034	0.07097	0.0404458	2.864	FALSE	0.460674	0.76779	0.575843	0.0109659	-0.189715
MBC_333.ctDNA	0.100001	1500177	0	1499845	0	0.0600066	0.230171	0.500055	0.05314	NA	2.98	FALSE	0.439179	0.576763	0.498655	-0.00686664	NA
MBC_333.ctDNA	0.100011	1500177	0	1500144	0	0.0600007	0.230148	0.500005	0.05619	NA	2.95	FALSE	0.325551	0.520747	0.400638	-0.00381066	NA
MBC_333.ctDNA	0.099974	1500177	0	1499042	0	0.0600227	0.230232	0.500189	0.05445	NA	2.957	FALSE	0.38543	0.603734	0.470493	-0.00557271	NA
MBC_333.ctDNA	0.100001	1500177	0	1499862	0	0.0600063	0.230169	0.500052	0.05811	NA	2.968	FALSE	0.462562	0.576763	0.513389	-0.0018963	NA
MBC_333.ctDNA	0.100024	1500177	0	1500549	0	0.0599926	0.230117	0.499938	0.05913	NA	2.955	FALSE	0.416309	0.603734	0.492803	-0.000862562	NA
MBC_333.ctDNA	0.100004	1500177	0	1499956	0	0.0600044	0.230162	0.500037	0.04906	0.0229012	2.697	FALSE	0.343075	0.723861	0.465517	-0.0109444	-0.207261
MBC_333.ctDNA	0.0999994	1500177	0	1499805	0	0.0600074	0.230174	0.500062	0.05189	NA	2.972	FALSE	0.319173	0.576763	0.410939	-0.00811744	NA
MBC_333.ctDNA	0.100002	1500177	0	1499880	0	0.0600059	0.230168	0.500049	0.05499	NA	2.979	FALSE	0.448387	0.576763	0.504537	-0.00501594	NA
MBC_333.ctDNA	0.100007	1500177	0	1500020	0	0.0600031	0.230157	0.500026	0.05057	NA	2.663	FALSE	0.335761	0.860996	0.48312	-0.00943314	NA
MBC_333.ctDNA	0.100036	1500177	0	1500905	0	0.0599854	0.230089	0.499879	0.05244	0.0331526	2.896	FALSE	0.474729	0.751429	0.581858	-0.00754545	-0.196937
MBC_333.ctDNA	0.100007	1500177	0	1500038	0	0.0600028	0.230156	0.500023	0.04844	NA	3.072	FALSE	0.309904	0.603734	0.409571	-0.0115628	NA
MBC_333.ctDNA	0.100019	1500177	0	1500388	0	0.0599958	0.230129	0.499965	0.06264	0.0302301	2.709	FALSE	0.381275	0.789326	0.514181	0.00264422	-0.199899
MBC_333.ctDNA	0.100021	1500177	0	1500452	0	0.0599945	0.230124	0.499954	0.05147	NA	2.966	FALSE	0.392801	0.520747	0.447814	-0.0085245	NA
MBC_333.ctDNA	0.1	1500177	0	1499830	0	0.0600069	0.230172	0.500058	0.05018	0.0197157	2.862	FALSE	0.468905	0.85877	0.606597	-0.00982694	-0.210456
MBC_333.ctDNA	0.100011	1500177	0	1500146	0	0.0600006	0.230148	0.500005	0.05415	NA	2.811	FALSE	0.391982	0.73029	0.510145	-0.00585062	NA
MBC_333.ctDNA	0.100031	1500177	0	1500753	0	0.0599885	0.230101	0.499904	0.0529	NA	2.922	FALSE	0.438554	0.755187	0.554878	-0.00708848	NA
MBC_8.ctDNA	0.0999732	1499421	0	1499776	0	0.0849899	0.231873	0.499941	0.07304	0.0473737	3.14	FALSE	0.65051	0.934066	0.766917	-0.0119499	-0.184499
MBC_8.ctDNA	0.0999797	1499421	0	1499970	0	0.0849844	0.231858	0.499908	0.0772	NA	3.237	FALSE	0.707792	0.79562	0.749141	-0.00778444	NA
MBC_8.ctDNA	0.0999755	1499421	0	1499845	0	0.084988	0.231867	0.499929	0.1486	NA	3.985	FALSE	0.987421	0.572993	0.725173	0.063612	NA
MBC_8.ctDNA	0.0999855	1499421	0	1500144	0	0.0849795	0.231844	0.499879	0.07669	0.053775	3.176	FALSE	0.707254	1	0.828528	-0.00828951	-0.178069
MBC_8.ctDNA	0.0999488	1499421	0	1499042	0	0.0850107	0.231929	0.500063	0.09626	NA	3.272	FALSE	0.653061	0.934307	0.768769	0.0112493	NA
MBC_8.ctDNA	0.0999761	1499421	0	1499862	0	0.0849875	0.231866	0.499926	0.07266	0.0496922	3.089	FALSE	0.641509	1	0.781609	-0.0123275	-0.182174
MBC_8.ctDNA	0.099999	1499421	0	1500549	0	0.084968	0.231813	0.499812	0.08173	0.0454092	3.183	FALSE	0.848057	0.879121	0.863309	-0.00323804	-0.186404
MBC_8.ctDNA	0.0999792	1499421	0	1499956	0	0.0849848	0.231859	0.499911	0.147	NA	3.989	FALSE	0.972376	0.642336	0.773626	0.0620152	NA
MBC_8.ctDNA	0.0999742	1499421	0	1499805	0	0.0849891	0.23187	0.499936	0.08166	NA	3.212	FALSE	0.69863	0.930657	0.798122	-0.00332912	NA
MBC_8.ctDNA	0.0999767	1499421	0	1499880	0	0.084987	0.231865	0.499923	0.0779	0.0531901	3.14	FALSE	0.79085	0.886447	0.835924	-0.00708699	-0.178674
MBC_8.ctDNA	0.0999814	1499421	0	1500020	0	0.084983	0.231854	0.4999	0.07974	NA	3.295	FALSE	0.704188	0.981752	0.820122	-0.00524303	NA
MBC_8.ctDNA	0.100011	1499421	0	1500905	0	0.084958	0.231785	0.499753	0.07656	0.0496645	3.106	FALSE	0.670185	0.933824	0.780338	-0.00839796	-0.182121
MBC_8.ctDNA	0.099982	1499421	0	1500038	0	0.0849825	0.231852	0.499897	0.08486	NA	3.225	FALSE	0.680203	0.978102	0.802395	-0.000122515	NA
MBC_8.ctDNA	0.0999936	1499421	0	1500388	0	0.0849726	0.231825	0.499839	0.07879	NA	3.222	FALSE	0.790087	0.989051	0.878444	-0.0061826	NA
MBC_8.ctDNA	0.0999958	1499421	0	1500452	0	0.0849708	0.23182	0.499828	0.09776	NA	3.269	FALSE	0.677083	0.992366	0.804954	0.0127892	NA
MBC_8.ctDNA	0.099975	1499421	0	1499830	0	0.0849884	0.231868	0.499932	0.08126	0.0501699	3.102	FALSE	0.860215	0.879121	0.869565	-0.00372841	-0.181698
MBC_8.ctDNA	0.0999856	1499421	0	1500146	0	0.0849795	0.231844	0.499879	0.1021	0.0897561	3.207	FALSE	0.700549	0.930657	0.799373	0.0171205	-0.142088
MBC_8.ctDNA	0.100006	1499421	0	1500753	0	0.0849623	0.231797	0.499778	0.06926	0.049327	3.145	FALSE	0.692935	0.930657	0.794393	-0.0157023	-0.18247
CRPC_554.ctDNA_T2	0.100001	1500257	0	1499776	0	0.285046	0.11302	0.50008	0.2586	0.0739855	1.929	FALSE	0.980315	0.946768	0.96325	-0.0264457	-0.0390348
CRPC_554.ctDNA_T2	0.100008	1500257	0	1499970	0	0.285027	0.113013	0.500048	0.2783	0.0977668	1.913	FALSE	0.972549	0.892086	0.930582	-0.00672726	-0.0152462
CRPC_554.ctDNA_T2	0.100003	1500257	0	1499845	0	0.285039	0.113018	0.500069	0.247	0.0826709	1.955	FALSE	0.972763	0.912409	0.94162	-0.0380391	-0.0303468
CRPC_554.ctDNA_T2	0.100013	1500257	0	1500144	0	0.285011	0.113006	0.500019	0.2695	0.0908215	1.932	FALSE	0.976654	0.954373	0.965385	-0.0155107	-0.0221849
CRPC_554.ctDNA_T2	0.0999766	1500257	0	1499042	0	0.285115	0.113048	0.500203	0.2619	0.0808485	1.924	FALSE	0.980392	0.95057	0.965251	-0.0232155	-0.0321994
CRPC_554.ctDNA_T2	0.100004	1500257	0	1499862	0	0.285038	0.113017	0.500066	0.2683	0.0876804	1.921	FALSE	0.980392	0.954198	0.967118	-0.0167375	-0.0253366
CRPC_554.ctDNA_T2	0.100027	1500257	0	1500549	0	0.284972	0.112991	0.499951	0.2597	0.0789748	1.912	FALSE	0.958175	0.961832	0.96	-0.0252723	-0.0340164
CRPC_554.ctDNA_T2	0.100007	1500257	0	1499956	0	0.285029	0.113013	0.50005	0.2506	0.0790392	1.946	FALSE	0.98	0.957031	0.968379	-0.0344286	-0.0339743
CRPC_554.ctDNA_T2	0.100002	1500257	0	1499805	0	0.285043	0.113019	0.500075	0.2596	0.0845777	1.924	FALSE	0.950943	0.958175	0.954545	-0.0254429	-0.0284415
CRPC_554.ctDNA_T2	0.100005	1500257	0	1499880	0	0.285036	0.113016	0.500063	0.2421	0.0820719	1.935	FALSE	0.958175	0.961832	0.96	-0.0429358	-0.0309445
CRPC_554.ctDNA_T2	0.100009	1500257	0	1500020	0	0.285023	0.113011	0.500039	0.2517	0.0747297	1.94	FALSE	0.972868	0.954373	0.963532	-0.0333225	-0.0382814
CRPC_554.ctDNA_T2	0.100039	1500257	0	1500905	0	0.284938	0.112978	0.499892	0.262	0.0770018	1.921	FALSE	0.958175	0.969231	0.963671	-0.0229385	-0.035976
CRPC_554.ctDNA_T2	0.10001	1500257	0	1500038	0	0.285021	0.11301	0.500036	0.2515	0.0756261	1.925	FALSE	0.954545	0.958175	0.956357	-0.0335208	-0.0373844
CRPC_554.ctDNA_T2	0.100021	1500257	0	1500388	0	0.284988	0.112997	0.499978	0.2646	0.0804913	1.949	FALSE	0.954373	0.961686	0.958015	-0.0203876	-0.0325059
CRPC_554.ctDNA_T2	0.100024	1500257	0	1500452	0	0.284981	0.112995	0.499968	0.2712	0.0791633	1.928	FALSE	0.962547	0.95539	0.958955	-0.0137815	-0.0338315
CRPC_554.ctDNA_T2	0.100003	1500257	0	1499830	0	0.285041	0.113018	0.500071	0.2657	0.082181	1.934	FALSE	0.947154	0.958848	0.952965	-0.0193406	-0.0308372
CRPC_554.ctDNA_T2	0.100013	1500257	0	1500146	0	0.285011	0.113006	0.500018	0.2678	0.0952565	1.91	FALSE	0.95539	0.92446	0.939671	-0.0172105	-0.0177499
CRPC_554.ctDNA_T2	0.100034	1500257	0	1500753	0	0.284953	0.112983	0.499917	0.2384	0.080007	1.946	FALSE	0.976	0.956863	0.966337	-0.0465529	-0.0329764
MBC_320.ctDNA	0.0999826	1499702	0	1499776	0	0.079998	0.178568	0.499988	0.0547	NA	1.94	FALSE	0.647887	0.851852	0.736	-0.025298	NA
MBC_320.ctDNA	0.0999891	1499702	0	1499970	0	0.0799929	0.178557	0.499955	0.04264	NA	1.979	FALSE	0.385093	0.765432	0.512397	-0.0373529	NA
MBC_320.ctDNA	0.0999849	1499702	0	1499845	0	0.0799962	0.178564	0.499976	0.04606	NA	1.933	FALSE	0.55042	0.808642	0.655	-0.0339362	NA
MBC_320.ctDNA	0.0999949	1499702	0	1500144	0	0.0799882	0.178546	0.499926	0.04051	NA	2.014	FALSE	0.594595	0.679012	0.634006	-0.0394782	NA
MBC_320.ctDNA	0.0999581	1499702	0	1499042	0	0.0800176	0.178612	0.50011	0.03926	NA	1.932	FALSE	0.517685	0.993827	0.680761	-0.0407576	NA
MBC_320.ctDNA	0.0999855	1499702	0	1499862	0	0.0799957	0.178563	0.499973	0.04193	NA	1.98	FALSE	0.431535	0.641975	0.516129	-0.0380657	NA
MBC_320.ctDNA	0.100008	1499702	0	1500549	0	0.0799774	0.178522	0.499859	0.04502	NA	1.956	FALSE	0.591398	0.679012	0.632184	-0.0349574	NA
MBC_320.ctDNA	0.0999886	1499702	0	1499956	0	0.0799932	0.178557	0.499958	0.05859	NA	1.944	FALSE	0.627803	0.864198	0.727273	-0.0214032	NA
MBC_320.ctDNA	0.0999836	1499702	0	1499805	0	0.0799973	0.178566	0.499983	0.04128	NA	2.007	FALSE	0.552764	0.679012	0.609418	-0.0387173	NA
MBC_320.ctDNA	0.0999861	1499702	0	1499880	0	0.0799953	0.178562	0.49997	0.04211	NA	1.903	FALSE	0.292411	0.808642	0.429508	-0.0378853	NA
MBC_320.ctDNA	0.0999907	1499702	0	1500020	0	0.0799915	0.178554	0.499947	0.03701	NA	1.967	FALSE	0.483395	0.808642	0.605081	-0.0429815	NA
MBC_320.ctDNA	0.10002	1499702	0	1500905	0	0.0799679	0.178501	0.4998	0.03851	NA	1.952	FALSE	0.466192	0.808642	0.591422	-0.0414579	NA
MBC_320.ctDNA	0.0999913	1499702	0	1500038	0	0.079991	0.178553	0.499944	0.04632	NA	1.953	FALSE	0.599251	0.987654	0.745921	-0.033671	NA
MBC_320.ctDNA	0.100003	1499702	0	1500388	0	0.0799817	0.178532	0.499886	0.03684	NA	2.007	FALSE	0.492481	0.808642	0.61215	-0.0431417	NA
MBC_320.ctDNA	0.100005	1499702	0	1500452	0	0.07998	0.178528	0.499875	0.04999	NA	1.971	FALSE	0.594595	0.679012	0.634006	-0.02999	NA
MBC_320.ctDNA	0.0999844	1499702	0	1499830	0	0.0799966	0.178565	0.499979	0.06519	NA	1.921	FALSE	0.610895	0.969136	0.749403	-0.0148066	NA
MBC_320.ctDNA	0.0999949	1499702	0	1500146	0	0.0799882	0.178546	0.499926	0.03994	NA	2.011	FALSE	0.449721	0.993827	0.619231	-0.0400482	NA
MBC_320.ctDNA	0.100015	1499702	0	1500753	0	0.079972	0.17851	0.499825	0.04165	NA	1.981	FALSE	0.587591	0.993827	0.738532	-0.038322	NA
CRPC_531.ctDNA	0.0999697	1499315	0	1499776	0	0.239963	0.154896	0.499923	0.207	NA	2.086	FALSE	0.982993	0.900312	0.939837	-0.0329631	NA
CRPC_531.ctDNA	0.0999762	1499315	0	1499970	0	0.239948	0.154886	0.499891	0.1705	NA	2.124	FALSE	0.978873	0.866044	0.919008	-0.0694476	NA
CRPC_531.ctDNA	0.099972	1499315	0	1499845	0	0.239958	0.154892	0.499912	0.2134	NA	2.086	FALSE	0.986395	0.900621	0.941558	-0.0265576	NA
CRPC_531.ctDNA	0.099982	1499315	0	1500144	0	0.239934	0.154877	0.499862	0.1952	NA	2.092	FALSE	0.973154	0.91195	0.941558	-0.0447337	NA
CRPC_531.ctDNA	0.0999452	1499315	0	1499042	0	0.240022	0.154934	0.500046	0.2133	NA	2.082	FALSE	0.977679	0.811111	0.88664	-0.0267219	NA
CRPC_531.ctDNA	0.0999726	1499315	0	1499862	0	0.239956	0.154891	0.499909	0.1645	NA	2.114	FALSE	0.968421	0.859813	0.910891	-0.0754562	NA
CRPC_531.ctDNA	0.0999955	1499315	0	1500549	0	0.239901	0.154856	0.499794	0.2102	NA	2.07	FALSE	0.96	0.897196	0.927536	-0.0297013	NA
CRPC_531.ctDNA	0.0999757	1499315	0	1499956	0	0.239949	0.154886	0.499893	0.2111	NA	2.08	FALSE	0.981221	0.832669	0.900862	-0.0288487	NA
CRPC_531.ctDNA	0.0999707	1499315	0	1499805	0	0.239961	0.154894	0.499918	0.2212	NA	2.089	FALSE	0.985401	0.838509	0.90604	-0.0187608	NA
CRPC_531.ctDNA	0.0999732	1499315	0	1499880	0	0.239955	0.15489	0.499906	0.2127	NA	2.086	FALSE	0.996429	0.86646	0.92691	-0.0272548	NA
CRPC_531.ctDNA	0.0999778	1499315	0	1500020	0	0.239944	0.154883	0.499882	0.1236	NA	2.158	FALSE	0.936585	0.806723	0.866817	-0.116344	NA
CRPC_531.ctDNA	0.100007	1499315	0	1500905	0	0.239873	0.154837	0.499735	0.19	NA	2.084	FALSE	0.964664	0.847826	0.902479	-0.0498728	NA
CRPC_531.ctDNA	0.0999784	1499315	0	1500038	0	0.239942	0.154882	0.499879	0.1243	NA	2.145	FALSE	0.946502	0.848708	0.894942	-0.115642	NA
CRPC_531.ctDNA	0.0999901	1499315	0	1500388	0	0.239914	0.154864	0.499821	0.1811	NA	2.117	FALSE	0.96875	0.86646	0.914754	-0.0588142	NA
CRPC_531.ctDNA	0.0999922	1499315	0	1500452	0	0.239909	0.154861	0.49981	0.2211	NA	2.072	FALSE	0.99639	0.857143	0.921536	-0.018809	NA
CRPC_531.ctDNA	0.0999715	1499315	0	1499830	0	0.239959	0.154893	0.499914	0.2109	NA	2.089	FALSE	0.97561	0.869565	0.91954	-0.0290588	NA
CRPC_531.ctDNA	0.099982	1499315	0	1500146	0	0.239934	0.154877	0.499861	0.2138	NA	2.081	FALSE	0.976109	0.890966	0.931596	-0.0261335	NA
CRPC_531.ctDNA	0.100002	1499315	0	1500753	0	0.239885	0.154845	0.49976	0.2068	NA	2.077	FALSE	0.9699	0.90625	0.936995	-0.033085	NA
CRPC_468.ctDNA	0.100025	1500965	0	1499776	0	0.375149	0.0822783	0.500198	0.3538	NA	2.033	FALSE	0.978022	0.944297	0.960864	-0.0213486	NA
CRPC_468.ctDNA	0.100031	1500965	0	1499970	0	0.375124	0.082273	0.500166	0.369	NA	2.038	FALSE	0.979661	0.938312	0.958541	-0.00612434	NA
CRPC_468.ctDNA	0.100027	1500965	0	1499845	0	0.37514	0.0822764	0.500187	0.3591	NA	2.026	FALSE	0.973881	0.922261	0.947368	-0.01604	NA
CRPC_468.ctDNA	0.100037	1500965	0	1500144	0	0.375103	0.0822682	0.500137	0.3744	NA	2.041	FALSE	0.974026	0.922131	0.947368	-0.000702587	NA
CRPC_468.ctDNA	0.1	1500965	0	1499042	0	0.37524	0.0822984	0.50032	0.3594	NA	2.029	FALSE	0.975352	0.942177	0.958478	-0.0158404	NA
CRPC_468.ctDNA	0.100028	1500965	0	1499862	0	0.375138	0.0822759	0.500184	0.3656	NA	2.028	FALSE	0.969072	0.933775	0.951096	-0.00953784	NA
CRPC_468.ctDNA	0.10005	1500965	0	1500549	0	0.375052	0.0822571	0.500069	0.3534	0.0198646	2.034	FALSE	0.970183	0.979167	0.974654	-0.021652	-0.0623925
CRPC_468.ctDNA	0.100031	1500965	0	1499956	0	0.375126	0.0822734	0.500168	0.356	NA	2.029	FALSE	0.975	0.928571	0.95122	-0.0191261	NA
CRPC_468.ctDNA	0.100026	1500965	0	1499805	0	0.375145	0.0822775	0.500193	0.3606	NA	2.03	FALSE	0.972477	0.979215	0.975834	-0.014545	NA
CRPC_468.ctDNA	0.100028	1500965	0	1499880	0	0.375136	0.0822754	0.500181	0.3632	NA	2.034	FALSE	0.976378	0.918519	0.946565	-0.0119356	NA
CRPC_468.ctDNA	0.100033	1500965	0	1500020	0	0.375118	0.0822716	0.500157	0.3494	NA	2.033	FALSE	0.980296	0.956731	0.96837	-0.0257181	NA
CRPC_468.ctDNA	0.100062	1500965	0	1500905	0	0.375007	0.0822473	0.50001	0.3598	NA	2.028	FALSE	0.977995	0.943396	0.960384	-0.0152075	NA
CRPC_468.ctDNA	0.100033	1500965	0	1500038	0	0.375116	0.0822711	0.500154	0.3566	NA	2.031	FALSE	0.977778	0.932862	0.954792	-0.0185158	NA
CRPC_468.ctDNA	0.100045	1500965	0	1500388	0	0.375072	0.0822615	0.500096	0.3858	NA	2.035	FALSE	0.983051	0.947712	0.965058	0.0107279	NA
CRPC_468.ctDNA	0.100047	1500965	0	1500452	0	0.375064	0.0822598	0.500085	0.3686	NA	2.035	FALSE	0.97417	0.932862	0.953069	-0.00646409	NA
CRPC_468.ctDNA	0.100027	1500965	0	1499830	0	0.375142	0.0822768	0.500189	0.3557	NA	2.038	FALSE	0.97235	0.981395	0.976852	-0.0194418	NA
CRPC_468.ctDNA	0.100037	1500965	0	1500146	0	0.375102	0.0822681	0.500136	0.3656	NA	2.034	FALSE	0.972973	0.935065	0.953642	-0.00950234	NA
CRPC_468.ctDNA	0.100057	1500965	0	1500753	0	0.375026	0.0822515	0.500035	0.3557	NA	2.024	FALSE	0.968627	0.918216	0.942748	-0.0193265	NA
MBC_307.ctDNA	0.0999939	1500042	0	1499776	0	0.395035	0.192605	0.500044	0.2731	NA	3.036	FALSE	0.862275	0.603141	0.709797	-0.121935	NA
MBC_307.ctDNA	0.1	1500042	0	1499970	0	0.395009	0.192593	0.500012	0.293	NA	3.026	FALSE	0.863568	0.603141	0.710234	-0.102009	NA
MBC_307.ctDNA	0.0999962	1500042	0	1499845	0	0.395026	0.192601	0.500033	0.2821	NA	3.039	FALSE	0.863363	0.602094	0.709439	-0.112926	NA
MBC_307.ctDNA	0.100006	1500042	0	1500144	0	0.394987	0.192581	0.499983	0.288	NA	3.037	FALSE	0.861852	0.585912	0.697586	-0.106987	NA
MBC_307.ctDNA	0.0999695	1500042	0	1499042	0	0.395132	0.192652	0.500167	0.2808	NA	3.036	FALSE	0.84816	0.592077	0.697352	-0.114332	NA
MBC_307.ctDNA	0.0999968	1500042	0	1499862	0	0.395024	0.192599	0.50003	0.2951	NA	3.02	FALSE	0.871318	0.601713	0.711843	-0.0999237	NA
MBC_307.ctDNA	0.10002	1500042	0	1500549	0	0.394933	0.192555	0.499916	0.2741	NA	3.035	FALSE	0.866455	0.613739	0.718523	-0.120833	NA
MBC_307.ctDNA	0.0999999	1500042	0	1499956	0	0.395011	0.192593	0.500014	0.2757	NA	3.04	FALSE	0.871835	0.58617	0.701018	-0.119311	NA
MBC_307.ctDNA	0.0999949	1500042	0	1499805	0	0.395031	0.192603	0.50004	0.2943	NA	3.025	FALSE	0.872671	0.588482	0.702939	-0.100731	NA
MBC_307.ctDNA	0.0999974	1500042	0	1499880	0	0.395021	0.192598	0.500027	0.2741	NA	3.047	FALSE	0.866868	0.557393	0.678508	-0.120921	NA
MBC_307.ctDNA	0.100002	1500042	0	1500020	0	0.395003	0.192589	0.500004	0.2683	NA	3.062	FALSE	0.863077	0.596809	0.70566	-0.126703	NA
MBC_307.ctDNA	0.100032	1500042	0	1500905	0	0.394886	0.192533	0.499856	0.3515	0.255189	2.813	FALSE	0.868506	0.814307	0.840534	-0.0433864	0.0626565
MBC_307.ctDNA	0.100003	1500042	0	1500038	0	0.395001	0.192588	0.500001	0.2709	NA	3.026	FALSE	0.881978	0.613082	0.723349	-0.124101	NA
MBC_307.ctDNA	0.100014	1500042	0	1500388	0	0.394954	0.192566	0.499942	0.3052	NA	3.032	FALSE	0.842924	0.582796	0.689129	-0.0897544	NA
MBC_307.ctDNA	0.100016	1500042	0	1500452	0	0.394946	0.192562	0.499932	0.2832	NA	3.031	FALSE	0.868463	0.604857	0.713077	-0.111746	NA
MBC_307.ctDNA	0.0999957	1500042	0	1499830	0	0.395028	0.192601	0.500035	0.2904	NA	3.035	FALSE	0.858896	0.595745	0.703518	-0.104628	NA
MBC_307.ctDNA	0.100006	1500042	0	1500146	0	0.394986	0.192581	0.499983	0.2897	NA	3.019	FALSE	0.862275	0.603141	0.709797	-0.105286	NA
MBC_307.ctDNA	0.100027	1500042	0	1500753	0	0.394906	0.192542	0.499882	0.2712	NA	3.031	FALSE	0.868827	0.623477	0.725983	-0.123706	NA
MBC_325.ctDNA_T2	0.099991	1499955	0	1499776	0	0.0450027	0.2065	0.50003	0.0608	NA	2.116	FALSE	0.125506	1	0.223022	0.0157973	NA
MBC_325.ctDNA_T2	0.0999975	1499955	0	1499970	0	0.0449998	0.206487	0.499997	0.06137	NA	2.135	FALSE	0.158163	1	0.273128	0.0163702	NA
MBC_325.ctDNA_T2	0.0999933	1499955	0	1499845	0	0.0450017	0.206495	0.500018	0.06158	NA	2.079	FALSE	0.122288	1	0.217926	0.0165783	NA
MBC_325.ctDNA_T2	0.100003	1499955	0	1500144	0	0.0449972	0.206475	0.499969	0.07043	NA	2.077	FALSE	0.139326	1	0.244576	0.0254328	NA
MBC_325.ctDNA_T2	0.0999666	1499955	0	1499042	0	0.0450137	0.206551	0.500152	0.06937	NA	2.032	FALSE	0.183432	1	0.31	0.0243563	NA
MBC_325.ctDNA_T2	0.0999939	1499955	0	1499862	0	0.0450014	0.206494	0.500016	0.05947	NA	2.121	FALSE	0.150121	1	0.261053	0.0144686	NA
MBC_325.ctDNA_T2	0.100017	1499955	0	1500549	0	0.0449911	0.206447	0.499901	0.06641	NA	2.063	FALSE	0.251012	1	0.401294	0.0214189	NA
MBC_325.ctDNA_T2	0.099997	1499955	0	1499956	0	0.045	0.206488	0.5	0.06219	NA	2.101	FALSE	0.169399	1	0.28972	0.01719	NA
MBC_325.ctDNA_T2	0.099992	1499955	0	1499805	0	0.0450023	0.206498	0.500025	0.06372	NA	2.065	FALSE	0.155779	1	0.269565	0.0187177	NA
MBC_325.ctDNA_T2	0.0999945	1499955	0	1499880	0	0.0450011	0.206493	0.500013	0.06201	NA	2.098	FALSE	0.153846	1	0.266667	0.0170089	NA
MBC_325.ctDNA_T2	0.0999992	1499955	0	1500020	0	0.044999	0.206483	0.499989	0.06474	NA	2.033	FALSE	0.167568	1	0.287037	0.019741	NA
MBC_325.ctDNA_T2	0.100029	1499955	0	1500905	0	0.0449858	0.206423	0.499842	0.06386	NA	2.08	FALSE	0.224638	1	0.366864	0.0188742	NA
MBC_325.ctDNA_T2	0.0999998	1499955	0	1500038	0	0.0449988	0.206482	0.499986	0.06756	NA	2.003	FALSE	0.161458	1	0.278027	0.0225612	NA
MBC_325.ctDNA_T2	0.100011	1499955	0	1500388	0	0.0449935	0.206458	0.499928	0.06371	NA	2.049	FALSE	0.127572	1	0.226277	0.0187165	NA
MBC_325.ctDNA_T2	0.100014	1499955	0	1500452	0	0.0449925	0.206454	0.499917	0.0664	NA	2.022	FALSE	0.14554	1	0.254098	0.0214075	NA
MBC_325.ctDNA_T2	0.0999928	1499955	0	1499830	0	0.0450019	0.206497	0.500021	0.05948	NA	2.114	FALSE	0.137168	1	0.241245	0.0144781	NA
MBC_325.ctDNA_T2	0.100003	1499955	0	1500146	0	0.0449971	0.206475	0.499968	0.06605	NA	2.056	FALSE	0.154613	1	0.267819	0.0210529	NA
MBC_325.ctDNA_T2	0.100024	1499955	0	1500753	0	0.044988	0.206433	0.499867	0.06399	NA	2.05	FALSE	0.13964	1	0.245059	0.019002	NA
MBC_331.ctDNA_T2	0.0999944	1500056	0	1499776	0	0.175016	0.152831	0.500047	0.1706	NA	1.923	FALSE	0.971619	0.935691	0.953317	-0.00441633	NA
MBC_331.ctDNA_T2	0.100001	1500056	0	1499970	0	0.175005	0.152821	0.500014	0.1797	NA	1.907	FALSE	0.968811	0.930712	0.949379	0.00469498	NA
MBC_331.ctDNA_T2	0.0999967	1500056	0	1499845	0	0.175012	0.152828	0.500035	0.1798	NA	1.909	FALSE	0.96332	0.927509	0.945076	0.00478769	NA
MBC_331.ctDNA_T2	0.100007	1500056	0	1500144	0	0.174995	0.152812	0.499985	0.1824	NA	1.911	FALSE	0.967811	0.92229	0.944503	0.00740513	NA
MBC_331.ctDNA_T2	0.0999699	1500056	0	1499042	0	0.175059	0.152869	0.500169	0.1705	NA	1.892	FALSE	0.96944	0.939145	0.954052	-0.00455917	NA
MBC_331.ctDNA_T2	0.0999973	1500056	0	1499862	0	0.175011	0.152827	0.500032	0.1772	NA	1.901	FALSE	0.969052	0.931227	0.949763	0.00218868	NA
MBC_331.ctDNA_T2	0.10002	1500056	0	1500549	0	0.174971	0.152792	0.499918	0.1695	NA	1.911	FALSE	0.968932	0.927509	0.947768	-0.00547125	NA
MBC_331.ctDNA_T2	0.1	1500056	0	1499956	0	0.175006	0.152822	0.500017	0.1728	NA	1.904	FALSE	0.969052	0.931227	0.949763	-0.00220583	NA
MBC_331.ctDNA_T2	0.0999954	1500056	0	1499805	0	0.175015	0.15283	0.500042	0.17	NA	1.89	FALSE	0.960461	0.937299	0.948739	-0.00501464	NA
MBC_331.ctDNA_T2	0.0999979	1500056	0	1499880	0	0.17501	0.152826	0.500029	0.1742	NA	1.9	FALSE	0.969336	0.935855	0.952301	-0.000810267	NA
MBC_331.ctDNA_T2	0.100003	1500056	0	1500020	0	0.175002	0.152819	0.500006	0.1708	NA	1.908	FALSE	0.971667	0.937299	0.954173	-0.0042021	NA
MBC_331.ctDNA_T2	0.100032	1500056	0	1500905	0	0.17495	0.152774	0.499859	0.1728	NA	1.898	FALSE	0.954111	0.927509	0.940622	-0.00215049	NA
MBC_331.ctDNA_T2	0.100003	1500056	0	1500038	0	0.175001	0.152818	0.500003	0.1404	NA	1.976	FALSE	0.961353	0.949126	0.9552	-0.034601	NA
MBC_331.ctDNA_T2	0.100015	1500056	0	1500388	0	0.174981	0.1528	0.499945	0.1858	NA	1.913	FALSE	0.971545	0.867514	0.916587	0.0108194	NA
MBC_331.ctDNA_T2	0.100017	1500056	0	1500452	0	0.174977	0.152797	0.499934	0.1792	NA	1.914	FALSE	0.963048	0.918502	0.940248	0.0042231	NA
MBC_331.ctDNA_T2	0.0999962	1500056	0	1499830	0	0.175013	0.152828	0.500038	0.1668	NA	1.902	FALSE	0.969492	0.934641	0.951747	-0.00821318	NA
MBC_331.ctDNA_T2	0.100007	1500056	0	1500146	0	0.174995	0.152812	0.499985	0.1743	NA	1.912	FALSE	0.971619	0.935691	0.953317	-0.00069475	NA
MBC_331.ctDNA_T2	0.100027	1500056	0	1500753	0	0.174959	0.152781	0.499884	0.1721	NA	1.901	FALSE	0.963107	0.928839	0.945663	-0.00285935	NA
MBC_335.ctDNA	0.100031	1501143	0	1499776	0	0.245112	0.212867	0.500228	0.1463	0.0708238	2.828	FALSE	0.791604	0.99811	0.882943	-0.0988116	-0.142043
MBC_335.ctDNA	0.100037	1501143	0	1499970	0	0.245096	0.212853	0.500195	0.1444	0.0664529	2.857	FALSE	0.719562	0.983178	0.830964	-0.100696	-0.1464
MBC_335.ctDNA	0.100033	1501143	0	1499845	0	0.245106	0.212862	0.500216	0.2278	NA	3.167	FALSE	0.990157	0.984344	0.987242	-0.017306	NA
MBC_335.ctDNA	0.100043	1501143	0	1500144	0	0.245082	0.212841	0.500166	0.2373	NA	3.179	FALSE	0.987952	0.982036	0.984985	-0.00778155	NA
MBC_335.ctDNA	0.100006	1501143	0	1499042	0	0.245172	0.212919	0.50035	0.1447	0.0714239	2.882	FALSE	0.775714	0.985481	0.868106	-0.100472	-0.141495
MBC_335.ctDNA	0.100033	1501143	0	1499862	0	0.245105	0.212861	0.500213	0.1438	0.0608849	2.73	FALSE	0.697766	0.981516	0.815668	-0.101305	-0.151976
MBC_335.ctDNA	0.100056	1501143	0	1500549	0	0.245048	0.212812	0.500099	0.2236	NA	3.196	FALSE	0.989605	0.946322	0.96748	-0.0214485	NA
MBC_335.ctDNA	0.100037	1501143	0	1499956	0	0.245097	0.212854	0.500198	0.2264	NA	3.199	FALSE	0.991837	0.981818	0.986802	-0.0186969	NA
MBC_335.ctDNA	0.100032	1501143	0	1499805	0	0.245109	0.212865	0.500223	0.1454	0.0723365	2.806	FALSE	0.698391	0.996176	0.821119	-0.0997092	-0.140528
MBC_335.ctDNA	0.100034	1501143	0	1499880	0	0.245103	0.21286	0.50021	0.1479	0.0870687	2.892	FALSE	0.771596	1	0.871074	-0.0972031	-0.125791
MBC_335.ctDNA	0.100039	1501143	0	1500020	0	0.245092	0.21285	0.500187	0.139	0.0703896	2.777	FALSE	0.668335	0.98524	0.796421	-0.106092	-0.14246
MBC_335.ctDNA	0.100068	1501143	0	1500905	0	0.245019	0.212787	0.50004	0.1723	NA	2.357	FALSE	0.986742	0.961255	0.973832	-0.0727194	NA
MBC_335.ctDNA	0.100039	1501143	0	1500038	0	0.24509	0.212848	0.500184	0.1732	0.0456902	2.475	FALSE	0.981818	0.959147	0.97035	-0.0718902	-0.167158
MBC_335.ctDNA	0.100051	1501143	0	1500388	0	0.245062	0.212824	0.500126	0.2342	0.0846633	2.338	FALSE	0.982051	0.945679	0.963522	-0.0108616	-0.12816
MBC_335.ctDNA	0.100053	1501143	0	1500452	0	0.245056	0.212819	0.500115	0.2346	NA	3.192	FALSE	0.990138	0.984314	0.987217	-0.0104564	NA
MBC_335.ctDNA	0.100032	1501143	0	1499830	0	0.245107	0.212863	0.500219	0.2345	NA	3.206	FALSE	0.989837	0.945631	0.967229	-0.0106072	NA
MBC_335.ctDNA	0.100043	1501143	0	1500146	0	0.245081	0.212841	0.500166	0.1537	0.108389	2.964	FALSE	0.798825	1	0.888163	-0.0913814	-0.104452
MBC_335.ctDNA	0.100063	1501143	0	1500753	0	0.245032	0.212798	0.500065	0.2307	NA	3.173	FALSE	0.989837	0.983838	0.986829	-0.0143318	NA
CRPC_554.ctDNA	0.0999962	1500111	0	1499776	0	0.155017	0.191009	0.500056	0.1151	0.0209942	1.963	FALSE	0.875	0.809375	0.840909	-0.0399173	-0.170014
CRPC_554.ctDNA	0.100003	1500111	0	1499970	0	0.155007	0.190996	0.500023	0.1779	NA	1.926	FALSE	0.980952	0.572222	0.722807	0.0228927	NA
CRPC_554.ctDNA	0.0999985	1500111	0	1499845	0	0.155014	0.191004	0.500044	0.125	NA	1.956	FALSE	0.964	0.730303	0.831034	-0.0300137	NA
CRPC_554.ctDNA	0.100009	1500111	0	1500144	0	0.154998	0.190985	0.499995	0.1679	NA	1.926	FALSE	0.904459	0.625551	0.739583	0.0129017	NA
CRPC_554.ctDNA	0.0999718	1500111	0	1499042	0	0.155055	0.191055	0.500178	0.1457	NA	1.919	FALSE	0.939163	0.741742	0.828859	-0.00935525	NA
CRPC_554.ctDNA	0.0999991	1500111	0	1499862	0	0.155013	0.191003	0.500042	0.1909	NA	1.917	FALSE	0.977778	0.694737	0.812308	0.0358871	NA
CRPC_554.ctDNA	0.100022	1500111	0	1500549	0	0.154977	0.190959	0.499927	0.1433	NA	1.92	FALSE	0.931034	0.828221	0.876623	-0.0116774	NA
CRPC_554.ctDNA	0.100002	1500111	0	1499956	0	0.155008	0.190997	0.500026	0.1668	NA	1.92	FALSE	0.978723	0.669091	0.794816	0.011792	NA
CRPC_554.ctDNA	0.0999972	1500111	0	1499805	0	0.155016	0.191007	0.500051	0.1476	NA	1.912	FALSE	0.949495	0.859756	0.9024	-0.00741581	NA
CRPC_554.ctDNA	0.0999997	1500111	0	1499880	0	0.155012	0.191002	0.500039	0.1697	NA	1.922	FALSE	1	0.55814	0.716418	0.0146881	NA
CRPC_554.ctDNA	0.100004	1500111	0	1500020	0	0.155005	0.190993	0.500015	0.1383	NA	1.936	FALSE	0.935361	0.738739	0.825503	-0.0167047	NA
CRPC_554.ctDNA	0.100034	1500111	0	1500905	0	0.154959	0.190937	0.499868	0.1204	NA	1.948	FALSE	0.898917	0.770898	0.83	-0.034559	NA
CRPC_554.ctDNA	0.100005	1500111	0	1500038	0	0.155004	0.190992	0.500012	0.1383	NA	1.926	FALSE	0.940476	0.711712	0.810256	-0.0167038	NA
CRPC_554.ctDNA	0.100017	1500111	0	1500388	0	0.154986	0.19097	0.499954	0.153	NA	1.92	FALSE	0.932624	0.806748	0.865132	-0.00198569	NA
CRPC_554.ctDNA	0.100019	1500111	0	1500452	0	0.154982	0.190966	0.499943	0.1673	NA	1.912	FALSE	0.961131	0.847352	0.900662	0.0123176	NA
CRPC_554.ctDNA	0.099998	1500111	0	1499830	0	0.155015	0.191005	0.500047	0.1744	NA	1.923	FALSE	0.851064	0.705882	0.771704	0.0193855	NA
CRPC_554.ctDNA	0.100009	1500111	0	1500146	0	0.154998	0.190985	0.499994	0.1229	NA	1.98	FALSE	0.973913	0.704403	0.817518	-0.0320982	NA
CRPC_554.ctDNA	0.100029	1500111	0	1500753	0	0.154967	0.190946	0.499893	0.09399	NA	1.95	FALSE	0.884328	0.711712	0.788686	-0.0609768	NA
MBC_315.ctDNA	0.0999943	1500053	0	1499776	0	0.135012	0.164761	0.500046	0.1376	NA	1.886	FALSE	0.929752	0.93361	0.931677	0.00258753	NA
MBC_315.ctDNA	0.100001	1500053	0	1499970	0	0.135004	0.16475	0.500014	0.08658	NA	1.944	FALSE	0.896	0.965517	0.929461	-0.0484237	NA
MBC_315.ctDNA	0.0999966	1500053	0	1499845	0	0.135009	0.164757	0.500035	0.07815	0.02822	2.023	FALSE	0.693452	0.97286	0.809731	-0.0568594	-0.136537
MBC_315.ctDNA	0.100007	1500053	0	1500144	0	0.134996	0.16474	0.499985	0.09077	0.0214943	1.963	FALSE	0.73913	0.95625	0.833787	-0.0442259	-0.143246
MBC_315.ctDNA	0.0999698	1500053	0	1499042	0	0.135046	0.164801	0.500169	0.1086	NA	1.873	FALSE	0.873747	0.966741	0.917895	-0.0264455	NA
MBC_315.ctDNA	0.0999972	1500053	0	1499862	0	0.135009	0.164756	0.500032	0.08178	0.0189975	1.967	FALSE	0.719755	0.983264	0.831123	-0.0532286	-0.145758
MBC_315.ctDNA	0.10002	1500053	0	1500549	0	0.134978	0.164718	0.499917	0.08935	NA	1.938	FALSE	0.89272	0.970833	0.93014	-0.0456277	NA
MBC_315.ctDNA	0.1	1500053	0	1499956	0	0.135004	0.164751	0.500016	0.08305	0.0219169	1.982	FALSE	0.778351	0.941788	0.852305	-0.0519544	-0.142834
MBC_315.ctDNA	0.0999953	1500053	0	1499805	0	0.135011	0.164759	0.500041	0.1221	NA	1.886	FALSE	0.905286	0.885776	0.895425	-0.0129112	NA
MBC_315.ctDNA	0.0999978	1500053	0	1499880	0	0.135008	0.164755	0.500029	0.09267	NA	1.938	FALSE	0.822262	0.954167	0.883317	-0.0423378	NA
MBC_315.ctDNA	0.100002	1500053	0	1500020	0	0.135001	0.164747	0.500005	0.089	NA	1.95	FALSE	0.820702	0.965217	0.887113	-0.0460015	NA
MBC_315.ctDNA	0.100032	1500053	0	1500905	0	0.134962	0.164699	0.499858	0.1227	NA	1.829	FALSE	0.888889	0.92827	0.908153	-0.0122617	NA
MBC_315.ctDNA	0.100003	1500053	0	1500038	0	0.135001	0.164746	0.500002	0.07944	0.0312755	1.993	FALSE	0.895753	0.964657	0.928929	-0.0555607	-0.133471
MBC_315.ctDNA	0.100015	1500053	0	1500388	0	0.134985	0.164727	0.499944	0.1284	NA	1.897	FALSE	0.955399	0.902439	0.928164	-0.00658493	NA
MBC_315.ctDNA	0.100017	1500053	0	1500452	0	0.134982	0.164724	0.499934	0.08411	0.0233742	1.96	FALSE	0.694362	0.977035	0.811795	-0.050872	-0.141349
MBC_315.ctDNA	0.0999961	1500053	0	1499830	0	0.13501	0.164758	0.500037	0.1339	NA	1.927	FALSE	0.992481	0.956522	0.97417	-0.00111004	NA
MBC_315.ctDNA	0.100007	1500053	0	1500146	0	0.134996	0.16474	0.499985	0.1325	NA	1.91	FALSE	0.992832	0.844512	0.912685	-0.00249582	NA
MBC_315.ctDNA	0.100027	1500053	0	1500753	0	0.134969	0.164707	0.499883	0.1298	NA	1.923	FALSE	0.97973	0.947712	0.963455	-0.00516851	NA
CRPC_468.ctDNA_T2	0.0999778	1499557	0	1499776	0	0.364973	0.0787522	0.499963	0.3475	NA	2.031	FALSE	0.979522	0.937908	0.958264	-0.0174733	NA
CRPC_468.ctDNA_T2	0.0999842	1499557	0	1499970	0	0.36495	0.0787471	0.499931	0.359	NA	2.047	FALSE	0.970874	0.9375	0.953895	-0.00594974	NA
CRPC_468.ctDNA_T2	0.0999801	1499557	0	1499845	0	0.364965	0.0787504	0.499952	0.354	NA	2.033	FALSE	0.985075	0.932862	0.958258	-0.010965	NA
CRPC_468.ctDNA_T2	0.09999	1499557	0	1500144	0	0.364929	0.0787426	0.499902	0.3628	NA	2.042	FALSE	0.981352	0.981352	0.981352	-0.00212857	NA
CRPC_468.ctDNA_T2	0.0999533	1499557	0	1499042	0	0.365063	0.0787715	0.500086	0.3538	NA	2.03	FALSE	0.978339	0.928082	0.952548	-0.0112627	NA
CRPC_468.ctDNA_T2	0.0999806	1499557	0	1499862	0	0.364963	0.07875	0.499949	0.3554	0.0160747	2.039	FALSE	0.974654	0.970183	0.972414	-0.00956288	-0.0626752
CRPC_468.ctDNA_T2	0.100004	1499557	0	1500549	0	0.364879	0.0787319	0.499835	0.3495	NA	2.037	FALSE	0.976027	0.931373	0.953177	-0.0153793	NA
CRPC_468.ctDNA_T2	0.0999838	1499557	0	1499956	0	0.364951	0.0787475	0.499933	0.3448	NA	2.04	FALSE	0.973384	0.927536	0.949907	-0.0201514	NA
CRPC_468.ctDNA_T2	0.0999787	1499557	0	1499805	0	0.36497	0.0787515	0.499959	0.3566	NA	2.03	FALSE	0.979522	0.937908	0.958264	-0.00836982	NA
CRPC_468.ctDNA_T2	0.0999812	1499557	0	1499880	0	0.364961	0.0787495	0.499946	0.3547	NA	2.036	FALSE	0.97786	0.933099	0.954955	-0.0102607	NA
CRPC_468.ctDNA_T2	0.0999859	1499557	0	1500020	0	0.364944	0.0787458	0.499923	0.3468	NA	2.033	FALSE	0.979522	0.937908	0.958264	-0.0181437	NA
CRPC_468.ctDNA_T2	0.100015	1499557	0	1500905	0	0.364836	0.0787226	0.499775	0.3524	NA	2.037	FALSE	0.979933	0.933121	0.955954	-0.012436	NA
CRPC_468.ctDNA_T2	0.0999865	1499557	0	1500038	0	0.364941	0.0787453	0.49992	0.3512	NA	2.033	FALSE	0.983471	0.922481	0.952	-0.0137415	NA
CRPC_468.ctDNA_T2	0.0999982	1499557	0	1500388	0	0.364899	0.0787362	0.499861	0.3756	NA	2.038	FALSE	0.980769	0.927273	0.953271	0.0107011	NA
CRPC_468.ctDNA_T2	0.1	1499557	0	1500452	0	0.364891	0.0787345	0.499851	0.3569	NA	2.036	FALSE	0.977528	0.928826	0.952555	-0.00799111	NA
CRPC_468.ctDNA_T2	0.0999796	1499557	0	1499830	0	0.364967	0.0787508	0.499954	0.3492	NA	2.047	FALSE	0.970199	0.933121	0.951299	-0.0157668	NA
CRPC_468.ctDNA_T2	0.0999901	1499557	0	1500146	0	0.364928	0.0787425	0.499902	0.3608	NA	2.032	FALSE	0.970297	0.936306	0.952998	-0.00412833	NA
CRPC_468.ctDNA_T2	0.10001	1499557	0	1500753	0	0.364855	0.0787266	0.499801	0.352	NA	2.03	FALSE	0.976654	0.92963	0.952562	-0.0128545	NA
MBC_349.ctDNA	0.0999909	1499950	0	1499776	0	0.245014	0.106565	0.500029	0.2353	0.209958	1.848	FALSE	0.97929	0.951149	0.965015	-0.00971421	0.103393
MBC_349.ctDNA	0.0999973	1499950	0	1499970	0	0.244998	0.106558	0.499997	0.2491	0.214077	1.868	FALSE	0.959259	0.938406	0.948718	0.00410163	0.107519
MBC_349.ctDNA	0.0999932	1499950	0	1499845	0	0.245009	0.106562	0.500018	0.241	0.217671	1.847	FALSE	0.961938	0.879747	0.919008	-0.00400858	0.111109
MBC_349.ctDNA	0.100003	1499950	0	1500144	0	0.244984	0.106552	0.499968	0.2302	NA	1.856	FALSE	0.964132	0.976744	0.970397	-0.0147842	NA
MBC_349.ctDNA	0.0999664	1499950	0	1499042	0	0.245074	0.106591	0.500151	0.2238	0.0323615	1.859	FALSE	0.96756	0.97305	0.970297	-0.0212742	-0.0742295
MBC_349.ctDNA	0.0999937	1499950	0	1499862	0	0.245007	0.106562	0.500015	0.2486	0.214666	1.854	FALSE	0.977848	0.906158	0.940639	0.00359281	0.108104
MBC_349.ctDNA	0.100017	1499950	0	1500549	0	0.244951	0.106537	0.4999	0.2267	NA	1.843	FALSE	0.975649	0.957006	0.966238	-0.0182511	NA
MBC_349.ctDNA	0.0999969	1499950	0	1499956	0	0.245	0.106559	0.499999	0.229	NA	1.841	FALSE	0.97651	0.95098	0.963576	-0.0159995	NA
MBC_349.ctDNA	0.0999918	1499950	0	1499805	0	0.245012	0.106564	0.500024	0.2428	0.215995	1.846	FALSE	0.969492	0.953333	0.961345	-0.00221184	0.109431
MBC_349.ctDNA	0.0999943	1499950	0	1499880	0	0.245006	0.106561	0.500012	0.2425	NA	1.853	FALSE	0.978417	0.964539	0.971429	-0.00250572	NA
MBC_349.ctDNA	0.099999	1499950	0	1500020	0	0.244994	0.106556	0.499988	0.2345	NA	1.855	FALSE	0.980044	0.946467	0.962963	-0.0104943	NA
MBC_349.ctDNA	0.100029	1499950	0	1500905	0	0.244922	0.106525	0.499841	0.248	0.215438	1.862	FALSE	0.968051	0.901786	0.933744	0.00307797	0.108913
MBC_349.ctDNA	0.0999996	1499950	0	1500038	0	0.244993	0.106556	0.499985	0.2261	NA	1.839	FALSE	0.96875	0.976012	0.972367	-0.0188928	NA
MBC_349.ctDNA	0.100011	1499950	0	1500388	0	0.244964	0.106543	0.499927	0.2399	NA	1.856	FALSE	0.978022	0.959938	0.968896	-0.00506423	NA
MBC_349.ctDNA	0.100013	1499950	0	1500452	0	0.244959	0.106541	0.499916	0.2459	0.217449	1.851	FALSE	0.977208	0.955432	0.966197	0.000940991	0.110908
MBC_349.ctDNA	0.0999927	1499950	0	1499830	0	0.24501	0.106563	0.50002	0.2362	NA	1.851	FALSE	0.968599	0.934732	0.951364	-0.0088098	NA
MBC_349.ctDNA	0.100003	1499950	0	1500146	0	0.244984	0.106552	0.499967	0.2448	NA	1.855	FALSE	0.986957	0.947808	0.966986	-0.000183994	NA
MBC_349.ctDNA	0.100023	1499950	0	1500753	0	0.244934	0.10653	0.499866	0.2234	0.0217011	1.842	FALSE	0.967468	0.970213	0.968839	-0.0215344	-0.0848291
CRPC_161.ctDNA	0.0999655	1499189	0	1499776	0	0.174966	0.20263	0.499902	0.1566	NA	2.072	FALSE	0.941667	0.71746	0.814414	-0.0183657	NA
CRPC_161.ctDNA	0.099972	1499189	0	1499970	0	0.174954	0.202617	0.49987	0.178	NA	2.06	FALSE	0.975728	0.679054	0.800797	0.00304557	NA
CRPC_161.ctDNA	0.0999678	1499189	0	1499845	0	0.174962	0.202626	0.499891	0.1578	NA	2.063	FALSE	0.904959	0.711039	0.796364	-0.0171617	NA
CRPC_161.ctDNA	0.0999778	1499189	0	1500144	0	0.174944	0.202606	0.499841	0.1591	NA	2.07	FALSE	0.946667	0.67619	0.788889	-0.0158443	NA
CRPC_161.ctDNA	0.099941	1499189	0	1499042	0	0.175009	0.20268	0.500025	0.1549	NA	2.065	FALSE	0.92827	0.698413	0.797101	-0.0201086	NA
CRPC_161.ctDNA	0.0999684	1499189	0	1499862	0	0.174961	0.202625	0.499888	0.1073	NA	2.121	FALSE	0.908714	0.697452	0.789189	-0.0676607	NA
CRPC_161.ctDNA	0.0999913	1499189	0	1500549	0	0.174921	0.202578	0.499773	0.1663	NA	2.061	FALSE	0.97235	0.674121	0.796226	-0.00862066	NA
CRPC_161.ctDNA	0.0999715	1499189	0	1499956	0	0.174955	0.202618	0.499872	0.1501	NA	2.071	FALSE	0.937759	0.733766	0.823315	-0.0248552	NA
CRPC_161.ctDNA	0.0999665	1499189	0	1499805	0	0.174964	0.202628	0.499897	0.1671	NA	2.06	FALSE	0.927039	0.692308	0.792661	-0.00786405	NA
CRPC_161.ctDNA	0.099969	1499189	0	1499880	0	0.17496	0.202623	0.499885	0.1657	NA	2.062	FALSE	0.921053	0.688525	0.787992	-0.00925968	NA
CRPC_161.ctDNA	0.0999736	1499189	0	1500020	0	0.174952	0.202614	0.499861	0.1585	NA	2.066	FALSE	0.955947	0.695513	0.805195	-0.0164515	NA
CRPC_161.ctDNA	0.100003	1499189	0	1500905	0	0.1749	0.202554	0.499714	0.1587	NA	2.055	FALSE	0.954545	0.686275	0.798479	-0.0161999	NA
CRPC_161.ctDNA	0.0999742	1499189	0	1500038	0	0.17495	0.202613	0.499858	0.1632	NA	2.055	FALSE	0.968468	0.689103	0.805243	-0.0117505	NA
CRPC_161.ctDNA	0.0999859	1499189	0	1500388	0	0.17493	0.202589	0.4998	0.07348	NA	2.092	FALSE	0.779923	0.64127	0.703833	-0.10145	NA
CRPC_161.ctDNA	0.099988	1499189	0	1500452	0	0.174926	0.202585	0.499789	0.113	NA	2.111	FALSE	0.88189	0.711111	0.787346	-0.0619263	NA
CRPC_161.ctDNA	0.0999673	1499189	0	1499830	0	0.174963	0.202627	0.499893	0.11	0.02002	2.173	FALSE	0.943478	0.758741	0.841085	-0.0649626	-0.182607
CRPC_161.ctDNA	0.0999778	1499189	0	1500146	0	0.174944	0.202605	0.49984	0.1586	NA	2.062	FALSE	0.975728	0.679054	0.800797	-0.0163442	NA
CRPC_161.ctDNA	0.0999981	1499189	0	1500753	0	0.174909	0.202564	0.499739	0.1491	NA	2.071	FALSE	0.950893	0.691558	0.800752	-0.0258088	NA
MBC_299.ctDNA	0.0999881	1499868	0	1499776	0	0.0600018	0.183773	0.500015	0.05155	NA	2.815	FALSE	0.529695	0.906593	0.668693	-0.00845184	NA
MBC_299.ctDNA	0.0999946	1499868	0	1499970	0	0.059998	0.183761	0.499983	0.05669	NA	2.93	FALSE	0.537021	0.826923	0.651163	-0.00330796	NA
MBC_299.ctDNA	0.0999904	1499868	0	1499845	0	0.0600005	0.183769	0.500004	0.0572	NA	2.938	FALSE	0.556808	0.81456	0.661461	-0.00280046	NA
MBC_299.ctDNA	0.1	1499868	0	1500144	0	0.0599945	0.18375	0.499954	0.05678	NA	2.889	FALSE	0.582505	0.804945	0.675894	-0.00321448	NA
MBC_299.ctDNA	0.0999637	1499868	0	1499042	0	0.0600165	0.183818	0.500138	0.05894	NA	2.936	FALSE	0.556548	0.787921	0.652326	-0.00107653	NA
MBC_299.ctDNA	0.099991	1499868	0	1499862	0	0.0600001	0.183768	0.500001	0.05786	NA	2.889	FALSE	0.56705	0.813187	0.668172	-0.00214012	NA
MBC_299.ctDNA	0.100014	1499868	0	1500549	0	0.0599864	0.183725	0.499887	0.05635	NA	2.931	FALSE	0.537708	0.754121	0.627787	-0.00363638	NA
MBC_299.ctDNA	0.0999941	1499868	0	1499956	0	0.0599982	0.183762	0.499985	0.08647	0.0611083	2.67	FALSE	0.84322	0.924149	0.881832	0.0264718	-0.122653
MBC_299.ctDNA	0.0999891	1499868	0	1499805	0	0.0600013	0.183771	0.500011	0.05727	NA	2.907	FALSE	0.54185	0.84478	0.660225	-0.00273126	NA
MBC_299.ctDNA	0.0999916	1499868	0	1499880	0	0.0599998	0.183766	0.499998	0.05721	NA	2.948	FALSE	0.509953	0.739011	0.603477	-0.00278976	NA
MBC_299.ctDNA	0.0999963	1499868	0	1500020	0	0.059997	0.183758	0.499975	0.05966	NA	2.96	FALSE	0.460526	0.769231	0.576132	-0.00033696	NA
MBC_299.ctDNA	0.100026	1499868	0	1500905	0	0.0599793	0.183704	0.499827	0.05792	NA	2.938	FALSE	0.517606	0.807692	0.630901	-0.00205927	NA
MBC_299.ctDNA	0.0999969	1499868	0	1500038	0	0.0599966	0.183757	0.499972	0.05596	NA	2.938	FALSE	0.581256	0.800824	0.673599	-0.0040366	NA
MBC_299.ctDNA	0.100009	1499868	0	1500388	0	0.0599896	0.183735	0.499913	0.05917	NA	2.946	FALSE	0.517992	0.751374	0.613229	-0.000819601	NA
MBC_299.ctDNA	0.100011	1499868	0	1500452	0	0.0599883	0.183731	0.499903	0.05683	NA	2.925	FALSE	0.541924	0.843407	0.65986	-0.00315832	NA
MBC_299.ctDNA	0.0999899	1499868	0	1499830	0	0.0600008	0.18377	0.500006	0.06623	NA	2.967	FALSE	0.528355	0.834328	0.646991	0.00622924	NA
MBC_299.ctDNA	0.1	1499868	0	1500146	0	0.0599944	0.18375	0.499954	0.0653	NA	2.975	FALSE	0.510345	0.773134	0.614837	0.00530556	NA
MBC_299.ctDNA	0.100021	1499868	0	1500753	0	0.0599823	0.183713	0.499853	0.0568	NA	2.899	FALSE	0.56879	0.846154	0.680287	-0.0031823	NA
MBC_288.ctDNA	0.0999973	1500143	0	1499776	0	0.220027	0.275703	0.500061	0.2257	NA	1.952	FALSE	0.950355	0.82716	0.884488	0.00567309	NA
MBC_288.ctDNA	0.100004	1500143	0	1499970	0	0.220013	0.275685	0.500029	0.2543	NA	1.961	FALSE	0.940909	0.851852	0.894168	0.0342873	NA
MBC_288.ctDNA	0.0999996	1500143	0	1499845	0	0.220022	0.275696	0.50005	0.2444	NA	1.954	FALSE	0.965714	0.786047	0.866667	0.0243781	NA
MBC_288.ctDNA	0.10001	1500143	0	1500144	0	0.22	0.275669	0.5	0.2419	NA	1.962	FALSE	0.926518	0.923567	0.92504	0.0219001	NA
MBC_288.ctDNA	0.0999728	1500143	0	1499042	0	0.220081	0.27577	0.500184	0.2232	NA	1.947	FALSE	0.923841	0.914754	0.919275	0.00311924	NA
MBC_288.ctDNA	0.1	1500143	0	1499862	0	0.220021	0.275695	0.500047	0.2382	NA	1.951	FALSE	0.931217	0.81106	0.866995	0.0181794	NA
MBC_288.ctDNA	0.100023	1500143	0	1500549	0	0.21997	0.275632	0.499932	0.2227	NA	1.957	FALSE	0.90404	0.913265	0.908629	0.00272977	NA
MBC_288.ctDNA	0.100003	1500143	0	1499956	0	0.220014	0.275686	0.500031	0.2492	NA	1.952	FALSE	0.93617	0.834123	0.882206	0.0291863	NA
MBC_288.ctDNA	0.0999983	1500143	0	1499805	0	0.220025	0.2757	0.500056	0.2388	NA	1.939	FALSE	0.926554	0.824121	0.87234	0.0187752	NA
MBC_288.ctDNA	0.100001	1500143	0	1499880	0	0.220019	0.275693	0.500044	0.2365	NA	1.958	FALSE	0.965174	0.836207	0.896074	0.0164807	NA
MBC_288.ctDNA	0.100005	1500143	0	1500020	0	0.220009	0.27568	0.50002	0.2294	NA	1.965	FALSE	0.956938	0.862069	0.907029	0.00939098	NA
MBC_288.ctDNA	0.100035	1500143	0	1500905	0	0.219944	0.275599	0.499873	0.2482	NA	1.962	FALSE	0.975369	0.849785	0.908257	0.0282559	NA
MBC_288.ctDNA	0.100006	1500143	0	1500038	0	0.220008	0.275679	0.500017	0.265	NA	1.94	FALSE	0.92437	0.718954	0.808824	0.0449923	NA
MBC_288.ctDNA	0.100018	1500143	0	1500388	0	0.219982	0.275647	0.499959	0.2639	NA	1.955	FALSE	0.934066	0.858586	0.894737	0.043918	NA
MBC_288.ctDNA	0.10002	1500143	0	1500452	0	0.219977	0.275641	0.499949	0.2408	NA	1.961	FALSE	0.963855	0.846561	0.901408	0.0208227	NA
MBC_288.ctDNA	0.0999991	1500143	0	1499830	0	0.220023	0.275698	0.500052	0.2343	NA	1.966	FALSE	0.943128	0.857759	0.89842	0.014277	NA
MBC_288.ctDNA	0.10001	1500143	0	1500146	0	0.22	0.275669	0.5	0.2328	NA	1.953	FALSE	0.927393	0.949324	0.93823	0.0128002	NA
MBC_288.ctDNA	0.10003	1500143	0	1500753	0	0.219955	0.275613	0.499898	0.2325	NA	1.951	FALSE	0.969697	0.888889	0.927536	0.0125447	NA
MBC_288.ctDNA_T2	0.0999987	1500185	0	1499776	0	0.380052	0.159741	0.500068	0.3524	NA	1.944	FALSE	0.935897	0.905707	0.920555	-0.0276518	NA
MBC_288.ctDNA_T2	0.100005	1500185	0	1499970	0	0.380027	0.15973	0.500036	0.3668	NA	1.952	FALSE	0.941989	0.911765	0.92663	-0.0132272	NA
MBC_288.ctDNA_T2	0.100001	1500185	0	1499845	0	0.380043	0.159737	0.500057	0.3659	NA	1.938	FALSE	0.964286	0.890863	0.926121	-0.0141431	NA
MBC_288.ctDNA_T2	0.100011	1500185	0	1500144	0	0.380005	0.159721	0.500007	0.3726	NA	1.951	FALSE	0.938697	0.868794	0.902394	-0.00740519	NA
MBC_288.ctDNA_T2	0.0999742	1500185	0	1499042	0	0.380145	0.15978	0.500191	0.3478	NA	1.94	FALSE	0.965147	0.891089	0.926641	-0.0323448	NA
MBC_288.ctDNA_T2	0.100002	1500185	0	1499862	0	0.380041	0.159736	0.500054	0.3749	NA	1.945	FALSE	0.947945	0.901042	0.923899	-0.00514091	NA
MBC_288.ctDNA_T2	0.100024	1500185	0	1500549	0	0.379954	0.159699	0.499939	0.3485	NA	1.94	FALSE	0.948454	0.915423	0.931646	-0.0314539	NA
MBC_288.ctDNA_T2	0.100005	1500185	0	1499956	0	0.380029	0.159731	0.500038	0.3471	0.015078	1.935	FALSE	0.928702	0.953096	0.940741	-0.032929	-0.144653
MBC_288.ctDNA_T2	0.0999997	1500185	0	1499805	0	0.380048	0.159739	0.500063	0.3655	NA	1.937	FALSE	0.942693	0.894022	0.917713	-0.0145481	NA
MBC_288.ctDNA_T2	0.100002	1500185	0	1499880	0	0.380039	0.159735	0.500051	0.3718	NA	1.949	FALSE	0.950464	0.895044	0.921922	-0.00823863	NA
MBC_288.ctDNA_T2	0.100007	1500185	0	1500020	0	0.380021	0.159728	0.500027	0.3503	NA	1.953	FALSE	0.954023	0.887701	0.919668	-0.0297209	NA
MBC_288.ctDNA_T2	0.100036	1500185	0	1500905	0	0.379909	0.159681	0.49988	0.353	NA	1.933	FALSE	0.927273	0.951493	0.939227	-0.0269088	NA
MBC_288.ctDNA_T2	0.100007	1500185	0	1500038	0	0.380019	0.159727	0.500024	0.3471	NA	1.941	FALSE	0.955556	0.840391	0.894281	-0.0329186	NA
MBC_288.ctDNA_T2	0.100019	1500185	0	1500388	0	0.379974	0.159708	0.499966	0.3783	NA	1.952	FALSE	0.955432	0.902632	0.928281	-0.00167429	NA
MBC_288.ctDNA_T2	0.100021	1500185	0	1500452	0	0.379966	0.159705	0.499956	0.3629	NA	1.94	FALSE	0.958637	0.912037	0.934757	-0.0170662	NA
MBC_288.ctDNA_T2	0.100001	1500185	0	1499830	0	0.380045	0.159738	0.500059	0.3559	NA	1.946	FALSE	0.954683	0.870523	0.910663	-0.024145	NA
MBC_288.ctDNA_T2	0.100011	1500185	0	1500146	0	0.380005	0.159721	0.500006	0.3618	NA	1.94	FALSE	0.956072	0.889423	0.921544	-0.0182049	NA
MBC_288.ctDNA_T2	0.100031	1500185	0	1500753	0	0.379928	0.159689	0.499905	0.3655	NA	1.944	FALSE	0.935374	0.848765	0.889968	-0.0144281	NA
MBC_339.ctDNA	0.0999853	1499783	0	1499776	0	0.16	0.209191	0.500001	0.09964	NA	2.198	FALSE	0.963768	0.880795	0.920415	-0.0603604	NA
MBC_339.ctDNA	0.0999918	1499783	0	1499970	0	0.15999	0.209177	0.499969	0.1096	0.0805889	2.351	FALSE	0.908772	0.830128	0.867672	-0.05039	-0.128588
MBC_339.ctDNA	0.0999876	1499783	0	1499845	0	0.159997	0.209186	0.49999	0.1065	0.0844439	2.338	FALSE	0.914286	0.88189	0.897796	-0.0534967	-0.124742
MBC_339.ctDNA	0.0999976	1499783	0	1500144	0	0.159981	0.209165	0.49994	0.1056	NA	2.262	FALSE	0.927083	0.835681	0.879012	-0.0543807	NA
MBC_339.ctDNA	0.0999608	1499783	0	1499042	0	0.16004	0.209242	0.500124	0.1759	0.103236	2.519	FALSE	0.949275	0.98005	0.964417	0.0158605	-0.106006
MBC_339.ctDNA	0.0999882	1499783	0	1499862	0	0.159996	0.209185	0.499987	0.1425	NA	2.825	FALSE	0.940299	0.937965	0.93913	-0.0174958	NA
MBC_339.ctDNA	0.100011	1499783	0	1500549	0	0.159959	0.209137	0.499872	0.1903	0.108224	2.527	FALSE	0.933985	0.979487	0.956195	0.0303408	-0.100913
MBC_339.ctDNA	0.0999913	1499783	0	1499956	0	0.159991	0.209178	0.499971	0.1385	NA	2.826	FALSE	0.941032	0.934146	0.937576	-0.0214908	NA
MBC_339.ctDNA	0.0999863	1499783	0	1499805	0	0.159999	0.209189	0.499996	0.1423	0.0772974	2.731	FALSE	0.93494	0.960396	0.947497	-0.0176988	-0.131891
MBC_339.ctDNA	0.0999888	1499783	0	1499880	0	0.159995	0.209183	0.499984	0.1409	NA	2.833	FALSE	0.934146	0.929612	0.931873	-0.0190948	NA
MBC_339.ctDNA	0.0999934	1499783	0	1500020	0	0.159987	0.209174	0.49996	0.1602	0.101423	2.694	FALSE	0.936019	0.970516	0.952955	0.000212641	-0.107751
MBC_339.ctDNA	0.100023	1499783	0	1500905	0	0.15994	0.209112	0.499813	0.1086	0.0942974	2.186	FALSE	0.917969	0.762987	0.833333	-0.0513402	-0.114815
MBC_339.ctDNA	0.099994	1499783	0	1500038	0	0.159986	0.209172	0.499957	0.1386	0.0808592	2.775	FALSE	0.937984	0.955263	0.946545	-0.0213864	-0.128313
MBC_339.ctDNA	0.100006	1499783	0	1500388	0	0.159968	0.209148	0.499899	0.1464	0.0894943	2.749	FALSE	0.923261	0.95297	0.937881	-0.0135677	-0.119654
MBC_339.ctDNA	0.100008	1499783	0	1500452	0	0.159964	0.209143	0.499889	0.1392	NA	2.794	FALSE	0.941032	0.950372	0.945679	-0.0207643	NA
MBC_339.ctDNA	0.0999871	1499783	0	1499830	0	0.159997	0.209187	0.499992	0.102	NA	2.108	FALSE	0.955801	0.894057	0.923899	-0.0579975	NA
MBC_339.ctDNA	0.0999976	1499783	0	1500146	0	0.159981	0.209165	0.499939	0.1423	NA	2.825	FALSE	0.94	0.949495	0.944724	-0.0176806	NA
MBC_339.ctDNA	0.100018	1499783	0	1500753	0	0.159948	0.209123	0.499838	0.1396	0.0809122	2.761	FALSE	0.920918	0.952507	0.936446	-0.0203483	-0.12821
MBC_330.ctDNA	0.100023	1500900	0	1499776	0	0.265099	0.119676	0.500187	0.2354	NA	1.94	FALSE	0.964481	0.946381	0.955345	-0.0296993	NA
MBC_330.ctDNA	0.100029	1500900	0	1499970	0	0.265082	0.119668	0.500155	0.2444	NA	1.942	FALSE	0.969444	0.950954	0.96011	-0.0206821	NA
MBC_330.ctDNA	0.100025	1500900	0	1499845	0	0.265093	0.119673	0.500176	0.2445	NA	1.938	FALSE	0.972067	0.95082	0.961326	-0.0205932	NA
MBC_330.ctDNA	0.100035	1500900	0	1500144	0	0.265067	0.119661	0.500126	0.2534	NA	1.93	FALSE	0.964392	0.939306	0.951684	-0.0116668	NA
MBC_330.ctDNA	0.0999981	1500900	0	1499042	0	0.265164	0.119705	0.50031	0.2439	NA	1.925	FALSE	0.963889	0.940379	0.951989	-0.0212641	NA
MBC_330.ctDNA	0.100025	1500900	0	1499862	0	0.265092	0.119672	0.500173	0.2453	NA	1.933	FALSE	0.964384	0.9437	0.95393	-0.0197917	NA
MBC_330.ctDNA	0.100048	1500900	0	1500549	0	0.265031	0.119645	0.500058	0.2297	NA	1.944	FALSE	0.972145	0.945799	0.958791	-0.035331	NA
MBC_330.ctDNA	0.100029	1500900	0	1499956	0	0.265083	0.119668	0.500157	0.2371	NA	1.948	FALSE	0.950954	0.945799	0.94837	-0.0279834	NA
MBC_330.ctDNA	0.100024	1500900	0	1499805	0	0.265097	0.119674	0.500182	0.2455	NA	1.936	FALSE	0.972067	0.932976	0.95212	-0.0195967	NA
MBC_330.ctDNA	0.100026	1500900	0	1499880	0	0.26509	0.119671	0.50017	0.2361	NA	1.935	FALSE	0.953425	0.932976	0.943089	-0.0289901	NA
MBC_330.ctDNA	0.100031	1500900	0	1500020	0	0.265078	0.119666	0.500147	0.233	NA	1.948	FALSE	0.972145	0.935657	0.953552	-0.0320777	NA
MBC_330.ctDNA	0.10006	1500900	0	1500905	0	0.265	0.119631	0.499999	0.2447	NA	1.923	FALSE	0.972145	0.94837	0.96011	-0.0202996	NA
MBC_330.ctDNA	0.100031	1500900	0	1500038	0	0.265076	0.119665	0.500144	0.2457	NA	1.94	FALSE	0.966851	0.948509	0.957592	-0.0193761	NA
MBC_330.ctDNA	0.100043	1500900	0	1500388	0	0.265045	0.119651	0.500085	0.2487	NA	1.929	FALSE	0.964088	0.945799	0.954856	-0.0163452	NA
MBC_330.ctDNA	0.100045	1500900	0	1500452	0	0.26504	0.119649	0.500075	0.246	NA	1.935	FALSE	0.969444	0.935657	0.952251	-0.0190396	NA
MBC_330.ctDNA	0.100024	1500900	0	1499830	0	0.265094	0.119673	0.500178	0.237	NA	1.947	FALSE	0.961853	0.946381	0.954054	-0.0280945	NA
MBC_330.ctDNA	0.100035	1500900	0	1500146	0	0.265067	0.119661	0.500126	0.2349	NA	1.953	FALSE	0.972145	0.94837	0.96011	-0.0301666	NA
MBC_330.ctDNA	0.100055	1500900	0	1500753	0	0.265013	0.119637	0.500024	0.2431	NA	1.93	FALSE	0.964286	0.943548	0.953804	-0.021913	NA
CRPC_264.ctDNA	0.100007	1500426	0	1499776	0	0.0500108	0.211339	0.500108	0.05662	NA	3.751	FALSE	0.591398	0.716946	0.648148	0.00660917	NA
CRPC_264.ctDNA	0.100013	1500426	0	1499970	0	0.0500076	0.211325	0.500076	0.06609	NA	3.438	FALSE	0.376384	0.57845	0.456036	0.0160824	NA
CRPC_264.ctDNA	0.100009	1500426	0	1499845	0	0.0500097	0.211334	0.500097	0.06917	NA	3.206	FALSE	0.370317	0.478585	0.417547	0.0191603	NA
CRPC_264.ctDNA	0.100019	1500426	0	1500144	0	0.0500047	0.211313	0.500047	0.07098	NA	3.219	FALSE	0.415771	0.460317	0.436911	0.0209753	NA
CRPC_264.ctDNA	0.0999823	1500426	0	1499042	0	0.0500231	0.21139	0.500231	0.0577	NA	3.597	FALSE	0.506887	0.685289	0.58274	0.00767693	NA
CRPC_264.ctDNA	0.10001	1500426	0	1499862	0	0.0500094	0.211333	0.500094	0.06762	NA	3.478	FALSE	0.226545	0.456221	0.302752	0.0176106	NA
CRPC_264.ctDNA	0.100032	1500426	0	1500549	0	0.049998	0.211284	0.49998	0.06686	NA	3.345	FALSE	0.334294	0.503254	0.401732	0.016862	NA
CRPC_264.ctDNA	0.100013	1500426	0	1499956	0	0.0500078	0.211326	0.500078	0.06401	NA	3.761	FALSE	0.590759	0.666667	0.626422	0.0140022	NA
CRPC_264.ctDNA	0.100008	1500426	0	1499805	0	0.0500103	0.211337	0.500103	0.07529	NA	3.239	FALSE	0.395652	0.606667	0.478947	0.0252797	NA
CRPC_264.ctDNA	0.10001	1500426	0	1499880	0	0.0500091	0.211331	0.500091	0.06466	NA	3.607	FALSE	0.503409	0.824953	0.625265	0.0146509	NA
CRPC_264.ctDNA	0.100015	1500426	0	1500020	0	0.0500068	0.211322	0.500068	0.06051	NA	3.72	FALSE	0.65035	0.738095	0.69145	0.0105032	NA
CRPC_264.ctDNA	0.100044	1500426	0	1500905	0	0.049992	0.211259	0.49992	0.06065	NA	3.718	FALSE	0.614966	0.841713	0.710692	0.010658	NA
CRPC_264.ctDNA	0.100015	1500426	0	1500038	0	0.0500065	0.21132	0.500065	0.05964	NA	3.696	FALSE	0.667219	0.750466	0.706398	0.00963353	NA
CRPC_264.ctDNA	0.100027	1500426	0	1500388	0	0.0500006	0.211296	0.500006	0.05989	NA	3.752	FALSE	0.6	0.586592	0.59322	0.00988937	NA
CRPC_264.ctDNA	0.100029	1500426	0	1500452	0	0.0499996	0.211291	0.499996	0.06616	NA	3.768	FALSE	0.642166	0.65873	0.650343	0.0161604	NA
CRPC_264.ctDNA	0.100009	1500426	0	1499830	0	0.0500099	0.211335	0.500099	0.06644	NA	3.541	FALSE	0.419753	0.869936	0.566273	0.0164301	NA
CRPC_264.ctDNA	0.100019	1500426	0	1500146	0	0.0500047	0.211313	0.500047	0.05386	NA	3.456	FALSE	0.355172	0.601167	0.446532	0.00385533	NA
CRPC_264.ctDNA	0.100039	1500426	0	1500753	0	0.0499946	0.21127	0.499946	0.06221	NA	3.449	FALSE	0.258937	0.499069	0.340967	0.0122154	NA
MBC_303.ctDNA_T2	0.0999676	1499252	0	1499776	0	0.364936	0.173326	0.499913	0.3199	NA	1.749	FALSE	0.966799	0.975871	0.971314	-0.0450362	NA
MBC_303.ctDNA_T2	0.0999741	1499252	0	1499970	0	0.364913	0.173315	0.49988	0.3334	NA	1.768	FALSE	0.963824	0.975163	0.969461	-0.0315126	NA
MBC_303.ctDNA_T2	0.0999699	1499252	0	1499845	0	0.364928	0.173322	0.499901	0.3361	NA	1.762	FALSE	0.96562	0.95	0.957746	-0.0288278	NA
MBC_303.ctDNA_T2	0.0999799	1499252	0	1500144	0	0.364891	0.173305	0.499851	0.3352	NA	1.764	FALSE	0.964844	0.94636	0.955513	-0.0296915	NA
MBC_303.ctDNA_T2	0.0999431	1499252	0	1499042	0	0.365026	0.173369	0.500035	0.3238	NA	1.75	FALSE	0.962092	0.969697	0.965879	-0.0412256	NA
MBC_303.ctDNA_T2	0.0999705	1499252	0	1499862	0	0.364926	0.173321	0.499898	0.3395	NA	1.757	FALSE	0.971714	0.941935	0.956593	-0.0254258	NA
MBC_303.ctDNA_T2	0.0999934	1499252	0	1500549	0	0.364842	0.173282	0.499784	0.3163	NA	1.753	FALSE	0.975765	0.977011	0.976388	-0.0485422	NA
MBC_303.ctDNA_T2	0.0999736	1499252	0	1499956	0	0.364914	0.173316	0.499883	0.3225	NA	1.754	FALSE	0.965471	0.950327	0.957839	-0.0424143	NA
MBC_303.ctDNA_T2	0.0999686	1499252	0	1499805	0	0.364933	0.173325	0.499908	0.3437	NA	1.774	FALSE	0.963287	0.915282	0.938671	-0.0212327	NA
MBC_303.ctDNA_T2	0.0999711	1499252	0	1499880	0	0.364924	0.17332	0.499895	0.3357	NA	1.752	FALSE	0.965116	0.967617	0.966365	-0.0292236	NA
MBC_303.ctDNA_T2	0.0999757	1499252	0	1500020	0	0.364907	0.173312	0.499872	0.3204	NA	1.759	FALSE	0.96817	0.939511	0.953625	-0.0445065	NA
MBC_303.ctDNA_T2	0.100005	1499252	0	1500905	0	0.364799	0.173261	0.499725	0.3293	NA	1.741	FALSE	0.967018	0.974734	0.970861	-0.0354989	NA
MBC_303.ctDNA_T2	0.0999763	1499252	0	1500038	0	0.364904	0.173311	0.499869	0.321	NA	1.743	FALSE	0.961977	0.975578	0.96873	-0.0439043	NA
MBC_303.ctDNA_T2	0.099988	1499252	0	1500388	0	0.364862	0.173291	0.499811	0.3492	NA	1.774	FALSE	0.951175	0.910035	0.93015	-0.0156618	NA
MBC_303.ctDNA_T2	0.0999901	1499252	0	1500452	0	0.364854	0.173287	0.4998	0.3263	NA	1.753	FALSE	0.966102	0.94636	0.956129	-0.038554	NA
MBC_303.ctDNA_T2	0.0999694	1499252	0	1499830	0	0.36493	0.173323	0.499904	0.3252	NA	1.764	FALSE	0.964286	0.95795	0.961107	-0.0397297	NA
MBC_303.ctDNA_T2	0.0999799	1499252	0	1500146	0	0.364891	0.173305	0.499851	0.3331	NA	1.757	FALSE	0.966667	0.960265	0.963455	-0.0317912	NA
MBC_303.ctDNA_T2	0.1	1499252	0	1500753	0	0.364817	0.17327	0.49975	0.3243	NA	1.747	FALSE	0.971166	0.95122	0.961089	-0.0405174	NA
MBC_325.ctDNA	0.0999975	1500149	0	1499776	0	0.265033	0.168823	0.500062	0.2336	0.0675571	1.834	FALSE	0.973154	0.945652	0.959206	-0.0314329	-0.101266
MBC_325.ctDNA	0.100004	1500149	0	1499970	0	0.265016	0.168812	0.50003	0.2411	0.048437	1.802	FALSE	0.958963	0.980132	0.969432	-0.0239158	-0.120375
MBC_325.ctDNA	0.0999998	1500149	0	1499845	0	0.265027	0.168819	0.500051	0.2388	NA	1.826	FALSE	0.973094	0.941432	0.957001	-0.0262269	NA
MBC_325.ctDNA	0.10001	1500149	0	1500144	0	0.265	0.168802	0.500001	0.243	NA	1.816	FALSE	0.960265	0.943601	0.95186	-0.0220004	NA
MBC_325.ctDNA	0.099973	1500149	0	1499042	0	0.265098	0.168864	0.500185	0.234	NA	1.837	FALSE	0.964444	0.941432	0.952799	-0.0310978	NA
MBC_325.ctDNA	0.1	1500149	0	1499862	0	0.265025	0.168818	0.500048	0.2378	0.0515788	1.8	FALSE	0.966667	0.960265	0.963455	-0.0272254	-0.117239
MBC_325.ctDNA	0.100023	1500149	0	1500549	0	0.264965	0.168779	0.499933	0.2291	NA	1.817	FALSE	0.973684	0.963124	0.968375	-0.0358647	NA
MBC_325.ctDNA	0.100003	1500149	0	1499956	0	0.265017	0.168813	0.500032	0.2328	0.0693046	1.831	FALSE	0.966667	0.970982	0.96882	-0.032217	-0.0995083
MBC_325.ctDNA	0.0999985	1500149	0	1499805	0	0.26503	0.168821	0.500057	0.2407	NA	1.828	FALSE	0.966667	0.943601	0.954995	-0.0243304	NA
MBC_325.ctDNA	0.100001	1500149	0	1499880	0	0.265024	0.168817	0.500045	0.2376	NA	1.828	FALSE	0.973684	0.963124	0.968375	-0.0274238	NA
MBC_325.ctDNA	0.100006	1500149	0	1500020	0	0.265011	0.168809	0.500021	0.2338	NA	1.824	FALSE	0.970982	0.943601	0.957096	-0.0312114	NA
MBC_325.ctDNA	0.100035	1500149	0	1500905	0	0.264933	0.168759	0.499874	0.2383	NA	1.82	FALSE	0.971554	0.963124	0.96732	-0.0266332	NA
MBC_325.ctDNA	0.100006	1500149	0	1500038	0	0.26501	0.168808	0.500018	0.2339	NA	1.823	FALSE	0.973154	0.943601	0.95815	-0.0311098	NA
MBC_325.ctDNA	0.100018	1500149	0	1500388	0	0.264979	0.168789	0.49996	0.2478	NA	1.81	FALSE	0.966667	0.943601	0.954995	-0.0171789	NA
MBC_325.ctDNA	0.10002	1500149	0	1500452	0	0.264973	0.168785	0.49995	0.238	NA	1.816	FALSE	0.966667	0.943601	0.954995	-0.0269732	NA
MBC_325.ctDNA	0.0999993	1500149	0	1499830	0	0.265028	0.16882	0.500053	0.2372	NA	1.841	FALSE	0.966667	0.943601	0.954995	-0.0278282	NA
MBC_325.ctDNA	0.10001	1500149	0	1500146	0	0.265	0.168802	0.5	0.2393	NA	1.832	FALSE	0.970982	0.943601	0.957096	-0.0257003	NA
MBC_325.ctDNA	0.10003	1500149	0	1500753	0	0.264947	0.168768	0.499899	0.237	NA	1.81	FALSE	0.973154	0.943601	0.95815	-0.0279467	NA
MBC_217.ctDNA	0.0999927	1500006	0	1499776	0	0.145011	0.101789	0.500038	0.1469	NA	2.039	FALSE	1	1	1	0.00188888	NA
MBC_217.ctDNA	0.0999992	1500006	0	1499970	0	0.145002	0.101782	0.500006	0.1519	NA	2.045	FALSE	1	0.99631	0.998152	0.00689826	NA
MBC_217.ctDNA	0.099995	1500006	0	1499845	0	0.145008	0.101787	0.500027	0.1507	NA	2.036	FALSE	1	0.992647	0.99631	0.00569222	NA
MBC_217.ctDNA	0.100005	1500006	0	1500144	0	0.144993	0.101776	0.499977	0.1517	NA	2.029	FALSE	1	1	1	0.00670667	NA
MBC_217.ctDNA	0.0999683	1500006	0	1499042	0	0.145047	0.101814	0.500161	0.151	NA	2.03	FALSE	1	1	1	0.00595339	NA
MBC_217.ctDNA	0.0999956	1500006	0	1499862	0	0.145007	0.101786	0.500024	0.1467	NA	2.014	FALSE	1	0.99631	0.998152	0.00169304	NA
MBC_217.ctDNA	0.100018	1500006	0	1500549	0	0.144974	0.101763	0.49991	0.09149	NA	2.129	FALSE	0.996689	0.993399	0.995041	-0.0534838	NA
MBC_217.ctDNA	0.0999987	1500006	0	1499956	0	0.145002	0.101783	0.500008	0.138	NA	2.036	FALSE	1	0.985401	0.992647	-0.00700242	NA
MBC_217.ctDNA	0.0999937	1500006	0	1499805	0	0.14501	0.101788	0.500034	0.1621	NA	2.039	FALSE	1	1	1	0.0170903	NA
MBC_217.ctDNA	0.0999962	1500006	0	1499880	0	0.145006	0.101785	0.500021	0.1527	NA	2.037	FALSE	1	1	1	0.00769391	NA
MBC_217.ctDNA	0.100001	1500006	0	1500020	0	0.144999	0.101781	0.499998	0.154	NA	2.046	FALSE	1	0.994536	0.99726	0.00900068	NA
MBC_217.ctDNA	0.10003	1500006	0	1500905	0	0.144957	0.101751	0.49985	0.1397	NA	2.026	FALSE	1	0.9967	0.998347	-0.00525656	NA
MBC_217.ctDNA	0.100001	1500006	0	1500038	0	0.144998	0.10178	0.499995	0.1473	NA	2.036	FALSE	1	0.994536	0.99726	0.00230155	NA
MBC_217.ctDNA	0.100013	1500006	0	1500388	0	0.144982	0.101768	0.499936	0.1534	NA	2.048	FALSE	1	0.865306	0.92779	0.00841846	NA
MBC_217.ctDNA	0.100015	1500006	0	1500452	0	0.144978	0.101766	0.499926	0.1517	NA	2.033	FALSE	1	0.976526	0.988124	0.00672155	NA
MBC_217.ctDNA	0.0999945	1500006	0	1499830	0	0.145009	0.101787	0.500029	0.1543	NA	2.039	FALSE	1	0.976526	0.988124	0.00929149	NA
MBC_217.ctDNA	0.100005	1500006	0	1500146	0	0.144993	0.101776	0.499977	0.1524	NA	2.04	FALSE	1	0.994536	0.99726	0.00740677	NA
MBC_217.ctDNA	0.100025	1500006	0	1500753	0	0.144964	0.101756	0.499876	0.1512	NA	2.024	FALSE	1	0.995305	0.997647	0.0062361	NA

## Sheet: b) Exact TF mixtures performanc
Tumor.ID	Coverage	ctDNA.Reads	ctDNA.DupRate	HD.Reads	HD.DupRate	Expected.Tumor.Fraction	Expected.Mix.Fraction	Read.Mix.Fraction	Estimated.Tumor.Fraction	Estimated.Subclone.Fraction	Estimated.Ploidy	Diff.Ploidy	Precision	Recall	F1	Error.Purity	Error.Purity.square
CRPC_161.ctDNA	0.100006	99814	0	2900352	0	0.0116443	0.01	0.0332695	0.02185	NA	1.936	FALSE	0.178363	0.193651	0.185693	0.0102057	0.000104156
CRPC_161.ctDNA	0.100005	199786	0	2800371	0	0.0233071	0.02	0.0665918	0.02218	NA	2.104	FALSE	0.309278	0.47619	0.375	-0.00112715	1.27046e-06
CRPC_161.ctDNA	0.100006	299879	0	2700303	0	0.0349838	0.03	0.0999536	0.04767	NA	2.061	FALSE	0.892405	0.484536	0.628062	0.0126862	0.000160941
CRPC_161.ctDNA	0.100007	399785	0	2600433	0	0.0466382	0.04	0.133252	0.0503	NA	2.05	FALSE	0.896226	0.603175	0.721063	0.00366181	1.34088e-05
CRPC_161.ctDNA	0.0999938	499331	0	2500482	0	0.0582589	0.05	0.166454	0.0551	NA	2.083	FALSE	0.902857	0.501587	0.644898	-0.00315891	9.97874e-06
CRPC_161.ctDNA	0.0999877	599190	0	2400442	0	0.0699141	0.06	0.199755	0.05826	NA	2.116	FALSE	0.929577	0.628571	0.75	-0.0116541	0.000135817
CRPC_161.ctDNA	0.0999892	699185	0	2300490	0	0.0815804	0.07	0.233087	0.06221	NA	2.137	FALSE	0.824903	0.673016	0.741259	-0.0193704	0.000375213
CRPC_161.ctDNA	0.0999903	799201	0	2200509	0	0.0932491	0.08	0.266426	0.06746	NA	2.137	FALSE	0.82197	0.688889	0.749568	-0.0257891	0.000665079
CRPC_161.ctDNA	0.0999928	899335	0	2100450	0	0.10493	0.09	0.2998	0.1058	NA	2.065	FALSE	0.923077	0.685714	0.786885	0.000870063	7.5701e-07
CRPC_161.ctDNA	0.0999803	999082	0	2000326	0	0.116583	0.1	0.333093	0.08821	NA	2.11	FALSE	0.902128	0.69281	0.783734	-0.0283726	0.000805003
CRPC_264.ctDNA	0.100017	300203	0	2700303	0	0.0100051	0.01	0.100051	0.01842	NA	2.974	TRUE	0.285189	0.577281	0.381773	0.00841492	7.08109e-05
CRPC_264.ctDNA	0.100024	600276	0	2400442	0	0.0200044	0.02	0.200044	0.03609	NA	3.341	TRUE	0.463203	0.39851	0.428428	0.0160856	0.000258746
CRPC_264.ctDNA	0.100025	900294	0	2100450	0	0.0300024	0.03	0.300024	0.0397	NA	3.321	TRUE	0.471576	0.679702	0.556827	0.00969764	9.40442e-05
CRPC_264.ctDNA	0.100019	1200297	0	1800276	0	0.0400023	0.04	0.400023	0.04872	NA	3.083	TRUE	0.50551	0.729622	0.597234	0.00871774	7.5999e-05
CRPC_264.ctDNA	0.100036	1500426	0	1500659	0	0.0499961	0.05	0.499961	0.05776	NA	3.025	TRUE	0.415515	0.766667	0.538939	0.00776388	6.02779e-05
CRPC_264.ctDNA	0.100034	1800282	0	1200741	0	0.0599889	0.06	0.599889	0.06481	NA	3.006	TRUE	0.397927	0.777328	0.526388	0.00482106	2.32426e-05
CRPC_264.ctDNA	0.100029	2100508	0	900370	0	0.0699964	0.07	0.699964	0.07645	NA	2.932	TRUE	0.434928	0.783567	0.559371	0.00645355	4.16483e-05
CRPC_264.ctDNA	0.100017	2400269	0	600230	0	0.0799957	0.08	0.799957	0.08787	NA	3.036	TRUE	0.44378	0.764948	0.561696	0.00787434	6.20052e-05
CRPC_264.ctDNA	0.100015	2700138	0	300306	0	0.0899913	0.09	0.899913	0.08644	NA	3.039	TRUE	0.451327	0.806324	0.578723	-0.00355128	1.26116e-05
CRPC_264.ctDNA	0.0999985	2999956	0	0	0	0.1	0.1	1	0.1002	NA	2.993	TRUE	0.444577	0.759674	0.560902	0.0002	4e-08
CRPC_264.ctDNA_T2	0.100017	250167	0	2750340	0	0.010005	0.01	0.0833749	0.0289	NA	3.502	TRUE	0.113271	0.313817	0.16646	0.018895	0.000357021
CRPC_264.ctDNA_T2	0.100019	500094	0	2500482	0	0.0199999	0.02	0.166666	0.03496	NA	3.393	TRUE	0.432545	0.728337	0.542757	0.0149601	0.000223804
CRPC_264.ctDNA_T2	0.100018	750052	0	2250478	0	0.0299968	0.03	0.249973	0.03985	NA	3.367	TRUE	0.583748	0.824356	0.683495	0.00985322	9.70859e-05
CRPC_264.ctDNA_T2	0.100025	1000415	0	2000326	0	0.0400067	0.04	0.333389	0.04623	NA	3.223	TRUE	0.673745	0.874687	0.761178	0.00622328	3.87292e-05
CRPC_264.ctDNA_T2	0.100038	1250858	0	1750285	0	0.0500153	0.05	0.416794	0.04306	NA	3.095	TRUE	0.572981	0.938931	0.711668	-0.00695526	4.83757e-05
CRPC_264.ctDNA_T2	0.100052	1500892	0	1500659	0	0.0600047	0.06	0.500039	0.08686	NA	2.763	TRUE	0.740541	0.702564	0.721053	0.0268553	0.000721209
CRPC_264.ctDNA_T2	0.100055	1750931	0	1250731	0	0.0699985	0.07	0.583321	0.09151	NA	2.792	TRUE	0.845912	0.881967	0.863563	0.0215115	0.000462746
CRPC_264.ctDNA_T2	0.100036	2000712	0	1000381	0	0.0799993	0.08	0.666661	0.1047	NA	2.782	TRUE	0.715493	0.875862	0.787597	0.0247007	0.000610123
CRPC_264.ctDNA_T2	0.100028	2250572	0	750255	0	0.0899981	0.09	0.749984	0.1158	NA	2.77	TRUE	0.69589	0.875862	0.775573	0.0258019	0.00066574
CRPC_264.ctDNA_T2	0.100026	2500364	0	500413	0	0.0999887	0.1	0.833239	0.1228	NA	2.768	TRUE	0.632054	0.880503	0.735874	0.0228113	0.000520357
MBC_292.ctDNA	0.10001	136322	0	2863977	0	0.00999595	0.01	0.0454361	0.02006	NA	1.981	FALSE	0.442857	0.28012	0.343173	0.010064	0.000101285
MBC_292.ctDNA	0.100012	272741	0	2727622	0	0.0199986	0.02	0.0909027	0	NA	2.019	FALSE	1	0.0903614	0.165746	-0.0199986	0.000399943
MBC_292.ctDNA	0.100013	409021	0	2591360	0	0.0299911	0.03	0.136323	0.04077	NA	1.944	FALSE	0.717532	0.332831	0.454733	0.0107789	0.000116185
MBC_292.ctDNA	0.100014	545458	0	2454961	0	0.0399947	0.04	0.181794	0.04998	NA	1.954	FALSE	1	0.25753	0.409581	0.00998533	9.97069e-05
MBC_292.ctDNA	0.100013	681752	0	2318631	0	0.0499888	0.05	0.227222	0.04926	NA	1.911	FALSE	0.894569	0.438871	0.588854	-0.000728765	5.31098e-07
MBC_292.ctDNA	0.100012	818100	0	2182258	0	0.0599868	0.06	0.272667	0.0578	NA	1.917	FALSE	0.865342	0.615385	0.719266	-0.00218684	4.78228e-06
MBC_292.ctDNA	0.100011	954509	0	2045806	0	0.06999	0.07	0.318136	0.06127	NA	1.966	FALSE	0.853191	0.659539	0.74397	-0.00871998	7.6038e-05
MBC_292.ctDNA	0.10001	1090914	0	1909380	0	0.0799925	0.08	0.363602	0.08415	NA	1.88	FALSE	0.907035	0.692898	0.785637	0.00415748	1.72846e-05
MBC_292.ctDNA	0.100008	1227250	0	1772997	0	0.0899909	0.09	0.40905	0.07542	NA	1.945	FALSE	0.810445	0.689145	0.744889	-0.0145709	0.000212312
MBC_292.ctDNA	0.100015	1363665	0	1636772	0	0.0999875	0.1	0.454489	0.1042	NA	1.884	FALSE	0.908879	0.7749	0.836559	0.00421246	1.77449e-05
CRPC_342.ctDNA	0.100006	115227	0	2884963	0	0.00998571	0.01	0.0384066	0.02447	NA	2.132	FALSE	0.372671	0.17991	0.242669	0.0144843	0.000209795
CRPC_342.ctDNA	0.100007	230596	0	2769602	0	0.0199837	0.02	0.0768603	0.03015	NA	2.158	FALSE	0.408367	0.307346	0.350727	0.0101663	0.000103354
CRPC_342.ctDNA	0.100007	346008	0	2654217	0	0.0299851	0.03	0.115327	0.03705	NA	2.15	FALSE	0.360406	0.31934	0.338633	0.00706489	4.99127e-05
CRPC_342.ctDNA	0.100019	461646	0	2538927	0	0.0400017	0.04	0.153853	0.05446	NA	2.18	FALSE	0.330465	0.322689	0.326531	0.0144583	0.000209043
CRPC_342.ctDNA	0.100022	577121	0	2423526	0	0.0500064	0.05	0.192332	0.05453	NA	2.171	FALSE	0.396619	0.475078	0.432318	0.00452363	2.04632e-05
CRPC_342.ctDNA	0.100022	692509	0	2308148	0	0.0600043	0.06	0.230786	0.06846	NA	1.969	FALSE	0.578495	0.662562	0.617681	0.00845569	7.14988e-05
CRPC_342.ctDNA	0.10002	807800	0	2192809	0	0.0699951	0.07	0.269212	0.08091	NA	1.925	FALSE	0.841975	0.794872	0.817746	0.0109149	0.000119135
CRPC_342.ctDNA	0.100013	923077	0	2077325	0	0.0799893	0.08	0.307651	0.08466	NA	1.931	FALSE	0.898678	0.871795	0.885033	0.00467071	2.18155e-05
CRPC_342.ctDNA	0.100013	1038495	0	1961902	0	0.089991	0.09	0.346119	0.1047	NA	1.895	FALSE	0.926267	0.858974	0.891353	0.014709	0.000216355
CRPC_342.ctDNA	0.10001	1153813	0	1846477	0	0.0999875	0.1	0.384567	0.1118	NA	1.882	FALSE	0.928899	0.863539	0.895028	0.0118125	0.000139536
CRPC_362.ctDNA	0.100008	90809	0	2909430	0	0.00998819	0.01	0.0302673	0.02926	NA	2.016	FALSE	0	0	0	0.0192718	0.000371402
CRPC_362.ctDNA	0.100011	181727	0	2818593	0	0.0199878	0.02	0.0605692	0.03054	NA	2.097	FALSE	0.310526	0.5	0.383117	0.0105522	0.000111348
CRPC_362.ctDNA	0.10001	272692	0	2727622	0	0.029993	0.03	0.0908878	0.0338	NA	2.154	FALSE	0.195755	0.70339	0.306273	0.00380702	1.44934e-05
CRPC_362.ctDNA	0.100016	363758	0	2636730	0	0.0400069	0.04	0.121233	0.03828	NA	2.177	FALSE	0.137529	0.5	0.215722	-0.00172687	2.98209e-06
CRPC_362.ctDNA	0.100019	454665	0	2545918	0	0.0500034	0.05	0.151526	0.04522	NA	2.145	FALSE	0.119433	0.5	0.19281	-0.00478343	2.28812e-05
CRPC_362.ctDNA	0.100014	545448	0	2454961	0	0.0599911	0.06	0.181791	0.05032	NA	2.096	FALSE	0.233803	0.709402	0.351695	-0.0096711	9.35302e-05
CRPC_362.ctDNA	0.100014	636301	0	2364121	0	0.0699833	0.07	0.212071	0.05265	NA	2.143	FALSE	0.163386	0.709402	0.2656	-0.0173333	0.000300442
CRPC_362.ctDNA	0.100017	727358	0	2273161	0	0.0799955	0.08	0.242411	0.05572	NA	2.158	FALSE	0.19697	0.888889	0.322481	-0.0242755	0.000589302
CRPC_362.ctDNA	0.10002	818328	0	2182258	0	0.0899985	0.09	0.272723	0.06042	NA	2.119	FALSE	0.200772	0.888889	0.327559	-0.0295785	0.000874888
CRPC_362.ctDNA	0.100017	909188	0	2091318	0	0.0999938	0.1	0.303012	0.06723	NA	2.122	FALSE	0.213115	0.888889	0.343802	-0.0327638	0.00107347
CRPC_372.ctDNA	0.100019	100222	0	2900352	0	0.0103543	0.01	0.0334009	0.0209	NA	2.688	FALSE	0.509317	0.438503	0.471264	0.0105457	0.000111212
CRPC_372.ctDNA	0.100016	200124	0	2800371	0	0.0206761	0.02	0.066697	0.04816	NA	2.922	FALSE	0.909091	0.320856	0.474308	0.0274839	0.000755366
CRPC_372.ctDNA	0.100018	300225	0	2700303	0	0.0310178	0.03	0.100057	0.06202	NA	2.442	FALSE	0.924051	0.390374	0.548872	0.0310022	0.000961137
CRPC_372.ctDNA	0.100021	400184	0	2600433	0	0.0413438	0.04	0.133367	0.05766	NA	2.921	FALSE	0.962733	0.828877	0.890805	0.0163162	0.000266217
CRPC_372.ctDNA	0.10002	500104	0	2500482	0	0.0516673	0.05	0.166669	0.07193	NA	2.89	FALSE	0.962733	0.962733	0.962733	0.0202627	0.000410576
CRPC_372.ctDNA	0.10002	600156	0	2400442	0	0.0620038	0.06	0.200012	0.07545	NA	2.856	FALSE	0.956522	0.956522	0.956522	0.0134462	0.000180801
CRPC_372.ctDNA	0.100016	699991	0	2300490	0	0.0723208	0.07	0.233293	0.0802	NA	2.716	FALSE	0.956522	0.956522	0.956522	0.00787919	6.20817e-05
CRPC_372.ctDNA	0.100025	800253	0	2200509	0	0.0826718	0.08	0.266683	0.07857	NA	2.632	FALSE	0.967742	0.967742	0.967742	-0.00410181	1.68249e-05
CRPC_372.ctDNA	0.100026	900321	0	2100450	0	0.0930093	0.09	0.30003	0.08574	NA	2.593	FALSE	0.967914	0.967914	0.967914	-0.00726927	5.28422e-05
CRPC_372.ctDNA	0.100018	1000223	0	2000326	0	0.103337	0.1	0.333347	0.08952	NA	2.551	FALSE	0.967914	0.967914	0.967914	-0.0138175	0.000190922
CRPC_372.ctDNA_T2	0.100017	93897	0	2906599	0	0.00970109	0.01	0.0312938	0.02081	NA	2.665	FALSE	0.493838	0.563253	0.526266	0.0111089	0.000123408
CRPC_372.ctDNA_T2	0.100021	187729	0	2812890	0	0.0193947	0.02	0.0625634	0.03806	NA	3.155	FALSE	0.710889	0.570281	0.632869	0.0186653	0.000348395
CRPC_372.ctDNA_T2	0.100023	281606	0	2719097	0	0.0290925	0.03	0.0938467	0.05211	NA	2.276	FALSE	0.725552	0.50494	0.595469	0.0230175	0.000529807
CRPC_372.ctDNA_T2	0.100022	375286	0	2625379	0	0.038771	0.04	0.125068	0.0783	NA	2.531	FALSE	0.761905	0.578089	0.657389	0.039529	0.00156255
CRPC_372.ctDNA_T2	0.100026	469057	0	2531735	0	0.0484564	0.05	0.156311	0.06332	NA	2.818	FALSE	0.867347	0.828819	0.847645	0.0148636	0.000220926
CRPC_372.ctDNA_T2	0.100027	562840	0	2437980	0	0.0581442	0.06	0.187562	0.07004	NA	2.75	FALSE	0.874439	0.855263	0.864745	0.0118958	0.000141509
CRPC_372.ctDNA_T2	0.100022	656486	0	2344177	0	0.0678219	0.07	0.21878	0.07538	NA	2.677	FALSE	0.860092	0.87822	0.869061	0.0075581	5.71249e-05
CRPC_372.ctDNA_T2	0.100028	750370	0	2250478	0	0.0775163	0.08	0.250053	0.08259	NA	2.677	FALSE	0.874854	0.854857	0.86474	0.00507368	2.57422e-05
CRPC_372.ctDNA_T2	0.100031	844268	0	2156654	0	0.0872142	0.09	0.281336	0.09095	NA	2.649	FALSE	0.942455	0.869104	0.904294	0.00373578	1.3956e-05
CRPC_372.ctDNA_T2	0.100034	938137	0	2062897	0	0.0969074	0.1	0.312605	0.09952	NA	2.646	FALSE	0.962821	0.894048	0.92716	0.00261258	6.82556e-06
CRPC_444.ctDNA	0.100011	85727	0	2914611	0	0.00942891	0.01	0.0285724	0.03495	NA	2.075	FALSE	0.811881	0.311787	0.450549	0.0255211	0.000651326
CRPC_444.ctDNA	0.100011	171390	0	2828929	0	0.0188509	0.02	0.0571239	0.0366	NA	2.156	FALSE	0.712821	0.528517	0.606987	0.0177491	0.000315031
CRPC_444.ctDNA	0.100014	257271	0	2743149	0	0.0282958	0.03	0.085745	0.04663	NA	2.113	FALSE	0.905473	0.692015	0.784483	0.0183342	0.000336141
CRPC_444.ctDNA	0.100017	342986	0	2657510	0	0.0377222	0.04	0.11431	0.05094	NA	2.122	FALSE	0.721569	0.69962	0.710425	0.0132178	0.00017471
CRPC_444.ctDNA	0.100022	428793	0	2571854	0	0.0471571	0.05	0.1429	0.03973	NA	1.98	FALSE	0.393214	0.781746	0.52324	-0.00742706	5.51612e-05
CRPC_444.ctDNA	0.100024	514594	0	2486117	0	0.0565919	0.06	0.171491	0.04131	NA	1.895	FALSE	0.246187	0.882812	0.385009	-0.0152819	0.000233537
CRPC_444.ctDNA	0.100022	600219	0	2400442	0	0.0660095	0.07	0.200029	0.04485	NA	1.886	FALSE	0.258567	0.972656	0.408532	-0.0211595	0.000447726
CRPC_444.ctDNA	0.100023	685974	0	2314724	0	0.0754396	0.08	0.228605	0.04526	NA	1.882	FALSE	0.281356	0.980315	0.437226	-0.0301796	0.000910808
CRPC_444.ctDNA	0.100025	771673	0	2229088	0	0.0848625	0.09	0.257159	0.1082	NA	2.154	FALSE	0.826613	0.788462	0.807087	0.0233375	0.000544639
CRPC_444.ctDNA	0.100024	857410	0	2143308	0	0.0942925	0.1	0.285735	0.1192	NA	2.159	FALSE	0.843621	0.895197	0.868644	0.0249075	0.000620382
CRPC_463.ctDNA	0.100012	130439	0	2869913	0	0.00912966	0.01	0.0434746	0.03984	NA	2.042	FALSE	0.63	0.225	0.331579	0.0307103	0.000943125
CRPC_463.ctDNA	0.100005	260710	0	2739449	0	0.0182487	0.02	0.0868987	0.03169	NA	2.045	FALSE	1	0.25	0.4	0.0134413	0.000180668
CRPC_463.ctDNA	0.100004	390991	0	2609138	0	0.0273682	0.03	0.130325	0.03213	NA	2.093	FALSE	1	0.303571	0.465753	0.00476181	2.26748e-05
CRPC_463.ctDNA	0.100001	521360	0	2478684	0	0.0364947	0.04	0.173784	0.05067	NA	2.042	FALSE	1	0.371429	0.541667	0.0141753	0.00020094
CRPC_463.ctDNA	0.100005	651886	0	2348264	0	0.0456297	0.05	0.217284	0.04675	NA	2.026	FALSE	0.631579	0.557143	0.59203	0.00112026	1.25499e-06
CRPC_463.ctDNA	0.100004	782265	0	2217863	0	0.0547562	0.06	0.260744	0.04998	NA	2.05	FALSE	0.891626	0.770213	0.826484	-0.00477621	2.28122e-05
CRPC_463.ctDNA	0.100005	912803	0	2087362	0	0.0638927	0.07	0.304251	0.05787	NA	2.07	FALSE	0.977477	0.783394	0.869739	-0.0060227	3.62729e-05
CRPC_463.ctDNA	0.100006	1043350	0	1956835	0	0.07303	0.08	0.347762	0.06377	NA	2.066	FALSE	0.947761	0.92029	0.933824	-0.00926	8.57475e-05
CRPC_463.ctDNA	0.100011	1173880	0	1826458	0	0.0821623	0.09	0.391249	0.07458	NA	2.102	FALSE	0.744868	0.910394	0.819355	-0.00758234	5.74919e-05
CRPC_463.ctDNA	0.100015	1304427	0	1696019	0	0.0912963	0.1	0.434744	0.08373	NA	2.111	FALSE	0.804416	0.913978	0.855705	-0.00756632	5.72492e-05
CRPC_466.ctDNA	0.100013	111171	0	2889222	0	0.0100041	0.01	0.0370521	0.02289	NA	2.465	TRUE	0.729339	0.368861	0.489938	0.0128859	0.000166047
CRPC_466.ctDNA	0.100016	222303	0	2778183	0	0.020004	0.02	0.074089	0.05019	NA	3.007	TRUE	0.87172	0.312435	0.46	0.030186	0.000911193
CRPC_466.ctDNA	0.100019	333551	0	2667011	0	0.030014	0.03	0.111163	0.04253	NA	3.106	TRUE	0.839378	0.519786	0.642008	0.012516	0.000156651
CRPC_466.ctDNA	0.100029	444892	0	2555965	0	0.0400288	0.04	0.148255	0.04601	NA	2.894	TRUE	0.604798	0.548683	0.575375	0.00598115	3.57742e-05
CRPC_466.ctDNA	0.100035	556203	0	2444857	0	0.0500406	0.05	0.185336	0.05058	NA	2.517	TRUE	0.430191	0.659783	0.520807	0.000539411	2.90964e-07
CRPC_466.ctDNA	0.100037	667253	0	2333844	0	0.0600308	0.06	0.222336	0.05721	NA	2.455	TRUE	0.817568	0.812081	0.814815	-0.00282082	7.95702e-06
CRPC_466.ctDNA	0.100039	778461	0	2222701	0	0.0700344	0.07	0.259387	0.06604	NA	2.414	TRUE	0.847112	0.854857	0.850967	-0.00399436	1.59549e-05
CRPC_466.ctDNA	0.100034	889480	0	2111547	0	0.0800258	0.08	0.296392	0.07383	NA	2.373	TRUE	0.880893	0.886392	0.883634	-0.0061958	3.8388e-05
CRPC_466.ctDNA	0.100028	1000524	0	2000326	0	0.0900217	0.09	0.333414	0.08174	NA	2.351	TRUE	0.915459	0.921021	0.918231	-0.00828165	6.85858e-05
CRPC_466.ctDNA	0.100023	1111508	0	1889185	0	0.100013	0.1	0.370417	0.08952	NA	2.365	TRUE	0.942623	0.96988	0.956057	-0.0104926	0.000110095
CRPC_468.ctDNA	0.100008	39898	0	2960349	0	0.00997368	0.01	0.0132982	0.02571	NA	2.025	FALSE	0.506073	0.282167	0.362319	0.0157363	0.000247632
CRPC_468.ctDNA	0.100012	80015	0	2920348	0	0.0200013	0.02	0.0266684	0.03214	NA	2.065	FALSE	0.617647	0.568849	0.592244	0.0121387	0.000147347
CRPC_468.ctDNA	0.100013	120058	0	2880331	0	0.0300106	0.03	0.0400141	0.04006	NA	2.045	FALSE	0.713881	0.568849	0.633166	0.0100494	0.00010099
CRPC_468.ctDNA	0.100017	160182	0	2840323	0	0.0400388	0.04	0.053385	0.06304	NA	2.153	FALSE	0.746795	0.549528	0.633152	0.0230012	0.000529057
CRPC_468.ctDNA	0.100017	200141	0	2800371	0	0.0500267	0.05	0.0667023	0.04529	NA	1.958	FALSE	0.489796	0.758465	0.595217	-0.00473671	2.24364e-05
CRPC_468.ctDNA	0.100017	240150	0	2760369	0	0.0600271	0.06	0.0800362	0.07505	NA	2.119	FALSE	0.722101	0.822943	0.769231	0.0150229	0.000225687
CRPC_468.ctDNA	0.100022	280315	0	2720347	0	0.0700633	0.07	0.0934177	0.04989	NA	2.113	FALSE	0.638889	0.936652	0.759633	-0.0201733	0.000406962
CRPC_468.ctDNA	0.100026	320477	0	2680316	0	0.0800981	0.08	0.106797	0.05613	NA	2.151	FALSE	0.74026	0.902715	0.813456	-0.0239681	0.000574469
CRPC_468.ctDNA	0.100033	360603	0	2640384	0	0.0901211	0.09	0.120161	0.06331	NA	2.173	FALSE	0.75	0.902715	0.819302	-0.0268111	0.000718835
CRPC_468.ctDNA	0.100034	400584	0	2600433	0	0.100112	0.1	0.133483	0.0699	NA	2.184	FALSE	0.754717	0.902935	0.822199	-0.0302121	0.000912769
CRPC_468.ctDNA_T2	0.100011	40515	0	2959801	0	0.00985761	0.01	0.0135036	0.02669	NA	2.062	FALSE	0.50813	0.283447	0.363901	0.0168324	0.000283329
CRPC_468.ctDNA_T2	0.100012	81095	0	2919256	0	0.0197308	0.02	0.0270285	0.03283	NA	2.052	FALSE	0.724138	0.571429	0.638783	0.0130992	0.000171589
CRPC_468.ctDNA_T2	0.100007	121497	0	2878717	0	0.0295622	0.03	0.0404961	0.03773	NA	2.025	FALSE	0.584687	0.571429	0.577982	0.00816784	6.67136e-05
CRPC_468.ctDNA_T2	0.100007	162044	0	2838177	0	0.0394278	0.04	0.0540107	0.06009	NA	2.138	FALSE	0.750809	0.551069	0.635616	0.0206622	0.000426926
CRPC_468.ctDNA_T2	0.100005	202491	0	2797662	0	0.0492703	0.05	0.0674936	0.04295	NA	1.957	FALSE	0.511962	0.727891	0.601124	-0.0063203	3.99462e-05
CRPC_468.ctDNA_T2	0.100002	242944	0	2757125	0	0.059115	0.06	0.0809795	0.04383	NA	1.994	FALSE	0.561947	0.867882	0.682184	-0.015285	0.000233632
CRPC_468.ctDNA_T2	0.100001	283464	0	2716553	0	0.0689758	0.07	0.0944875	0.04788	NA	2.028	FALSE	0.646859	0.867882	0.741245	-0.0210958	0.000445035
CRPC_468.ctDNA_T2	0.100004	324124	0	2675991	0	0.0788672	0.08	0.108037	0.05253	NA	2.042	FALSE	0.661836	0.936219	0.775472	-0.0263372	0.000693645
CRPC_468.ctDNA_T2	0.100004	364609	0	2635512	0	0.0887179	0.09	0.121531	0.0622	NA	2.129	FALSE	0.80202	0.904328	0.850107	-0.0265179	0.000703201
CRPC_468.ctDNA_T2	0.100004	405083	0	2595042	0	0.0985661	0.1	0.135022	0.06674	NA	2.115	FALSE	0.806584	0.924528	0.861538	-0.0318261	0.0010129
CRPC_525.ctDNA	0.10002	59019	0	2941593	0	0.0100312	0.01	0.019669	0.02242	NA	3.673	FALSE	0.667431	0.456113	0.541899	0.0123888	0.000153483
CRPC_525.ctDNA	0.100012	117684	0	2882690	0	0.0200038	0.02	0.0392231	0.02909	NA	3.848	FALSE	0.670561	0.449843	0.538462	0.00908621	8.25593e-05
CRPC_525.ctDNA	0.100007	176318	0	2823887	0	0.029972	0.03	0.0587687	0.03451	NA	3.844	FALSE	0.645598	0.448276	0.52914	0.00453799	2.05933e-05
CRPC_525.ctDNA	0.100006	235119	0	2765054	0	0.0399679	0.04	0.0783685	0.03823	NA	3.786	FALSE	0.71875	0.504702	0.593002	-0.00173793	3.02038e-06
CRPC_525.ctDNA	0.100005	293969	0	2706189	0	0.0499721	0.05	0.0979845	0.02924	NA	3.254	FALSE	0.455192	0.501567	0.477256	-0.0207321	0.00042982
CRPC_525.ctDNA	0.100011	352905	0	2647428	0	0.0599872	0.06	0.117622	0.0319	NA	3.165	FALSE	0.57337	0.661442	0.614265	-0.0280872	0.00078889
CRPC_525.ctDNA	0.100012	411664	0	2588698	0	0.0699744	0.07	0.137205	0.03698	NA	3.176	FALSE	0.595238	0.666144	0.628698	-0.0329944	0.00108863
CRPC_525.ctDNA	0.100014	470539	0	2529887	0	0.0799803	0.08	0.156824	0.0408	NA	3.186	FALSE	0.569069	0.642373	0.603503	-0.0391803	0.00153509
CRPC_525.ctDNA	0.10002	529586	0	2471016	0	0.0900116	0.09	0.176493	0.0478	NA	3.228	FALSE	0.59854	0.668842	0.631741	-0.0422116	0.00178182
CRPC_525.ctDNA	0.100016	588277	0	2412215	0	0.0999907	0.1	0.19606	0.05185	NA	3.268	FALSE	0.484182	0.699801	0.572358	-0.0481407	0.00231753
CRPC_554.ctDNA_T2	0.100015	52730	0	2947735	0	0.0100171	0.01	0.0175739	0.02404	NA	1.961	FALSE	0.196667	0.207018	0.201709	0.0140229	0.00019664
CRPC_554.ctDNA_T2	0.100015	105342	0	2895098	0	0.020012	0.02	0.0351089	0.03135	NA	1.936	FALSE	0.255747	0.312281	0.281201	0.011338	0.000128549
CRPC_554.ctDNA_T2	0.100012	157908	0	2842439	0	0.0299991	0.03	0.0526299	0.03664	NA	1.968	FALSE	0.452459	0.511111	0.48	0.00664095	4.41022e-05
CRPC_554.ctDNA_T2	0.100015	210551	0	2789884	0	0.0399989	0.04	0.0701735	0.03958	NA	2	FALSE	0.450658	0.509294	0.478185	-0.00041889	1.75469e-07
CRPC_554.ctDNA_T2	0.100011	263171	0	2737170	0	0.0499968	0.05	0.0877137	0.04443	NA	1.992	FALSE	0.4377	0.509294	0.47079	-0.00556681	3.09893e-05
CRPC_554.ctDNA_T2	0.100008	315734	0	2684511	0	0.0599846	0.06	0.105236	0.05063	NA	2.004	FALSE	0.360849	0.536842	0.431594	-0.00935456	8.75078e-05
CRPC_554.ctDNA_T2	0.100011	368409	0	2631928	0	0.0699898	0.07	0.122789	0.0625	NA	1.97	FALSE	0.473684	0.536842	0.503289	-0.00748985	5.60978e-05
CRPC_554.ctDNA_T2	0.100008	420838	0	2579388	0	0.0799532	0.08	0.140269	0.0734	NA	1.946	FALSE	0.612	0.577358	0.594175	-0.0065532	4.29444e-05
CRPC_554.ctDNA_T2	0.100005	473360	0	2526780	0	0.0899342	0.09	0.157779	0.08724	NA	1.94	FALSE	0.64876	0.592453	0.619329	-0.0026942	7.25873e-06
CRPC_554.ctDNA_T2	0.100004	526043	0	2474080	0	0.0999441	0.1	0.17534	0.06967	NA	2.114	FALSE	0.416476	0.686792	0.518519	-0.0302741	0.000916519
MBC_191.ctDNA_T2	0.100008	47496	0	2952742	0	0.00997337	0.01	0.0158307	0.0228	NA	2.339	FALSE	0.156069	0.0327273	0.0541082	0.0128266	0.000164522
MBC_191.ctDNA_T2	0.100009	95157	0	2905115	0	0.0199812	0.02	0.0317161	0.03601	NA	2.949	FALSE	0.768212	0.281212	0.411713	0.0160288	0.000256924
MBC_191.ctDNA_T2	0.100009	142806	0	2857463	0	0.0299866	0.03	0.0475977	0.03508	NA	3.046	FALSE	0.693878	0.4266	0.528361	0.00509343	2.5943e-05
MBC_191.ctDNA_T2	0.100008	190320	0	2809933	0	0.0399638	0.04	0.0634347	0.04085	NA	3.002	FALSE	0.731497	0.515152	0.604552	0.00088617	7.85298e-07
MBC_191.ctDNA_T2	0.100007	237943	0	2762271	0	0.0499645	0.05	0.0793087	0.0482	NA	2.883	FALSE	0.731497	0.515152	0.604552	-0.00176447	3.11334e-06
MBC_191.ctDNA_T2	0.100003	285463	0	2714628	0	0.0599454	0.06	0.0951514	0.05248	NA	2.822	FALSE	0.843832	0.779394	0.810334	-0.00746541	5.57324e-05
MBC_191.ctDNA_T2	0.100002	333064	0	2667011	0	0.0699417	0.07	0.111019	0.06149	NA	2.315	FALSE	0.375887	0.0884808	0.143243	-0.00845169	7.14311e-05
MBC_191.ctDNA_T2	0.100004	380679	0	2619439	0	0.0799394	0.08	0.126888	0.06711	NA	2.785	FALSE	0.853659	0.818966	0.835952	-0.0128294	0.000164595
MBC_191.ctDNA_T2	0.100011	428478	0	2571854	0	0.0899704	0.09	0.14281	0.07494	NA	2.631	FALSE	0.870394	0.95537	0.910904	-0.0150304	0.000225914
MBC_191.ctDNA_T2	0.100014	476142	0	2524280	0	0.0999758	0.1	0.158692	0.07358	NA	2.6	FALSE	0.814607	0.955519	0.879454	-0.0263958	0.000696736
MBC_217.ctDNA	0.100013	100049	0	2900352	0	0.00967011	0.01	0.0333452	0.02277	NA	2.1	FALSE	0.638132	0.541254	0.585714	0.0130999	0.000171607
MBC_217.ctDNA	0.100015	200064	0	2800371	0	0.0193367	0.02	0.0666783	0.02644	NA	2.149	FALSE	0.638132	0.541254	0.585714	0.00710328	5.04566e-05
MBC_217.ctDNA	0.10001	300005	0	2700303	0	0.0289975	0.03	0.0999914	0.032	NA	2.111	FALSE	0.657831	0.90099	0.760446	0.00300249	9.01497e-06
MBC_217.ctDNA	0.100013	399950	0	2600433	0	0.0386569	0.04	0.1333	0.03718	NA	2.128	FALSE	0.71118	0.755776	0.7328	-0.0014769	2.18123e-06
MBC_217.ctDNA	0.100013	499903	0	2500482	0	0.0483178	0.05	0.166613	0.05052	NA	2.073	FALSE	0.974074	0.867987	0.917976	0.00220224	4.84988e-06
MBC_217.ctDNA	0.100012	599919	0	2400442	0	0.0579852	0.06	0.199949	0.05648	NA	2.056	FALSE	0.95873	0.9967	0.977346	-0.00150519	2.2656e-06
MBC_217.ctDNA	0.100014	699917	0	2300490	0	0.0676495	0.07	0.233274	0.06124	NA	2.053	FALSE	0.95873	0.9967	0.977346	-0.00640947	4.10812e-05
MBC_217.ctDNA	0.100014	799909	0	2200509	0	0.0773138	0.08	0.266599	0.06723	NA	2.052	FALSE	0.980583	1	0.990196	-0.0100838	0.000101682
MBC_217.ctDNA	0.100015	900004	0	2100450	0	0.0869872	0.09	0.299956	0.07613	NA	2.047	FALSE	0.980583	1	0.990196	-0.0108572	0.000117879
MBC_217.ctDNA	0.100011	999997	0	2000326	0	0.096656	0.1	0.333296	0.09685	NA	2.038	FALSE	0.980583	1	0.990196	0.00019403	3.76476e-08
MBC_284.ctDNA_T2	0.100015	214319	0	2786139	0	0.00785716	0.01	0.0714288	0.02018	NA	3.038	TRUE	0.445946	0.325352	0.376221	0.0123228	0.000151852
MBC_284.ctDNA_T2	0.100017	428662	0	2571854	0	0.0157149	0.02	0.142863	0.0282	NA	2.734	TRUE	0.557143	0.659155	0.603871	0.0124851	0.000155878
MBC_284.ctDNA_T2	0.100012	642740	0	2357611	0	0.0235644	0.03	0.214222	0.03749	NA	2.247	TRUE	0.633495	0.367606	0.465241	0.0139256	0.000193923
MBC_284.ctDNA_T2	0.100006	856886	0	2143308	0	0.0314171	0.04	0.28561	0.04734	NA	2.255	TRUE	0.505792	0.369014	0.42671	0.0159229	0.000253538
MBC_284.ctDNA_T2	0.100009	1071418	0	1928852	0	0.0392818	0.05	0.357107	0.03146	NA	2.339	TRUE	0.449198	0.489083	0.468293	-0.00782179	6.11804e-05
MBC_284.ctDNA_T2	0.100023	1286027	0	1714671	0	0.0471434	0.06	0.428576	0.04115	NA	2.376	TRUE	0.349272	0.489083	0.40752	-0.00599335	3.59203e-05
MBC_284.ctDNA_T2	0.100031	1500258	0	1500659	0	0.0549927	0.07	0.499933	0.0644	NA	2.357	TRUE	0.359807	0.435226	0.393939	0.00940735	8.84982e-05
MBC_284.ctDNA_T2	0.100023	1714235	0	1286447	0	0.062841	0.08	0.571282	0.08689	NA	2.217	TRUE	0.626667	0.44691	0.521739	0.024049	0.000578355
MBC_284.ctDNA_T2	0.100015	1928500	0	1071936	0	0.0707014	0.09	0.64274	0.09351	NA	2.233	TRUE	0.553846	0.5	0.525547	0.0228086	0.000520233
MBC_284.ctDNA_T2	0.0999908	2142255	0	857469	0	0.0785566	0.1	0.714151	0.1068	NA	2.229	TRUE	0.531697	0.451389	0.488263	0.0282434	0.000797691
MBC_288.ctDNA_T2	0.100015	39583	0	2960869	0	0.0100262	0.01	0.0131923	0.04395	NA	2.034	FALSE	0.9	0.141608	0.244713	0.0339238	0.00115083
MBC_288.ctDNA_T2	0.100015	79063	0	2921402	0	0.0200262	0.02	0.0263502	0.05405	NA	2.025	FALSE	0.9	0.141608	0.244713	0.0340238	0.00115762
MBC_288.ctDNA_T2	0.100015	118526	0	2881912	0	0.0300222	0.03	0.0395029	0.0429	NA	2.055	FALSE	0.802817	0.199301	0.319328	0.0128778	0.000165838
MBC_288.ctDNA_T2	0.100016	158035	0	2842439	0	0.0400292	0.04	0.05267	0.04846	NA	2.064	FALSE	0.802817	0.199301	0.319328	0.00843079	7.10782e-05
MBC_288.ctDNA_T2	0.100019	197552	0	2803023	0	0.0500369	0.05	0.065838	0.05003	NA	2.042	FALSE	0.683582	0.40035	0.504961	-6.91626e-06	4.78346e-11
MBC_288.ctDNA_T2	0.100018	237022	0	2763506	0	0.060035	0.06	0.0789934	0.06417	NA	2.063	FALSE	0.838129	0.432282	0.570379	0.00413499	1.70982e-05
MBC_288.ctDNA_T2	0.100016	276468	0	2724018	0	0.0700272	0.07	0.0921411	0.06759	NA	2.021	FALSE	0.85044	0.538033	0.659091	-0.00243722	5.94002e-06
MBC_288.ctDNA_T2	0.100015	315953	0	2684511	0	0.080029	0.08	0.105301	0.07321	NA	1.999	FALSE	0.830435	0.70872	0.764765	-0.00681905	4.64994e-05
MBC_288.ctDNA_T2	0.100021	355518	0	2645111	0	0.0900457	0.09	0.118481	0.08218	NA	1.993	FALSE	0.835539	0.820037	0.827715	-0.00786568	6.18689e-05
MBC_288.ctDNA_T2	0.100021	394952	0	2605677	0	0.100034	0.1	0.131623	0.09365	NA	2.018	FALSE	0.857798	0.816594	0.836689	-0.00638353	4.07495e-05
MBC_288.ctDNA	0.100016	66754	0	2933720	0	0.00978904	0.01	0.0222478	0.04651	NA	2.039	FALSE	NA	0	0	0.036721	0.00134843
MBC_288.ctDNA	0.100019	133567	0	2866999	0	0.0195861	0.02	0.0445139	0.03855	NA	2.098	FALSE	NA	0	0	0.0189639	0.000359628
MBC_288.ctDNA	0.100024	200362	0	2800371	0	0.0293792	0.03	0.066771	0.04304	NA	2.077	FALSE	0.5	0.228659	0.313808	0.0136608	0.000186616
MBC_288.ctDNA	0.10003	267232	0	2733673	0	0.0391822	0.04	0.0890505	0.04934	NA	2.055	FALSE	0.591623	0.344512	0.435453	0.0101578	0.000103181
MBC_288.ctDNA	0.100035	334039	0	2667011	0	0.0489752	0.05	0.111307	0.06388	NA	2.071	FALSE	0.889908	0.310897	0.460808	0.0149048	0.000222152
MBC_288.ctDNA	0.100037	400685	0	2600433	0	0.0587452	0.06	0.133512	0.06158	NA	2.043	FALSE	0.633065	0.478659	0.545139	0.00283476	8.03586e-06
MBC_288.ctDNA	0.100036	467269	0	2533817	0	0.068508	0.07	0.1557	0.06994	NA	1.984	FALSE	0.672897	0.679245	0.676056	0.00143201	2.05066e-06
MBC_288.ctDNA	0.100032	533907	0	2467067	0	0.0782809	0.08	0.177911	0.08969	NA	2.011	FALSE	0.909953	0.703297	0.793388	0.0114091	0.000130167
MBC_288.ctDNA	0.100029	600413	0	2400442	0	0.0880355	0.09	0.200081	0.09066	NA	1.976	FALSE	0.861017	0.798742	0.828711	0.00262452	6.88809e-06
MBC_288.ctDNA	0.100029	667022	0	2333844	0	0.0978017	0.1	0.222277	0.101	NA	1.966	FALSE	0.874598	0.855346	0.864865	0.00319834	1.02294e-05
MBC_291.ctDNA	0.100015	68236	0	2932217	0	0.0095516	0.01	0.0227419	0.01962	NA	2.935	TRUE	0.610272	0.339496	0.436285	0.0100684	0.000101373
MBC_291.ctDNA	0.100017	136540	0	2863977	0	0.0191123	0.02	0.0455055	0.02254	NA	3.166	TRUE	0.7	0.347059	0.464045	0.00342769	1.17491e-05
MBC_291.ctDNA	0.100014	204572	0	2795838	0	0.0286362	0.03	0.0681813	0.02784	NA	2.699	TRUE	0.773429	0.666963	0.716261	-0.000796166	6.33881e-07
MBC_291.ctDNA	0.100022	273030	0	2727622	0	0.0382159	0.04	0.0909902	0.03133	NA	2.778	TRUE	0.747922	0.72	0.733696	-0.00688589	4.74155e-05
MBC_291.ctDNA	0.100019	341135	0	2659443	0	0.0477497	0.05	0.11369	0.03843	NA	2.762	TRUE	0.753372	0.695111	0.72307	-0.0093197	8.68568e-05
MBC_291.ctDNA	0.100018	409166	0	2591360	0	0.0572732	0.06	0.136365	0.04285	NA	2.811	TRUE	0.729087	0.798319	0.762134	-0.0144232	0.000208029
MBC_291.ctDNA	0.100018	477341	0	2523208	0	0.0668155	0.07	0.159085	0.04702	NA	2.717	TRUE	0.72884	0.826667	0.774677	-0.0197955	0.000391862
MBC_291.ctDNA	0.100015	545475	0	2454961	0	0.0763554	0.08	0.181799	0.02817	NA	3.007	TRUE	0.6	0.818919	0.692571	-0.0481854	0.00232183
MBC_291.ctDNA	0.100026	613918	0	2386860	0	0.0859262	0.09	0.204586	0.07139	NA	2.771	TRUE	0.803836	0.815929	0.809838	-0.0145362	0.000211302
MBC_291.ctDNA	0.100025	682104	0	2318631	0	0.0954712	0.1	0.227312	0.06931	NA	2.385	TRUE	0.573171	0.518556	0.544497	-0.0261612	0.000684407
MBC_295.ctDNA_T2	0.100011	74938	0	2925377	0	0.00999068	0.01	0.0249767	0.02794	NA	2.068	FALSE	0	0	0	0.0179493	0.000322178
MBC_295.ctDNA_T2	0.100016	150177	0	2850314	0	0.0200203	0.02	0.0500508	0.0351	NA	2.064	FALSE	0	0	0	0.0150797	0.000227397
MBC_295.ctDNA_T2	0.100032	225551	0	2775396	0	0.030064	0.03	0.0751599	0.0418	NA	2.081	FALSE	0.5	0.0561798	0.10101	0.011736	0.000137734
MBC_295.ctDNA_T2	0.100027	300514	0	2700303	0	0.0400576	0.04	0.100144	0.03814	NA	2.145	FALSE	0.679868	0.289326	0.405911	-0.00191762	3.67728e-06
MBC_295.ctDNA_T2	0.100034	375642	0	2625379	0	0.0500686	0.05	0.125171	0.04349	NA	2.088	FALSE	0.786822	0.285112	0.418557	-0.00657856	4.32775e-05
MBC_295.ctDNA_T2	0.100036	450615	0	2550452	0	0.0600606	0.06	0.150152	0.0434	NA	1.986	FALSE	0.635317	0.464888	0.536902	-0.0166606	0.000277577
MBC_295.ctDNA_T2	0.100035	525654	0	2475406	0	0.0700624	0.07	0.175156	0.0395	NA	2.019	FALSE	0.721362	0.654494	0.686303	-0.0305624	0.000934063
MBC_295.ctDNA_T2	0.10003	600447	0	2400442	0	0.0800359	0.08	0.20009	0.05886	NA	1.971	FALSE	0.892857	0.628931	0.738007	-0.0211759	0.000448418
MBC_295.ctDNA_T2	0.100021	675132	0	2325491	0	0.0899989	0.09	0.224997	0.06416	NA	1.925	FALSE	0.777273	0.807874	0.792278	-0.0258389	0.000667649
MBC_295.ctDNA_T2	0.100026	750293	0	2250478	0	0.100013	0.1	0.250033	0.07629	NA	1.914	FALSE	0.865646	0.783077	0.822294	-0.0237234	0.000562798
MBC_295.ctDNA	0.100016	200113	0	2800371	0	0.010004	0.01	0.0666936	0.02077	NA	1.979	FALSE	0.25463	0.0768156	0.118026	0.010766	0.000115906
MBC_295.ctDNA	0.100012	399921	0	2600433	0	0.0199937	0.02	0.133291	0.03098	NA	2.095	FALSE	0.248485	0.0572626	0.093076	0.0109863	0.000120699
MBC_295.ctDNA	0.100006	599730	0	2400442	0	0.0299848	0.03	0.199899	0.02747	NA	2.074	FALSE	0.53833	0.441341	0.485035	-0.00251478	6.32412e-06
MBC_295.ctDNA	0.100013	799877	0	2200509	0	0.0399887	0.04	0.266591	0.03508	NA	2.034	FALSE	0.583026	0.482443	0.527987	-0.0049087	2.40954e-05
MBC_295.ctDNA	0.100013	1000067	0	2000326	0	0.0499968	0.05	0.333312	0.0435	NA	2.031	FALSE	0.666667	0.612903	0.638655	-0.0064968	4.22084e-05
MBC_295.ctDNA	0.100009	1199985	0	1800276	0	0.059994	0.06	0.39996	0.06779	NA	1.989	FALSE	0.657328	0.580952	0.616785	0.00779597	6.07771e-05
MBC_299.ctDNA	0.0999997	249652	0	2750340	0	0.00998611	0.01	0.0832176	0.01859	NA	2.559	FALSE	0.452094	0.875	0.596163	0.00860389	7.4027e-05
MBC_299.ctDNA	0.100003	499608	0	2500482	0	0.0199837	0.02	0.166531	0.03322	NA	3.021	FALSE	0.451117	0.443681	0.447368	0.0132363	0.000175199
MBC_299.ctDNA	0.100004	749639	0	2250478	0	0.0299844	0.03	0.24987	0.04199	NA	2.977	FALSE	0.451117	0.443681	0.447368	0.0120056	0.000144135
MBC_299.ctDNA	0.100001	999715	0	2000326	0	0.0399881	0.04	0.333234	0.04487	NA	2.911	FALSE	0.537913	0.828297	0.652244	0.00488195	2.38334e-05
MBC_299.ctDNA	0.099996	1249596	0	1750285	0	0.0499858	0.05	0.416549	0.05449	NA	2.95	FALSE	0.536245	0.816124	0.647224	0.00450418	2.02876e-05
MBC_299.ctDNA	0.100018	1499868	0	1500659	0	0.0599842	0.06	0.499868	0.05979	NA	2.98	FALSE	0.525714	0.777465	0.627273	-0.000194183	3.7707e-08
MBC_299.ctDNA	0.100016	1749760	0	1250731	0	0.0699789	0.07	0.583158	0.06785	NA	2.978	FALSE	0.525262	0.791667	0.631519	-0.00212895	4.53241e-06
MBC_299.ctDNA	0.0999983	1999568	0	1000381	0	0.0799841	0.08	0.666534	0.07925	NA	2.977	FALSE	0.526166	0.81085	0.6382	-0.00073408	5.38873e-07
MBC_299.ctDNA	0.0999967	2249647	0	750255	0	0.0899888	0.09	0.749907	0.0882	NA	2.964	FALSE	0.526017	0.815249	0.639448	-0.00178882	3.19988e-06
MBC_299.ctDNA	0.0999977	2499517	0	500413	0	0.099983	0.1	0.833192	0.07079	NA	2.69	FALSE	0.279649	0.726236	0.403805	-0.029193	0.000852232
MBC_303.ctDNA_T2	0.100005	40885	0	2959253	0	0.00994823	0.01	0.0136277	0.02865	NA	2.035	FALSE	0.818182	0.03375	0.0648259	0.0187018	0.000349756
MBC_303.ctDNA_T2	0.100008	82071	0	2918157	0	0.0199691	0.02	0.0273549	0.03922	NA	2.03	FALSE	0.818182	0.03375	0.0648259	0.0192509	0.000370597
MBC_303.ctDNA_T2	0.100007	123154	0	2877049	0	0.0299654	0.03	0.0410486	0.0428	NA	2.095	FALSE	0.501873	0.1675	0.251172	0.0128346	0.000164726
MBC_303.ctDNA_T2	0.100009	164287	0	2835970	0	0.0399731	0.04	0.0547576	0.03228	NA	2.086	FALSE	0.694719	0.52625	0.598862	-0.00769308	5.91835e-05
MBC_303.ctDNA_T2	0.10001	205388	0	2794904	0	0.0499729	0.05	0.068456	0.07271	NA	2.117	FALSE	0.751269	0.218612	0.338673	0.0227371	0.000516977
MBC_303.ctDNA_T2	0.100006	246420	0	2753765	0	0.0599585	0.06	0.0821349	0.07793	NA	2.053	FALSE	0.68	0.347727	0.46015	0.0179715	0.000322975
MBC_303.ctDNA_T2	0.100004	287486	0	2712644	0	0.0699519	0.07	0.0958245	0.05097	NA	1.987	FALSE	0.78125	0.71875	0.748698	-0.0189819	0.000360312
MBC_303.ctDNA_T2	0.1	328407	0	2671597	0	0.0799123	0.08	0.109469	0.07446	NA	1.912	FALSE	0.864865	0.733758	0.793935	-0.00545226	2.97272e-05
MBC_303.ctDNA_T2	0.0999993	369479	0	2630501	0	0.0899072	0.09	0.12316	0.08921	NA	1.931	FALSE	0.868762	0.72643	0.791246	-0.000697156	4.86027e-07
MBC_303.ctDNA_T2	0.100004	410605	0	2589509	0	0.0999101	0.1	0.136863	0.09685	NA	1.89	FALSE	0.882453	0.842276	0.861897	-0.00306009	9.36413e-06
MBC_303.ctDNA	0.100016	65306	0	2935167	0	0.00979436	0.01	0.0217652	0.0348	NA	2.016	FALSE	0.69	0.0837379	0.149351	0.0250056	0.000625282
MBC_303.ctDNA	0.100016	130557	0	2869913	0	0.0195805	0.02	0.0435122	0.02705	NA	1.969	FALSE	0.424699	0.171117	0.243945	0.00746952	5.57937e-05
MBC_303.ctDNA	0.100016	195735	0	2804739	0	0.0293556	0.03	0.0652347	0.05499	NA	2.052	FALSE	0.651613	0.134487	0.222958	0.0256344	0.000657122
MBC_303.ctDNA	0.100012	260922	0	2739449	0	0.0391335	0.04	0.0869632	0.03437	NA	2.224	FALSE	0.653501	0.441748	0.527154	-0.00476346	2.26906e-05
MBC_303.ctDNA	0.100009	326003	0	2674252	0	0.0488963	0.05	0.108658	0.03808	NA	2.128	FALSE	0.710419	0.637136	0.671785	-0.0108163	0.000116992
MBC_303.ctDNA	0.100007	391066	0	2609138	0	0.0586559	0.06	0.130346	0.08983	NA	2.138	FALSE	0.570755	0.215302	0.312661	0.0311741	0.000971824
MBC_303.ctDNA	0.100004	456196	0	2543929	0	0.0684265	0.07	0.152059	0.07876	NA	2.082	FALSE	0.615854	0.478673	0.538667	0.0103335	0.00010678
MBC_303.ctDNA	0.100004	521433	0	2478684	0	0.0782119	0.08	0.173804	0.07521	NA	1.925	FALSE	0.816648	0.899628	0.856132	-0.0030019	9.0114e-06
MBC_303.ctDNA	0.100008	586731	0	2413503	0	0.0880028	0.09	0.195562	0.05959	NA	1.956	FALSE	0.829189	0.931956	0.877574	-0.0284128	0.000807286
MBC_303.ctDNA	0.100009	652008	0	2348264	0	0.0977923	0.1	0.217316	0.06678	NA	1.95	FALSE	0.824919	0.942331	0.879725	-0.0310123	0.000961765
MBC_307.ctDNA	0.100015	37597	0	2962851	0	0.00989907	0.01	0.0125305	0.02384	NA	2.45	TRUE	0.392954	0.131341	0.196877	0.0139409	0.00019435
MBC_307.ctDNA	0.100016	75118	0	2925377	0	0.0197778	0.02	0.0250352	0.05284	NA	2.968	TRUE	0.784314	0.144928	0.244648	0.0330622	0.00109311
MBC_307.ctDNA	0.100015	112610	0	2887835	0	0.0296496	0.03	0.0375311	0.05628	NA	2.352	TRUE	0.677903	0.168529	0.269948	0.0266304	0.00070918
MBC_307.ctDNA	0.100013	150079	0	2850314	0	0.0395156	0.04	0.0500198	0.06905	NA	2.699	TRUE	0.918969	0.561305	0.696927	0.0295344	0.000872279
MBC_307.ctDNA	0.100015	187568	0	2812890	0	0.0493854	0.05	0.0625131	0.07302	NA	2.401	TRUE	0.788235	0.187151	0.302483	0.0236346	0.000558596
MBC_307.ctDNA	0.100014	225027	0	2775396	0	0.0592488	0.06	0.0749984	0.08289	NA	2.399	TRUE	0.667575	0.249491	0.363232	0.0236412	0.000558908
MBC_307.ctDNA	0.100013	262581	0	2737811	0	0.0691373	0.07	0.0875156	0.08385	NA	2.43	TRUE	0.649596	0.251829	0.362952	0.0147127	0.000216464
MBC_307.ctDNA	0.100012	300054	0	2700303	0	0.0790048	0.08	0.100006	0.08741	NA	2.4	TRUE	0.671309	0.282201	0.397362	0.00840518	7.06471e-05
MBC_307.ctDNA	0.100013	337530	0	2662852	0	0.0888716	0.09	0.112496	0.09144	NA	2.366	TRUE	0.893836	0.315981	0.466905	0.00256842	6.59676e-06
MBC_307.ctDNA	0.100013	375013	0	2625379	0	0.0987405	0.1	0.124988	0.103	NA	2.263	TRUE	0.894198	0.311905	0.462489	0.00425948	1.81432e-05
MBC_307.ctDNA_T2	0.100013	44131	0	2956245	0	0.00985469	0.01	0.0147085	0.04508	NA	2.966	TRUE	0.942675	0.148148	0.256055	0.0352253	0.00124082
MBC_307.ctDNA_T2	0.100008	88143	0	2912108	0	0.0196836	0.02	0.0293785	0.06076	NA	2.965	TRUE	0.920455	0.162162	0.275745	0.0410764	0.00168727
MBC_307.ctDNA_T2	0.100014	132428	0	2867985	0	0.0295715	0.03	0.0441366	0.06323	NA	2.724	TRUE	0.546921	0.453771	0.496011	0.0336585	0.00113289
MBC_307.ctDNA_T2	0.100011	176452	0	2823887	0	0.0394032	0.04	0.0588107	0.068	NA	2.75	TRUE	0.607759	0.506587	0.55258	0.0285968	0.000817779
MBC_307.ctDNA_T2	0.100013	220580	0	2779804	0	0.0492566	0.05	0.0735173	0.08081	NA	2.432	TRUE	0.733945	0.399002	0.516963	0.0315534	0.000995619
MBC_307.ctDNA_T2	0.100011	264683	0	2735649	0	0.059106	0.06	0.0882179	0.08338	NA	2.45	TRUE	0.707415	0.471925	0.566159	0.024274	0.000589227
MBC_307.ctDNA_T2	0.100008	308785	0	2691446	0	0.0689567	0.07	0.10292	0.08075	NA	2.463	TRUE	0.74833	0.516923	0.611465	0.0117933	0.000139083
MBC_307.ctDNA_T2	0.100011	352900	0	2647428	0	0.0788057	0.08	0.11762	0.08636	NA	2.412	TRUE	0.783843	0.546423	0.643946	0.00755428	5.70672e-05
MBC_307.ctDNA_T2	0.10001	396931	0	2603373	0	0.0886389	0.09	0.132297	0.1111	NA	2.193	TRUE	0.968254	0.570093	0.717647	0.0224611	0.000504499
MBC_307.ctDNA_T2	0.10001	441062	0	2559241	0	0.0984939	0.1	0.147006	0.1206	NA	2.14	TRUE	0.962162	0.593333	0.734021	0.0221061	0.00048868
MBC_313.ctDNA	0.100011	111099	0	2889222	0	0.00999784	0.01	0.037029	0.02121	NA	1.991	FALSE	0.441077	0.205651	0.280514	0.0112122	0.000125713
MBC_313.ctDNA	0.10001	222130	0	2778183	0	0.0199896	0.02	0.0740356	0.02765	NA	2.017	FALSE	0.461353	0.599686	0.521502	0.00766039	5.86815e-05
MBC_313.ctDNA	0.100008	333233	0	2667011	0	0.0299885	0.03	0.111069	0.03325	NA	2.013	FALSE	0.561538	0.687598	0.618207	0.00326147	1.06372e-05
MBC_313.ctDNA	0.100009	444309	0	2555965	0	0.0399842	0.04	0.148089	0.03226	NA	2.135	FALSE	0.634615	0.932496	0.755245	-0.00772416	5.96626e-05
MBC_313.ctDNA	0.10001	555450	0	2444857	0	0.0499854	0.05	0.185131	0.0415	NA	2.291	FALSE	0.762797	0.959184	0.849791	-0.00848538	7.20018e-05
MBC_313.ctDNA	0.100016	666629	0	2333844	0	0.0599872	0.06	0.222175	0.04969	NA	2.264	FALSE	0.925982	0.962323	0.943803	-0.0102972	0.000106031
MBC_313.ctDNA	0.100016	777778	0	2222701	0	0.0699888	0.07	0.259218	0.04835	NA	2.242	FALSE	0.93578	0.962264	0.948837	-0.0216388	0.00046824
MBC_313.ctDNA	0.100015	888893	0	2111547	0	0.0799886	0.08	0.296254	0.159	NA	2.174	FALSE	1	0.890244	0.941935	0.0790114	0.0062428
MBC_313.ctDNA	0.10001	999983	0	2000326	0	0.0899892	0.09	0.333293	0.09014	NA	2.344	FALSE	0.948963	0.956592	0.952762	0.000150799	2.27403e-08
MBC_313.ctDNA	0.100012	1111168	0	1889185	0	0.0999934	0.1	0.370346	0.0993	NA	2.327	FALSE	0.96519	0.959119	0.962145	-0.000693354	4.8074e-07
MBC_313.ctDNA_T2	0.100009	69629	0	2930628	0	0.0102114	0.01	0.0232077	0.02319	NA	2.064	FALSE	0.582609	0.412308	0.482883	0.0129786	0.000168445
MBC_313.ctDNA_T2	0.100007	139420	0	2860800	0	0.0204468	0.02	0.0464699	0.03043	NA	1.992	FALSE	0.470519	0.613846	0.53271	0.00998323	9.96649e-05
MBC_313.ctDNA_T2	0.100009	209169	0	2791100	0	0.0306754	0.03	0.0697167	0.04498	NA	2.152	FALSE	0.92437	0.686427	0.787825	0.0143046	0.000204622
MBC_313.ctDNA_T2	0.100012	279096	0	2721267	0	0.0409291	0.04	0.0930207	0.03277	NA	2.142	FALSE	0.570033	0.807692	0.668364	-0.00815913	6.65714e-05
MBC_313.ctDNA_T2	0.100016	348928	0	2651564	0	0.0511677	0.05	0.11629	0.03987	NA	2.167	FALSE	0.689791	0.820872	0.749644	-0.0112977	0.000127638
MBC_313.ctDNA_T2	0.100016	418654	0	2581824	0	0.0613928	0.06	0.139529	0.04794	NA	2.194	FALSE	0.732337	0.839564	0.782293	-0.0134528	0.000180978
MBC_313.ctDNA_T2	0.10002	488449	0	2512141	0	0.0716251	0.07	0.162784	0.05548	NA	2.135	FALSE	0.749654	0.844237	0.794139	-0.0161451	0.000260664
MBC_313.ctDNA_T2	0.100014	558119	0	2442293	0	0.0818462	0.08	0.186014	0.07747	NA	2.306	FALSE	0.943425	0.958075	0.950693	-0.00437621	1.91512e-05
MBC_313.ctDNA_T2	0.100016	627866	0	2372624	0	0.092072	0.09	0.209254	0.08457	NA	2.266	FALSE	0.942073	0.95814	0.950038	-0.00750197	5.62796e-05
MBC_313.ctDNA_T2	0.100013	697619	0	2302784	0	0.102304	0.1	0.232508	0.06523	NA	2.328	FALSE	0.943511	0.970173	0.956656	-0.0370737	0.00137446
MBC_315.ctDNA	0.100013	115413	0	2884963	0	0.0103859	0.01	0.0384662	0.03136	NA	2.027	FALSE	0.419355	0.0810811	0.135889	0.0209741	0.000439914
MBC_315.ctDNA	0.100015	230855	0	2769602	0	0.0207738	0.02	0.0769399	0.02451	NA	1.913	FALSE	0.400818	0.407484	0.404124	0.00373621	1.39593e-05
MBC_315.ctDNA	0.100013	346180	0	2654217	0	0.0311521	0.03	0.115378	0.03385	NA	2.005	FALSE	0.672646	0.31185	0.426136	0.00269792	7.27879e-06
MBC_315.ctDNA	0.100012	461429	0	2538927	0	0.0415237	0.04	0.153791	0.0401	NA	2.009	FALSE	0.760618	0.409563	0.532432	-0.00142368	2.02687e-06
MBC_315.ctDNA	0.100013	576868	0	2423526	0	0.0519113	0.05	0.192264	0.04588	NA	2	FALSE	0.724551	0.503119	0.593865	-0.0060313	3.63766e-05
MBC_315.ctDNA	0.100008	692081	0	2308148	0	0.0622825	0.06	0.230676	0.05378	NA	1.993	FALSE	0.899225	0.723493	0.801843	-0.00850254	7.22931e-05
MBC_315.ctDNA	0.100015	807656	0	2192809	0	0.0726778	0.07	0.269177	0.05514	NA	1.982	FALSE	0.712621	0.762994	0.736948	-0.0175378	0.000307574
MBC_315.ctDNA	0.100013	923053	0	2077325	0	0.0830643	0.08	0.307646	0.06158	NA	1.963	FALSE	0.779385	0.899791	0.835271	-0.0214843	0.000461575
MBC_315.ctDNA	0.100011	1038429	0	1961902	0	0.0934483	0.09	0.346105	0.06565	NA	1.946	FALSE	0.755034	0.935551	0.835655	-0.0277983	0.000772745
MBC_315.ctDNA	0.10001	1153814	0	1846477	0	0.103833	0.1	0.384567	0.1082	NA	1.905	FALSE	0.935154	0.916388	0.925676	0.00436681	1.9069e-05
MBC_318.ctDNA_T2	0.100012	41101	0	2959253	0	0.00986308	0.01	0.0136987	0.04509	NA	2.001	FALSE	1	0.0734214	0.136799	0.0352269	0.00124094
MBC_318.ctDNA_T2	0.100014	82263	0	2918157	0	0.0197404	0.02	0.0274172	0.05198	NA	2.027	FALSE	0.835616	0.179148	0.295042	0.0322396	0.00103939
MBC_318.ctDNA_T2	0.100012	123320	0	2877049	0	0.0295932	0.03	0.0411016	0.06434	NA	2.059	FALSE	0.964602	0.165653	0.28275	0.0347468	0.00120734
MBC_318.ctDNA_T2	0.100015	164482	0	2835970	0	0.0394697	0.04	0.0548191	0.07613	NA	2.045	FALSE	0.964602	0.165653	0.28275	0.0366603	0.00134398
MBC_318.ctDNA_T2	0.100011	205434	0	2794904	0	0.0492986	0.05	0.0684703	0.07216	NA	1.989	FALSE	0.936709	0.232339	0.372327	0.0228614	0.000522643
MBC_318.ctDNA_T2	0.100014	246661	0	2753765	0	0.0591902	0.06	0.0822087	0.07997	NA	1.935	FALSE	0.878788	0.432836	0.58	0.0207798	0.000431799
MBC_318.ctDNA_T2	0.100014	287790	0	2712644	0	0.0690596	0.07	0.0959161	0.08139	NA	1.904	FALSE	0.795181	0.516432	0.626186	0.0123304	0.000152039
MBC_318.ctDNA_T2	0.100016	328875	0	2671597	0	0.0789176	0.08	0.109608	0.08329	NA	1.907	FALSE	0.811688	0.588697	0.682439	0.00437242	1.9118e-05
MBC_318.ctDNA_T2	0.100015	369940	0	2630501	0	0.0887726	0.09	0.123295	0.09965	NA	1.942	FALSE	0.953488	0.5125	0.666667	0.0108774	0.000118319
MBC_318.ctDNA_T2	0.100022	411139	0	2589509	0	0.0986521	0.1	0.137017	0.1111	NA	1.952	FALSE	0.944828	0.582979	0.721053	0.0124479	0.000154951
MBC_318.ctDNA	0.100013	44808	0	2955588	0	0.0101551	0.01	0.014934	0.04419	NA	2.018	FALSE	0.660714	0.0918114	0.16122	0.0340349	0.00115837
MBC_318.ctDNA	0.100009	89493	0	2910787	0	0.0202832	0.02	0.0298282	0.04281	NA	2.044	FALSE	0.771429	0.200993	0.318898	0.0225268	0.000507457
MBC_318.ctDNA	0.100011	134315	0	2866014	0	0.0304414	0.03	0.0447668	0.04952	NA	2.046	FALSE	0.771429	0.200993	0.318898	0.0190786	0.000363993
MBC_318.ctDNA	0.100013	179101	0	2821282	0	0.040591	0.04	0.0596927	0.05414	NA	2.032	FALSE	0.771429	0.200993	0.318898	0.013549	0.000183574
MBC_318.ctDNA	0.100016	223947	0	2776529	0	0.0507533	0.05	0.0746372	0.06577	NA	2.029	FALSE	0.771429	0.200993	0.318898	0.0150167	0.000225502
MBC_318.ctDNA	0.100013	268700	0	2731691	0	0.0608974	0.06	0.089555	0.07866	NA	2.025	FALSE	0.858824	0.25	0.387268	0.0177626	0.00031551
MBC_318.ctDNA	0.100005	313339	0	2686823	0	0.0710197	0.07	0.104441	0.06527	NA	2.015	FALSE	0.708185	0.520942	0.600302	-0.00574967	3.30587e-05
MBC_318.ctDNA	0.100008	358088	0	2642159	0	0.0811599	0.08	0.119353	0.0753	NA	1.985	FALSE	0.723906	0.595568	0.653495	-0.00585993	3.43388e-05
MBC_318.ctDNA	0.100011	402862	0	2597476	0	0.0913051	0.09	0.134272	0.106	NA	1.95	FALSE	0.888889	0.629508	0.737044	0.0146949	0.00021594
MBC_318.ctDNA	0.100009	447597	0	2552672	0	0.101446	0.1	0.149186	0.1305	NA	1.958	FALSE	0.915493	0.567686	0.700809	0.0290538	0.000844122
MBC_320.ctDNA	0.100018	214397	0	2786139	0	0.0114325	0.01	0.0714529	0.02695	NA	2.053	FALSE	0	0	0	0.0155175	0.000240794
MBC_320.ctDNA	0.100018	428694	0	2571854	0	0.0228595	0.02	0.142872	0.03379	NA	2.025	FALSE	0	0	0	0.0109305	0.000119476
MBC_320.ctDNA	0.100014	642802	0	2357611	0	0.0342781	0.03	0.214238	0.03033	NA	2.063	FALSE	0	0	0	-0.00394805	1.55871e-05
MBC_320.ctDNA	0.100006	856876	0	2143308	0	0.0456973	0.04	0.285608	0.03994	NA	2.025	FALSE	1	0.419753	0.591304	-0.00575725	3.31459e-05
MBC_320.ctDNA	0.0999937	1070959	0	1928852	0	0.0571214	0.05	0.357009	0.04269	NA	2.059	FALSE	0.774194	0.296296	0.428571	-0.0144314	0.000208266
MBC_320.ctDNA	0.0999976	1285256	0	1714671	0	0.0685487	0.06	0.428429	0.03265	NA	1.996	FALSE	0.37037	0.679012	0.479303	-0.0358987	0.00128871
MBC_320.ctDNA	0.100012	1499702	0	1500659	0	0.0799745	0.07	0.499841	0.03904	NA	1.986	FALSE	0.420635	0.981481	0.588889	-0.0409345	0.00167563
MBC_320.ctDNA	0.100012	1713923	0	1286447	0	0.091398	0.08	0.571237	0.04163	NA	1.983	FALSE	0.356195	0.993827	0.52443	-0.049768	0.00247685
MBC_320.ctDNA	0.100007	1928267	0	1071936	0	0.102834	0.09	0.642712	0.05132	NA	1.98	FALSE	0.430921	0.808642	0.562232	-0.0515139	0.00265369
MBC_320.ctDNA	0.100005	2142684	0	857469	0	0.114271	0.1	0.714192	0.05561	NA	1.989	FALSE	0.45584	0.987654	0.623782	-0.0586607	0.00344107
MBC_321.ctDNA	0.100013	85782	0	2914611	0	0.00972069	0.01	0.0285903	0.01355	NA	2.596	TRUE	0.498118	0.626183	0.554857	0.00382931	1.46636e-05
MBC_321.ctDNA	0.100015	171532	0	2828929	0	0.0194373	0.02	0.0571685	0.02993	NA	3.418	TRUE	0.472551	0.350639	0.402568	0.0104927	0.000110097
MBC_321.ctDNA	0.100014	257265	0	2743149	0	0.0291527	0.03	0.0857432	0.04015	NA	3.439	TRUE	0.507353	0.326498	0.397313	0.0109973	0.000120941
MBC_321.ctDNA	0.100025	343235	0	2657510	0	0.0388903	0.04	0.114383	0.03933	NA	2.969	TRUE	0.771374	0.638315	0.698565	0.000439691	1.93328e-07
MBC_321.ctDNA	0.100027	428949	0	2571854	0	0.0486012	0.05	0.142945	0.0463	NA	2.959	TRUE	0.779468	0.668842	0.71993	-0.00230121	5.29557e-06
MBC_321.ctDNA	0.100029	514755	0	2486117	0	0.0583219	0.06	0.171535	0.05402	NA	2.933	TRUE	0.807143	0.669205	0.73173	-0.00430195	1.85068e-05
MBC_321.ctDNA	0.10003	600464	0	2400442	0	0.068032	0.07	0.200094	0.06573	NA	2.625	TRUE	0.723181	0.833189	0.774297	-0.00230204	5.29939e-06
MBC_321.ctDNA	0.100024	685996	0	2314724	0	0.0777276	0.08	0.22861	0.07282	NA	2.72	TRUE	0.797345	0.777394	0.787243	-0.00490756	2.40841e-05
MBC_321.ctDNA	0.100032	771880	0	2229088	0	0.0874515	0.09	0.25721	0.08412	NA	2.614	TRUE	0.826372	0.866094	0.845767	-0.00333152	1.1099e-05
MBC_321.ctDNA	0.100031	857627	0	2143308	0	0.0971674	0.1	0.285787	0.09167	NA	2.594	TRUE	0.833059	0.88704	0.859203	-0.00549744	3.02219e-05
MBC_325.ctDNA_T2	0.100009	230671	0	2769602	0	0.0069195	0.01	0.0768833	0.04623	NA	2.035	FALSE	0.568807	1	0.725146	0.0393105	0.00154532
MBC_325.ctDNA_T2	0.100009	461335	0	2538927	0	0.0138388	0.02	0.153765	0.04252	NA	2.071	FALSE	0.898551	1	0.946565	0.0286812	0.000822609
MBC_325.ctDNA_T2	0.100011	692174	0	2308148	0	0.020763	0.03	0.2307	0.05187	NA	2.037	FALSE	0.652632	1	0.789809	0.031107	0.000967646
MBC_325.ctDNA_T2	0.100004	922808	0	2077325	0	0.027683	0.04	0.307589	0.05715	NA	2.051	FALSE	0.394904	1	0.56621	0.029467	0.000868303
MBC_325.ctDNA_T2	0.100014	1153939	0	1846477	0	0.0346134	0.05	0.384593	0.05267	NA	2.12	FALSE	0.177143	1	0.300971	0.0180566	0.000326042
MBC_325.ctDNA_T2	0.100011	1384462	0	1615855	0	0.0415295	0.06	0.461439	0.06369	NA	2.135	FALSE	0.150852	1	0.262156	0.0221605	0.000491089
MBC_325.ctDNA_T2	0.100026	1615412	0	1385359	0	0.0484499	0.07	0.538332	0.07167	NA	2.115	FALSE	0.152334	1	0.264392	0.0232201	0.000539173
MBC_325.ctDNA_T2	0.100021	1846173	0	1154450	0	0.0553737	0.08	0.615263	0.07638	NA	2.058	FALSE	0.126789	1	0.225045	0.0210063	0.000441265
MBC_325.ctDNA_T2	0.100005	2076632	0	923506	0	0.0622961	0.09	0.692179	0.08561	NA	2.083	FALSE	0.128099	1	0.227106	0.0233139	0.000543538
MBC_325.ctDNA_T2	0.0999912	2307096	0	692641	0	0.0692189	0.1	0.769099	0.1018	NA	2.064	FALSE	0.201299	1	0.335135	0.0325811	0.00106152
MBC_325.ctDNA	0.100009	56507	0	2943777	0	0.00998196	0.01	0.0188339	0.04439	NA	2.031	FALSE	0.648936	0.132321	0.21982	0.034408	0.00118391
MBC_325.ctDNA	0.100002	112943	0	2887132	0	0.0199528	0.02	0.0376467	0.04319	NA	2.074	FALSE	0.884058	0.132321	0.230189	0.0232372	0.000539969
MBC_325.ctDNA	0.100001	169503	0	2830533	0	0.0299452	0.03	0.0565003	0.05238	NA	2.056	FALSE	0.72619	0.145585	0.242545	0.0224348	0.000503322
MBC_325.ctDNA	0.100005	226168	0	2773993	0	0.0399542	0.04	0.0753853	0.06255	NA	1.987	FALSE	0.884058	0.15099	0.257928	0.0225958	0.00051057
MBC_325.ctDNA	0.100006	282862	0	2717329	0	0.0499691	0.05	0.0942813	0.05317	NA	1.873	FALSE	0.646226	0.59436	0.619209	0.00320089	1.02457e-05
MBC_325.ctDNA	0.100004	339406	0	2660721	0	0.0599592	0.06	0.113131	0.06003	NA	1.821	FALSE	0.704312	0.799534	0.748908	7.08116e-05	5.01428e-09
MBC_325.ctDNA	0.100013	396195	0	2604196	0	0.0699853	0.07	0.132048	0.06964	NA	1.829	FALSE	0.969697	0.891139	0.92876	-0.000345329	1.19252e-07
MBC_325.ctDNA	0.100015	452795	0	2547644	0	0.0799821	0.08	0.15091	0.0778	NA	1.855	FALSE	0.957711	0.899533	0.927711	-0.00218208	4.76147e-06
MBC_325.ctDNA	0.100015	509456	0	2490990	0	0.0899905	0.09	0.169793	0.0834	NA	1.862	FALSE	0.957711	0.899533	0.927711	-0.00659051	4.34349e-05
MBC_325.ctDNA	0.100016	566037	0	2434440	0	0.099984	0.1	0.188649	0.1018	NA	1.875	FALSE	0.9601	0.899533	0.92883	0.00181603	3.29796e-06
MBC_330.ctDNA	0.100008	57522	0	2942704	0	0.0101615	0.01	0.0191726	0.02271	NA	1.95	FALSE	0.142857	0.0721925	0.0959147	0.0125485	0.000157466
MBC_330.ctDNA	0.100003	115141	0	2884963	0	0.0203409	0.02	0.038379	0	NA	1.997	FALSE	0.977778	0.117647	0.210024	-0.0203409	0.000413751
MBC_330.ctDNA	0.100013	173094	0	2827294	0	0.030576	0.03	0.0576905	0.05184	NA	1.991	FALSE	0.958333	0.184492	0.309417	0.021264	0.000452158
MBC_330.ctDNA	0.100017	230912	0	2769602	0	0.0407875	0.04	0.0769575	0.06055	NA	1.974	FALSE	0.952381	0.26738	0.417537	0.0197625	0.000390558
MBC_330.ctDNA	0.100018	288710	0	2711839	0	0.0509961	0.05	0.0962191	0.05869	NA	1.996	FALSE	0.952381	0.280112	0.4329	0.0076939	5.91961e-05
MBC_330.ctDNA	0.100021	346422	0	2654217	0	0.0611882	0.06	0.115449	0.05748	NA	1.986	FALSE	0.908108	0.473239	0.622222	-0.00370819	1.37507e-05
MBC_330.ctDNA	0.100026	404169	0	2596613	0	0.0713846	0.07	0.134688	0.06439	NA	1.993	FALSE	0.930612	0.640449	0.758735	-0.00699458	4.89242e-05
MBC_330.ctDNA	0.100023	461750	0	2538927	0	0.0815574	0.08	0.153882	0.07499	NA	2.009	FALSE	0.952	0.668539	0.785479	-0.00656743	4.31311e-05
MBC_330.ctDNA	0.100019	519394	0	2481172	0	0.0917423	0.09	0.173099	0.115	NA	1.928	FALSE	0.951128	0.712676	0.814815	0.0232577	0.000540921
MBC_330.ctDNA	0.100022	577128	0	2423526	0	0.101937	0.1	0.192334	0.1241	NA	1.931	FALSE	0.946237	0.747875	0.835443	0.0221629	0.000491196
MBC_331.ctDNA	0.100009	73049	0	2927226	0	0.00973897	0.01	0.0243474	0.02076	NA	2.001	FALSE	0.455253	0.152542	0.228516	0.011021	0.000121463
MBC_331.ctDNA	0.100006	146202	0	2853979	0	0.0194924	0.02	0.0487311	0.02615	NA	1.994	FALSE	0.313679	0.173403	0.223342	0.00665758	4.43233e-05
MBC_331.ctDNA	0.100009	219385	0	2780890	0	0.0292487	0.03	0.0731216	0.04409	NA	1.859	FALSE	0.725641	0.404864	0.519743	0.0148413	0.000220266
MBC_331.ctDNA	0.0999998	292378	0	2707616	0	0.0389838	0.04	0.0974595	0.05022	NA	1.942	FALSE	0.779259	0.727524	0.752504	0.0112362	0.000126252
MBC_331.ctDNA	0.100004	365593	0	2634521	0	0.0487439	0.05	0.12186	0.05625	NA	1.857	FALSE	0.800808	0.828691	0.814511	0.00750612	5.63418e-05
MBC_331.ctDNA	0.100001	438634	0	2561396	0	0.0584839	0.06	0.14621	0.07515	NA	1.888	FALSE	0.856322	0.824343	0.840028	0.0166661	0.000277757
MBC_331.ctDNA	0.0999974	511692	0	2488231	0	0.0682274	0.07	0.170568	0.08916	NA	1.903	FALSE	0.894295	0.780381	0.833464	0.0209326	0.000438176
MBC_331.ctDNA	0.0999949	584765	0	2415082	0	0.0779726	0.08	0.194932	0.09199	NA	1.92	FALSE	0.890789	0.914865	0.902667	0.0140174	0.000196486
MBC_331.ctDNA	0.0999989	658052	0	2341915	0	0.0877412	0.09	0.219353	0.09804	NA	1.922	FALSE	0.908488	0.920699	0.914553	0.0102988	0.000106065
MBC_331.ctDNA	0.0999952	731125	0	2268732	0	0.097488	0.1	0.24372	0.1172	NA	1.87	FALSE	0.950464	0.906942	0.928193	0.019712	0.000388564
MBC_331.ctDNA_T2	0.100006	88081	0	2912108	0	0.0102755	0.01	0.0293585	0.02127	NA	1.944	FALSE	0.377778	0.187402	0.250526	0.0109945	0.00012088
MBC_331.ctDNA_T2	0.100002	176187	0	2823887	0	0.0205546	0.02	0.0587276	0.03111	NA	1.936	FALSE	0.377778	0.187402	0.250526	0.0105554	0.000111416
MBC_331.ctDNA_T2	0.100014	264764	0	2735649	0	0.0308849	0.03	0.0882425	0.0371	NA	1.953	FALSE	0.648214	0.571654	0.607531	0.00621512	3.86277e-05
MBC_331.ctDNA_T2	0.100013	352950	0	2647428	0	0.0411723	0.04	0.117635	0.04559	NA	1.916	FALSE	0.809709	0.660856	0.727749	0.00441769	1.9516e-05
MBC_331.ctDNA_T2	0.100011	441080	0	2559241	0	0.0514538	0.05	0.147011	0.04874	NA	1.887	FALSE	0.73251	0.846276	0.785294	-0.00271383	7.36486e-06
MBC_331.ctDNA_T2	0.100009	529248	0	2471016	0	0.0617402	0.06	0.1764	0.06077	NA	1.886	FALSE	0.795827	0.846276	0.820276	-0.000970167	9.41224e-07
MBC_331.ctDNA_T2	0.100016	617618	0	2382850	0	0.0720442	0.07	0.205841	0.07155	NA	1.911	FALSE	0.87766	0.849057	0.863121	-0.000494194	2.44228e-07
MBC_331.ctDNA_T2	0.100015	705839	0	2294608	0	0.0823356	0.08	0.235245	0.05466	NA	2.187	FALSE	0.650235	0.889246	0.751186	-0.0276756	0.00076594
MBC_331.ctDNA_T2	0.100006	793785	0	2206407	0	0.0926023	0.09	0.264578	0.06268	NA	2.169	FALSE	0.801342	0.958266	0.872807	-0.0299223	0.000895345
MBC_331.ctDNA_T2	0.100015	882326	0	2118114	0	0.102923	0.1	0.294066	0.07022	NA	2.186	FALSE	0.786755	0.953451	0.862119	-0.0327029	0.00106948
MBC_333.ctDNA	0.100013	300101	0	2700303	0	0.0120024	0.01	0.10002	0.02618	NA	2.274	FALSE	0.213523	0.124481	0.157274	0.0141776	0.000201004
MBC_333.ctDNA	0.100029	600413	0	2400442	0	0.0240097	0.02	0.200081	0.03733	NA	2.341	FALSE	0.23166	0.124481	0.161943	0.0133203	0.000177431
MBC_333.ctDNA	0.100033	900535	0	2100450	0	0.0360096	0.03	0.30008	0.04918	NA	2.381	FALSE	0.241379	0.188797	0.211874	0.0131704	0.00017346
MBC_333.ctDNA	0.100023	1200409	0	1800276	0	0.0480054	0.04	0.400045	0.05568	NA	2.722	FALSE	0.486455	0.856846	0.620586	0.0076746	5.88995e-05
MBC_333.ctDNA	0.100028	1500177	0	1500659	0	0.0599904	0.05	0.49992	0.07869	NA	2.561	FALSE	0.530013	0.988095	0.689942	0.0186996	0.000349676
MBC_333.ctDNA	0.10002	1799868	0	1200741	0	0.0719801	0.06	0.599834	0.06764	NA	2.675	FALSE	0.390772	0.879237	0.541069	-0.00434011	1.88365e-05
MBC_333.ctDNA	0.0999986	2099588	0	900370	0	0.0839847	0.07	0.699872	0.05653	NA	2.433	FALSE	0.285859	0.643182	0.395804	-0.0274547	0.00075376
MBC_333.ctDNA	0.0999969	2399678	0	600230	0	0.0959901	0.08	0.799917	0.06426	NA	2.365	FALSE	0.323749	0.695652	0.44186	-0.0317301	0.0010068
MBC_333.ctDNA	0.10001	2699999	0	300306	0	0.107989	0.09	0.899908	0.07322	NA	2.346	FALSE	0.342282	0.816934	0.482432	-0.034769	0.00120888
MBC_333.ctDNA	0.100007	3000223	0	0	0	0.12	0.1	1	0.08749	NA	2.245	FALSE	0.329335	0.792651	0.465331	-0.03251	0.0010569
MBC_335.ctDNA	0.10001	62413	0	2937899	0	0.0101931	0.01	0.0208022	0.01667	NA	2.519	TRUE	0.312296	0.501748	0.384977	0.00647694	4.19507e-05
MBC_335.ctDNA	0.100018	125200	0	2875339	0	0.0204457	0.02	0.0417258	0.03339	NA	3.139	TRUE	0.627232	0.491259	0.55098	0.0129443	0.000167556
MBC_335.ctDNA	0.10002	187703	0	2812890	0	0.0306521	0.03	0.0625553	0.03471	NA	3.212	TRUE	0.779817	0.594406	0.674603	0.0040579	1.64666e-05
MBC_335.ctDNA	0.100022	250333	0	2750340	0	0.0408786	0.04	0.0834256	0.03975	NA	3.151	TRUE	0.801887	0.594406	0.682731	-0.00112855	1.27363e-06
MBC_335.ctDNA	0.10002	312854	0	2687759	0	0.051089	0.05	0.104263	0.05457	NA	2.98	TRUE	0.693989	0.709497	0.701657	0.00348095	1.2117e-05
MBC_335.ctDNA	0.100031	375547	0	2625379	0	0.0613204	0.06	0.125144	0.06599	NA	2.913	TRUE	0.693989	0.768145	0.729187	0.00466958	2.1805e-05
MBC_335.ctDNA	0.100033	438064	0	2562920	0	0.071527	0.07	0.145973	0.06711	NA	2.372	TRUE	0.946309	0.756708	0.840954	-0.00441699	1.95098e-05
MBC_335.ctDNA	0.100037	500640	0	2500482	0	0.0817406	0.08	0.166818	0.07666	NA	2.449	TRUE	0.982103	0.820561	0.894094	-0.00508063	2.58128e-05
MBC_335.ctDNA	0.100037	563129	0	2437980	0	0.0919437	0.09	0.18764	0.08528	NA	2.421	TRUE	0.988739	0.85575	0.91745	-0.00666375	4.44055e-05
MBC_335.ctDNA	0.10004	625650	0	2375546	0	0.102149	0.1	0.208467	0.09072	NA	2.486	TRUE	0.988713	0.865613	0.923077	-0.0114288	0.000130617
MBC_336.ctDNA	0.100001	66316	0	2933720	0	0.00994728	0.01	0.0221051	0.01485	NA	2.47	FALSE	0.438144	0.0906183	0.150177	0.00490272	2.40367e-05
MBC_336.ctDNA	0.100005	133148	0	2866999	0	0.0199712	0.02	0.0443805	0.02098	NA	2.543	FALSE	0.534529	0.858209	0.658756	0.00100878	1.01763e-06
MBC_336.ctDNA	0.100003	199718	0	2800371	0	0.0299568	0.03	0.0665707	0.02664	NA	2.561	FALSE	0.684167	0.875267	0.768007	-0.00331681	1.10012e-05
MBC_336.ctDNA	0.0999989	266294	0	2733673	0	0.0399445	0.04	0.0887656	0.03304	NA	2.618	FALSE	0.685309	0.875267	0.768727	-0.00690454	4.76727e-05
MBC_336.ctDNA	0.0999934	332791	0	2667011	0	0.0499219	0.05	0.110938	0.03749	NA	2.626	FALSE	0.719544	0.875267	0.789803	-0.0124319	0.000154553
MBC_336.ctDNA	0.0999991	399541	0	2600433	0	0.0599317	0.06	0.133181	0.04351	NA	2.644	FALSE	0.715309	0.874179	0.786805	-0.0164217	0.000269671
MBC_336.ctDNA	0.100009	466450	0	2533817	0	0.0699613	0.07	0.155469	0.04958	NA	2.654	FALSE	0.757417	0.925373	0.833013	-0.0203813	0.000415396
MBC_336.ctDNA	0.100011	533258	0	2467067	0	0.07998	0.08	0.177733	0.05825	NA	2.688	FALSE	0.753791	0.924508	0.830467	-0.02173	0.000472194
MBC_336.ctDNA	0.100014	599988	0	2400442	0	0.0899853	0.09	0.199967	0.0678	NA	2.648	FALSE	0.778769	0.930704	0.847984	-0.0221853	0.000492188
MBC_336.ctDNA	0.100025	666910	0	2333844	0	0.100011	0.1	0.222247	0.07621	NA	2.656	FALSE	0.823691	0.95629	0.885052	-0.0238014	0.000566505
MBC_339.ctDNA_T2	0.100017	57792	0	2942704	0	0.0102082	0.01	0.0192608	0.02046	NA	2.584	FALSE	0.580854	0.475132	0.522701	0.0102518	0.000105099
MBC_339.ctDNA_T2	0.100021	115681	0	2884963	0	0.0204326	0.02	0.0385521	0.02403	NA	2.627	FALSE	0.602273	0.522453	0.559531	0.00359741	1.29414e-05
MBC_339.ctDNA_T2	0.100025	173457	0	2827294	0	0.0306364	0.03	0.0578045	0.02831	NA	2.355	FALSE	0.592105	0.24644	0.348028	-0.0023264	5.41214e-06
MBC_339.ctDNA_T2	0.10002	230993	0	2769602	0	0.0408007	0.04	0.0769824	0.05137	NA	2.937	FALSE	0.881459	0.306878	0.455259	0.0105693	0.000111711
MBC_339.ctDNA_T2	0.100012	288533	0	2711839	0	0.0509678	0.05	0.0961657	0.0573	NA	2.909	FALSE	0.873118	0.42963	0.575887	0.00633216	4.00962e-05
MBC_339.ctDNA_T2	0.100016	346254	0	2654217	0	0.0611619	0.06	0.1154	0.05408	NA	2.263	FALSE	0.710714	0.25	0.369888	-0.00708194	5.01538e-05
MBC_339.ctDNA_T2	0.100015	403843	0	2596613	0	0.0713348	0.07	0.134594	0.07035	NA	2.243	FALSE	0.756598	0.329082	0.458667	-0.000984754	9.6974e-07
MBC_339.ctDNA_T2	0.100018	461609	0	2538927	0	0.0815364	0.08	0.153842	0.07837	NA	2.207	FALSE	0.8017	0.386085	0.521179	-0.00316636	1.00258e-05
MBC_339.ctDNA_T2	0.100026	519608	0	2481172	0	0.0917736	0.09	0.173158	0.08143	NA	2.138	FALSE	0.851528	0.546985	0.666097	-0.0103436	0.000106989
MBC_339.ctDNA_T2	0.100028	577301	0	2423526	0	0.101962	0.1	0.192381	0.0876	NA	2.086	FALSE	0.866799	0.642121	0.737733	-0.0143617	0.000206259
MBC_339.ctDNA	0.100017	96929	0	2903568	0	0.0103374	0.01	0.0323043	0.02263	NA	2.618	FALSE	0.84456	0.719647	0.777116	0.0122926	0.000151108
MBC_339.ctDNA	0.100022	193818	0	2806851	0	0.0206693	0.02	0.0645916	0.02539	NA	2.339	FALSE	0.911661	0.569536	0.701087	0.00472069	2.22849e-05
MBC_339.ctDNA	0.100021	290629	0	2709989	0	0.030994	0.03	0.0968564	0.0515	NA	2.934	FALSE	0.928339	0.629139	0.75	0.020506	0.000420494
MBC_339.ctDNA	0.100019	387261	0	2613296	0	0.0413002	0.04	0.129063	0.0614	NA	2.794	FALSE	0.905852	0.822171	0.861985	0.0200998	0.000404003
MBC_339.ctDNA	0.100016	483876	0	2516607	0	0.0516051	0.05	0.161266	0.06501	NA	2.27	FALSE	0.855072	0.494413	0.626549	0.0134049	0.00017969
MBC_339.ctDNA	0.100009	580482	0	2419802	0	0.0619122	0.06	0.193476	0.07903	NA	2.297	FALSE	0.892655	0.48318	0.626984	0.0171178	0.000293018
MBC_339.ctDNA	0.100008	677179	0	2323055	0	0.0722268	0.07	0.225709	0.08012	NA	2.292	FALSE	0.907407	0.608696	0.728625	0.00789321	6.23027e-05
MBC_339.ctDNA	0.100013	774096	0	2226302	0	0.0825593	0.08	0.257998	0.1042	NA	2.255	FALSE	0.895	0.545732	0.67803	0.0216407	0.00046832
MBC_339.ctDNA	0.100011	870806	0	2129526	0	0.0928757	0.09	0.290237	0.09491	NA	2.081	FALSE	0.949468	0.856115	0.900378	0.0020343	4.1384e-06
MBC_339.ctDNA	0.100017	967875	0	2032621	0	0.103223	0.1	0.322572	0.108	NA	2.113	FALSE	0.921348	0.763975	0.835314	0.00477707	2.28204e-05
MBC_349.ctDNA	0.100013	61198	0	2939184	0	0.0099944	0.01	0.0203967	0.02301	NA	2.089	FALSE	0	0	0	0.0130156	0.000169406
MBC_349.ctDNA	0.100004	122231	0	2877885	0	0.0199636	0.02	0.0407421	0.025	NA	2.138	FALSE	0.333333	0.233894	0.274897	0.00503638	2.53651e-05
MBC_349.ctDNA	0.100009	183529	0	2816737	0	0.0299737	0.03	0.0611709	0.03166	NA	2.069	FALSE	0.396675	0.233894	0.294273	0.00168625	2.84345e-06
MBC_349.ctDNA	0.100012	244894	0	2755455	0	0.0399947	0.04	0.0816218	0.03668	NA	2.047	FALSE	0.412826	0.288515	0.339654	-0.0033147	1.09872e-05
MBC_349.ctDNA	0.100009	306101	0	2694164	0	0.0499921	0.05	0.102025	0.04373	NA	1.961	FALSE	0.652908	0.500719	0.566775	-0.00626208	3.92137e-05
MBC_349.ctDNA	0.100012	367354	0	2633019	0	0.0599937	0.06	0.122436	0.05345	NA	1.882	FALSE	0.794066	0.637255	0.707071	-0.00654369	4.28199e-05
MBC_349.ctDNA	0.100021	428768	0	2571854	0	0.0700176	0.07	0.142893	0.06803	NA	1.867	FALSE	0.807818	0.731563	0.767802	-0.00198759	3.95051e-06
MBC_349.ctDNA	0.100025	490034	0	2510723	0	0.0800187	0.08	0.163303	0.07692	NA	1.972	FALSE	0.81762	0.826562	0.822067	-0.0030987	9.60191e-06
MBC_349.ctDNA	0.100015	551065	0	2449396	0	0.0899935	0.09	0.18366	0.0846	NA	1.946	FALSE	0.828148	0.824484	0.826312	-0.00539345	2.90893e-05
MBC_349.ctDNA	0.100018	612264	0	2388271	0	0.0999853	0.1	0.204052	0.09701	NA	1.877	FALSE	0.873802	0.898194	0.88583	-0.00297529	8.85235e-06
MBC_349.ctDNA_T2	0.100014	66687	0	2933720	0	0.0100017	0.01	0.022226	0.02445	NA	2.1	FALSE	0.226891	0.045	0.0751043	0.0144483	0.000208754
MBC_349.ctDNA_T2	0.100017	133503	0	2866999	0	0.0200221	0.02	0.0444936	0.02581	NA	2.117	FALSE	0.234257	0.155	0.18656	0.0057879	3.34998e-05
MBC_349.ctDNA_T2	0.10002	200241	0	2800371	0	0.03003	0.03	0.0667334	0.02992	NA	2.117	FALSE	0.234257	0.155	0.18656	-0.000110024	1.21053e-08
MBC_349.ctDNA_T2	0.100027	267148	0	2733673	0	0.0400612	0.04	0.089025	0.03541	NA	2.04	FALSE	0.310062	0.251667	0.277829	-0.00465124	2.1634e-05
MBC_349.ctDNA_T2	0.100029	333856	0	2667011	0	0.0500639	0.05	0.111253	0.05329	NA	2.058	FALSE	0.502222	0.376667	0.430476	0.00322607	1.04075e-05
MBC_349.ctDNA_T2	0.100036	400654	0	2600433	0	0.0600763	0.06	0.133503	0.06886	NA	1.937	FALSE	0.93808	0.566355	0.706294	0.00878367	7.71528e-05
MBC_349.ctDNA_T2	0.100037	467286	0	2533817	0	0.0700671	0.07	0.155705	0.06357	NA	1.938	FALSE	0.819951	0.609403	0.69917	-0.00649714	4.22128e-05
MBC_349.ctDNA_T2	0.100036	534019	0	2467067	0	0.0800739	0.08	0.177942	0.05177	NA	2.151	FALSE	0.534177	0.76588	0.629381	-0.0283039	0.000801109
MBC_349.ctDNA_T2	0.100039	600719	0	2400442	0	0.090073	0.09	0.200162	0.08787	NA	1.894	FALSE	0.925659	0.789366	0.852097	-0.00220299	4.85317e-06
MBC_349.ctDNA_T2	0.100042	667414	0	2333844	0	0.10007	0.1	0.222378	0.09605	NA	1.87	FALSE	0.899142	0.838	0.867495	-0.00402014	1.61615e-05
MBC_8.ctDNA	0.100013	176503	0	2823887	0	0.0100005	0.01	0.0588267	0.02867	NA	3.493	TRUE	0.536585	0.321168	0.401826	0.0186695	0.000348549
MBC_8.ctDNA	0.100017	353072	0	2647428	0	0.0200041	0.02	0.117671	0.03609	NA	3.368	TRUE	0.718213	0.762774	0.739823	0.0160859	0.000258757
MBC_8.ctDNA	0.100005	529146	0	2471016	0	0.0299833	0.03	0.176372	0.05403	NA	2.461	TRUE	0.761905	0.866667	0.810916	0.0240467	0.000578243
MBC_8.ctDNA	0.100014	705800	0	2294608	0	0.0399899	0.04	0.235235	0.06303	NA	2.392	TRUE	0.736196	0.875912	0.8	0.0230401	0.000530846
MBC_8.ctDNA	0.100014	882292	0	2118114	0	0.0499898	0.05	0.294058	0.07367	NA	2.234	TRUE	0.916031	0.885609	0.900563	0.0236802	0.000560753
MBC_8.ctDNA	0.100002	1058617	0	1941433	0	0.0599873	0.06	0.352866	0.07964	NA	2.209	TRUE	0.850365	0.85348	0.85192	0.0196527	0.000386229
MBC_8.ctDNA	0.0999973	1234940	0	1764978	0	0.0699818	0.07	0.411658	0.1113	NA	2.218	TRUE	0.940476	0.854054	0.895184	0.0413182	0.00170719
MBC_8.ctDNA	0.100004	1411415	0	1588696	0	0.0799772	0.08	0.470454	0.06698	NA	2.499	TRUE	0.765537	0.992674	0.864434	-0.0129972	0.000168928
MBC_8.ctDNA	0.100007	1587740	0	1412466	0	0.0899658	0.09	0.52921	0.1154	NA	2.229	TRUE	0.775076	0.977011	0.864407	0.0254342	0.000646901
MBC_8.ctDNA	0.100006	1764215	0	1235960	0	0.0999664	0.1	0.588037	0.1266	NA	2.214	TRUE	0.770393	0.980769	0.862944	0.0266336	0.000709351
CRPC_531.ctDNA	0.100012	61184	0	2939184	0	0.00978824	0.01	0.0203922	0.03141	NA	2.012	FALSE	0.398734	0.195652	0.2625	0.0216218	0.000467501
CRPC_531.ctDNA	0.100012	122470	0	2877885	0	0.0195929	0.02	0.0408185	0.04079	NA	1.995	FALSE	0.526316	0.248447	0.337553	0.0211971	0.000449318
CRPC_531.ctDNA	0.100014	183697	0	2816737	0	0.0293873	0.03	0.0612235	0.043	NA	2.014	FALSE	0.724771	0.245342	0.366589	0.0136127	0.000185306
CRPC_531.ctDNA	0.100017	245069	0	2755455	0	0.0392042	0.04	0.0816754	0.04208	NA	2.028	FALSE	0.612403	0.245342	0.350333	0.00287581	8.27027e-06
CRPC_531.ctDNA	0.100015	306275	0	2694164	0	0.0489968	0.05	0.102077	0.04645	NA	2.027	FALSE	0.612403	0.245342	0.350333	-0.00254683	6.48634e-06
CRPC_531.ctDNA	0.100012	367333	0	2633019	0	0.0587664	0.06	0.12243	0.04808	NA	2.079	FALSE	0.603053	0.245342	0.348786	-0.0106864	0.000114199
CRPC_531.ctDNA	0.100018	428673	0	2571854	0	0.0685756	0.07	0.142866	0.04546	NA	2.204	FALSE	0.576744	0.385093	0.461825	-0.0231156	0.000534333
CRPC_531.ctDNA	0.100014	489689	0	2510723	0	0.0783395	0.08	0.163207	0.05021	NA	2.179	FALSE	0.585014	0.630435	0.606876	-0.0281295	0.000791268
CRPC_531.ctDNA	0.1	550604	0	2449396	0	0.0880966	0.09	0.183535	0.05299	NA	2.175	FALSE	0.667722	0.732639	0.698675	-0.0351066	0.00123248
CRPC_531.ctDNA	0.0999982	611676	0	2388271	0	0.0978699	0.1	0.203896	0.05607	NA	2.189	FALSE	0.705015	0.756329	0.729771	-0.0417999	0.00174723
CRPC_554.ctDNA	0.100011	93716	0	2906599	0	0.00968297	0.01	0.0312354	0.02531	NA	1.922	FALSE	0.219697	0.261261	0.238683	0.015627	0.000244204
CRPC_554.ctDNA	0.100016	187583	0	2812890	0	0.0193805	0.02	0.0625178	0.02873	NA	1.868	FALSE	0.234862	0.384384	0.291572	0.00934948	8.74128e-05
CRPC_554.ctDNA	0.100011	281240	0	2719097	0	0.0290582	0.03	0.0937361	0.03425	NA	1.893	FALSE	0.413712	0.525526	0.462963	0.0051918	2.69548e-05
CRPC_554.ctDNA	0.100009	374894	0	2625379	0	0.0387355	0.04	0.124953	0.03541	NA	1.982	FALSE	0.322368	0.626198	0.425624	-0.00332552	1.10591e-05
CRPC_554.ctDNA	0.100018	468793	0	2531735	0	0.0484334	0.05	0.156237	0.04354	NA	1.948	FALSE	0.474201	0.620579	0.537604	-0.00489342	2.39456e-05
CRPC_554.ctDNA	0.100019	562576	0	2437980	0	0.0581221	0.06	0.187491	0.0464	NA	2.026	FALSE	0.605263	0.641115	0.622673	-0.0117221	0.000137407
CRPC_554.ctDNA	0.100018	656365	0	2344177	0	0.0678121	0.07	0.218749	0.05395	NA	2.043	FALSE	0.549451	0.687285	0.610687	-0.0138621	0.000192159
CRPC_554.ctDNA	0.100016	749989	0	2250478	0	0.0774868	0.08	0.249957	0.05808	NA	2.017	FALSE	0.915556	0.666667	0.771536	-0.0194068	0.000376624
CRPC_554.ctDNA	0.100019	843921	0	2156654	0	0.0871885	0.09	0.281253	0.06489	NA	1.995	FALSE	0.872	0.756944	0.810409	-0.0222985	0.000497221
CRPC_554.ctDNA	0.100016	937591	0	2062897	0	0.0968686	0.1	0.31248	0.0743	NA	2.014	FALSE	0.838816	0.772727	0.804416	-0.0225686	0.000509344
HD37.ctDNA	NA	NA	NA	NA	NA	0	0	NA	0.008575	NA	2.101	NA	NA	NA	NA	0.008575	7.35306e-05
HD38.ctDNA	NA	NA	NA	NA	NA	0	0	NA	0	NA	2.007	NA	NA	NA	NA	0	0
HD39.ctDNA	NA	NA	NA	NA	NA	0	0	NA	0	NA	1.996	NA	NA	NA	NA	0	0
HD40.ctDNA	NA	NA	NA	NA	NA	0	0	NA	0	NA	2.005	NA	NA	NA	NA	0	0
HD41.ctDNA	NA	NA	NA	NA	NA	0	0	NA	0	NA	2.022	NA	NA	NA	NA	0	0
HD42.ctDNA	NA	NA	NA	NA	NA	0	0	NA	0.04219	NA	1.928	NA	NA	NA	NA	0.04219	0.00178
HD43.ctDNA	NA	NA	NA	NA	NA	0	0	NA	0	NA	2.033	NA	NA	NA	NA	0	0
HD44.ctDNA	NA	NA	NA	NA	NA	0	0	NA	0	NA	2.001	NA	NA	NA	NA	0	0
HD45.ctDNA	NA	NA	NA	NA	NA	0	0	NA	0	NA	2.003	NA	NA	NA	NA	0	0
HD46.ctDNA	NA	NA	NA	NA	NA	0	0	NA	0.0232	NA	1.986	NA	NA	NA	NA	0.0232	0.00053824
HD28.ctDNA	NA	NA	NA	NA	NA	0	0	NA	0	NA	2.012	NA	NA	NA	NA	0	0
HD29.ctDNA	NA	NA	NA	NA	NA	0	0	NA	0.03023	NA	1.991	NA	NA	NA	NA	0.03023	0.000913853
HD30.ctDNA	NA	NA	NA	NA	NA	0	0	NA	0	NA	1.989	NA	NA	NA	NA	0	0
HD5.ctDNA	NA	NA	NA	NA	NA	0	0	NA	0	NA	1.961	NA	NA	NA	NA	0	0
HD7.ctDNA	NA	NA	NA	NA	NA	0	0	NA	0	NA	2	NA	NA	NA	NA	0	0
HD8.ctDNA	NA	NA	NA	NA	NA	0	0	NA	0.01585	NA	2.04	NA	NA	NA	NA	0.01585	0.000251223
HD9.ctDNA	NA	NA	NA	NA	NA	0	0	NA	0	NA	2.014	NA	NA	NA	NA	0	0
HD10.ctDNA	NA	NA	NA	NA	NA	0	0	NA	0.005438	NA	2.711	NA	NA	NA	NA	0.005438	2.95718e-05
HD11.ctDNA	NA	NA	NA	NA	NA	0	0	NA	0	NA	2.007	NA	NA	NA	NA	0	0
HD12.ctDNA	NA	NA	NA	NA	NA	0	0	NA	0.005663	NA	2.545	NA	NA	NA	NA	0.005663	3.20696e-05
HD13.ctDNA	NA	NA	NA	NA	NA	0	0	NA	0	NA	1.986	NA	NA	NA	NA	0	0
HD16.ctDNA	NA	NA	NA	NA	NA	0	0	NA	0	NA	2.005	NA	NA	NA	NA	0	0
