# Supplementary material for: Scalable whole-exome sequencing of cell-free DNA reveals high concordance with metastatic tumors
Source: Nat Commun. 2017 Nov 6;8:1324. doi: 10.1038/s41467-017-00965-y (PMC5673918; doi:10.1038/s41467-017-00965-y)
Supplement: Supplementary file 6 — Supplementary Data 4 [file 41467_2017_965_MOESM6_ESM.xlsx]

## Sheet: a) ULP-WGS
ID	chrom	start	end	num.mark	Seg.CN	copy.number	call	subclone.status
CRPC_161.ctDNA	1	1000001	198000000	197	-0.0913544	2	NEUT	0
CRPC_161.ctDNA	1	198000001	210000000	12	0.621428	3	GAIN	0
CRPC_161.ctDNA	1	210000001	248000000	38	0.00817705	2	NEUT	0
CRPC_161.ctDNA	2	1	125000000	125	-0.00918105	2	NEUT	0
CRPC_161.ctDNA	2	125000001	149000000	24	-1.01113	1	HETD	0
CRPC_161.ctDNA	2	150000001	156000000	6	0.614583	3	GAIN	0
CRPC_161.ctDNA	2	156000001	185000000	29	-0.165772	1	HETD	1
CRPC_161.ctDNA	2	185000001	243000000	58	0.0696828	3	GAIN	1
CRPC_161.ctDNA	3	1000001	9000000	8	1.01406	4	AMP	0
CRPC_161.ctDNA	3	9000001	101000000	92	-0.0722583	2	NEUT	0
CRPC_161.ctDNA	3	101000001	120000000	19	0.455996	3	GAIN	0
CRPC_161.ctDNA	3	120000001	125000000	5	0.00488542	2	NEUT	0
CRPC_161.ctDNA	3	126000001	187000000	61	0.987822	4	AMP	0
CRPC_161.ctDNA	3	187000001	197000000	10	0.342967	3	GAIN	0
CRPC_161.ctDNA	4	1	87000000	87	0.0946794	3	GAIN	1
CRPC_161.ctDNA	4	87000001	185000000	98	-0.0799354	2	NEUT	0
CRPC_161.ctDNA	4	185000001	191000000	6	0.861475	4	AMP	0
CRPC_161.ctDNA	5	1000001	89000000	88	-0.0297522	2	NEUT	0
CRPC_161.ctDNA	5	89000001	148000000	59	-0.303126	1	HETD	1
CRPC_161.ctDNA	5	148000001	152000000	4	0.490053	3	GAIN	0
CRPC_161.ctDNA	5	152000001	174000000	22	-0.0966188	2	NEUT	0
CRPC_161.ctDNA	5	174000001	180000000	6	0.54708	3	GAIN	0
CRPC_161.ctDNA	6	1000001	151000000	150	-0.0170483	2	NEUT	0
CRPC_161.ctDNA	6	151000001	170000000	19	-0.860479	1	HETD	0
CRPC_161.ctDNA	7	1000001	95000000	94	-0.0653207	2	NEUT	0
CRPC_161.ctDNA	7	95000001	102000000	7	0.853891	4	AMP	0
CRPC_161.ctDNA	7	103000001	159000000	56	-0.00978659	2	NEUT	0
CRPC_161.ctDNA	8	1000001	42000000	41	-1.11193	1	HETD	0
CRPC_161.ctDNA	8	42000001	71000000	29	0.556744	3	GAIN	0
CRPC_161.ctDNA	8	71000001	83000000	12	1.2738	5	HLAMP	0
CRPC_161.ctDNA	8	83000001	135000000	52	0.534936	3	GAIN	0
CRPC_161.ctDNA	8	135000001	145000000	10	0.960184	4	AMP	0
CRPC_161.ctDNA	9	1000001	141000000	140	-0.0305815	2	NEUT	0
CRPC_161.ctDNA	10	1000001	38000000	37	-1.0364	1	HETD	0
CRPC_161.ctDNA	10	43000001	135000000	92	-0.0950362	2	NEUT	0
CRPC_161.ctDNA	11	1000001	135000000	134	-0.0403351	2	NEUT	0
CRPC_161.ctDNA	12	1000001	92000000	91	-0.0681637	2	NEUT	0
CRPC_161.ctDNA	12	92000001	134000000	42	0.5392	3	GAIN	0
CRPC_161.ctDNA	13	20000001	114000000	94	0.00622454	3	GAIN	1
CRPC_161.ctDNA	14	21000001	106000000	85	-0.0791432	2	NEUT	0
CRPC_161.ctDNA	15	25000001	102000000	77	-0.0388319	2	NEUT	0
CRPC_161.ctDNA	16	1000001	72000000	71	0.0117315	2	NEUT	0
CRPC_161.ctDNA	16	72000001	90000000	18	-1.00534	1	HETD	0
CRPC_161.ctDNA	17	1000001	72000000	71	-0.0296966	2	NEUT	0
CRPC_161.ctDNA	17	72000001	81000000	9	0.513611	3	GAIN	0
CRPC_161.ctDNA	18	1	78000000	78	0.0177722	2	NEUT	0
CRPC_161.ctDNA	19	1000001	59000000	58	0.111151	3	GAIN	1
CRPC_161.ctDNA	20	1	5000000	5	0.231136	3	GAIN	1
CRPC_161.ctDNA	20	5000001	8000000	3	1.14006	5	HLAMP	0
CRPC_161.ctDNA	20	8000001	63000000	55	-0.0720266	2	NEUT	0
CRPC_161.ctDNA	21	16000001	48000000	32	0.101444	3	GAIN	1
CRPC_161.ctDNA	22	19000001	51000000	32	0.0200851	2	NEUT	0
CRPC_161.ctDNA	X	4000001	151000000	147	-0.00130652	2	NEUT	0
CRPC_17.ctDNA	1	1000001	83000000	82	-0.12032	2	NEUT	0
CRPC_17.ctDNA	1	84000001	89000000	5	1.53292	5	HLAMP	0
CRPC_17.ctDNA	1	89000001	110000000	21	-0.519319	2	NEUT	0
CRPC_17.ctDNA	1	110000001	181000000	71	0.236414	3	GAIN	0
CRPC_17.ctDNA	1	181000001	248000000	67	1.0398	5	HLAMP	0
CRPC_17.ctDNA	2	1	59000000	59	-0.112161	2	NEUT	0
CRPC_17.ctDNA	2	59000001	143000000	84	0.324444	3	GAIN	0
CRPC_17.ctDNA	2	143000001	151000000	8	-7.19849	1	HETD	0
CRPC_17.ctDNA	2	151000001	230000000	79	-0.233269	2	NEUT	0
CRPC_17.ctDNA	2	230000001	243000000	13	-3.25685	1	HETD	0
CRPC_17.ctDNA	3	1000001	177000000	176	-0.124573	2	NEUT	0
CRPC_17.ctDNA	3	177000001	187000000	10	0.844647	4	AMP	0
CRPC_17.ctDNA	3	187000001	197000000	10	-0.315505	2	NEUT	0
CRPC_17.ctDNA	4	1	22000000	22	0.382852	3	GAIN	1
CRPC_17.ctDNA	4	22000001	72000000	50	-0.272656	2	NEUT	0
CRPC_17.ctDNA	4	72000001	79000000	7	1.04583	5	HLAMP	0
CRPC_17.ctDNA	4	79000001	191000000	112	-0.0637117	2	NEUT	0
CRPC_17.ctDNA	5	1000001	45000000	44	0.533552	3	GAIN	1
CRPC_17.ctDNA	5	45000001	163000000	118	-0.121839	2	NEUT	0
CRPC_17.ctDNA	5	163000001	180000000	17	0.733636	4	AMP	0
CRPC_17.ctDNA	6	1000001	50000000	49	0.18347	3	GAIN	1
CRPC_17.ctDNA	6	50000001	170000000	120	-0.199199	2	NEUT	0
CRPC_17.ctDNA	7	1000001	49000000	48	0.331327	3	GAIN	0
CRPC_17.ctDNA	7	49000001	159000000	110	-0.107248	2	NEUT	0
CRPC_17.ctDNA	8	1000001	30000000	29	-0.199871	2	NEUT	0
CRPC_17.ctDNA	8	30000001	145000000	115	0.108936	3	GAIN	0
CRPC_17.ctDNA	9	1000001	28000000	27	-6.77094	1	HETD	1
CRPC_17.ctDNA	9	28000001	84000000	56	-0.298188	2	NEUT	0
CRPC_17.ctDNA	9	84000001	141000000	57	0.101514	3	GAIN	0
CRPC_17.ctDNA	10	1000001	135000000	134	-0.258581	2	NEUT	0
CRPC_17.ctDNA	11	1000001	44000000	43	0.273834	3	GAIN	1
CRPC_17.ctDNA	11	44000001	65000000	21	-0.22609	2	NEUT	0
CRPC_17.ctDNA	11	65000001	79000000	14	1.2743	5	HLAMP	0
CRPC_17.ctDNA	11	79000001	135000000	56	-0.0172652	2	NEUT	0
CRPC_17.ctDNA	12	1000001	62000000	61	-0.138473	2	NEUT	0
CRPC_17.ctDNA	12	62000001	134000000	72	1.23858	5	HLAMP	0
CRPC_17.ctDNA	13	20000001	29000000	9	-0.299363	2	NEUT	0
CRPC_17.ctDNA	13	29000001	32000000	3	0.862592	4	AMP	0
CRPC_17.ctDNA	13	32000001	52000000	20	-7.19849	1	HETD	0
CRPC_17.ctDNA	13	52000001	114000000	62	-0.154522	2	NEUT	0
CRPC_17.ctDNA	14	21000001	39000000	18	0.571984	3	GAIN	1
CRPC_17.ctDNA	14	39000001	106000000	67	-0.281912	2	NEUT	0
CRPC_17.ctDNA	15	25000001	61000000	36	-3.95327	1	HETD	0
CRPC_17.ctDNA	15	61000001	75000000	14	-0.269999	2	NEUT	0
CRPC_17.ctDNA	15	75000001	102000000	27	0.315129	3	GAIN	0
CRPC_17.ctDNA	16	1000001	10000000	9	0.759195	3	GAIN	1
CRPC_17.ctDNA	16	10000001	90000000	80	-0.162173	2	NEUT	0
CRPC_17.ctDNA	17	1000001	62000000	61	-0.286161	2	NEUT	0
CRPC_17.ctDNA	17	63000001	81000000	18	0.453847	3	GAIN	0
CRPC_17.ctDNA	18	1	10000000	10	0.621187	3	GAIN	1
CRPC_17.ctDNA	18	10000001	78000000	68	-0.0223724	2	NEUT	0
CRPC_17.ctDNA	19	1000001	59000000	58	-0.242807	2	NEUT	0
CRPC_17.ctDNA	20	1	63000000	63	-0.223189	2	NEUT	0
CRPC_17.ctDNA	21	16000001	48000000	32	-0.155223	2	NEUT	0
CRPC_17.ctDNA	22	19000001	51000000	32	-0.536617	2	NEUT	0
CRPC_17.ctDNA	X	4000001	131000000	127	-0.0650589	2	NEUT	0
CRPC_17.ctDNA	X	131000001	137000000	6	1.51688	5	HLAMP	0
CRPC_17.ctDNA	X	137000001	151000000	14	0.155027	3	GAIN	0
CRPC_17.ctDNA_T2	1	1000001	171000000	170	-0.0399283	2	NEUT	0
CRPC_17.ctDNA_T2	1	171000001	248000000	77	0.561603	3	GAIN	0
CRPC_17.ctDNA_T2	2	1	59000000	59	-0.0789844	2	NEUT	0
CRPC_17.ctDNA_T2	2	59000001	143000000	84	0.158108	3	GAIN	1
CRPC_17.ctDNA_T2	2	143000001	151000000	8	-1.08177	1	HETD	0
CRPC_17.ctDNA_T2	2	151000001	230000000	79	-0.108757	2	NEUT	0
CRPC_17.ctDNA_T2	2	230000001	243000000	13	-0.882673	1	HETD	0
CRPC_17.ctDNA_T2	3	1000001	181000000	180	-0.0473339	2	NEUT	0
CRPC_17.ctDNA_T2	3	181000001	188000000	7	0.533943	3	GAIN	0
CRPC_17.ctDNA_T2	3	188000001	197000000	9	-0.26805	1	HETD	1
CRPC_17.ctDNA_T2	4	1	191000000	191	0.0353975	2	NEUT	0
CRPC_17.ctDNA_T2	5	1000001	43000000	42	0.233609	3	GAIN	1
CRPC_17.ctDNA_T2	5	43000001	163000000	120	-0.0964483	2	NEUT	0
CRPC_17.ctDNA_T2	5	163000001	180000000	17	0.526944	3	GAIN	0
CRPC_17.ctDNA_T2	6	1000001	37000000	36	-0.0551475	2	NEUT	0
CRPC_17.ctDNA_T2	6	37000001	50000000	13	0.541535	3	GAIN	0
CRPC_17.ctDNA_T2	6	50000001	170000000	120	-0.0386215	2	NEUT	0
CRPC_17.ctDNA_T2	7	1000001	55000000	54	0.21243	3	GAIN	1
CRPC_17.ctDNA_T2	7	55000001	159000000	104	-0.0597495	2	NEUT	0
CRPC_17.ctDNA_T2	8	1000001	145000000	144	-0.00947185	2	NEUT	0
CRPC_17.ctDNA_T2	9	1000001	29000000	28	-1.11025	1	HETD	0
CRPC_17.ctDNA_T2	9	29000001	141000000	112	-0.0880713	2	NEUT	0
CRPC_17.ctDNA_T2	10	1000001	34000000	33	-0.14954	1	HETD	1
CRPC_17.ctDNA_T2	10	34000001	135000000	101	-0.0880471	2	NEUT	0
CRPC_17.ctDNA_T2	11	1000001	65000000	64	-0.0105723	3	GAIN	1
CRPC_17.ctDNA_T2	11	65000001	79000000	14	0.640046	3	GAIN	0
CRPC_17.ctDNA_T2	11	79000001	135000000	56	-0.0769608	2	NEUT	0
CRPC_17.ctDNA_T2	12	1000001	63000000	62	-0.0765026	2	NEUT	0
CRPC_17.ctDNA_T2	12	63000001	95000000	32	0.586807	3	GAIN	0
CRPC_17.ctDNA_T2	12	95000001	134000000	39	0.960848	4	AMP	0
CRPC_17.ctDNA_T2	13	20000001	32000000	12	-0.0263943	3	GAIN	1
CRPC_17.ctDNA_T2	13	32000001	51000000	19	-1.13682	1	HETD	0
CRPC_17.ctDNA_T2	13	51000001	114000000	63	0.0112273	2	NEUT	0
CRPC_17.ctDNA_T2	14	21000001	39000000	18	0.281724	3	GAIN	1
CRPC_17.ctDNA_T2	14	39000001	106000000	67	-0.133705	2	NEUT	0
CRPC_17.ctDNA_T2	15	25000001	59000000	34	-1.10861	1	HETD	0
CRPC_17.ctDNA_T2	15	59000001	102000000	43	-0.00209288	2	NEUT	0
CRPC_17.ctDNA_T2	16	1000001	6000000	5	0.569165	3	GAIN	0
CRPC_17.ctDNA_T2	16	6000001	90000000	84	-0.0880575	2	NEUT	0
CRPC_17.ctDNA_T2	17	1000001	62000000	61	-0.194502	1	HETD	1
CRPC_17.ctDNA_T2	17	63000001	81000000	18	0.305586	3	GAIN	0
CRPC_17.ctDNA_T2	18	1	78000000	78	0.169164	3	GAIN	1
CRPC_17.ctDNA_T2	19	1000001	59000000	58	0.0234784	2	NEUT	0
CRPC_17.ctDNA_T2	20	1	63000000	63	-0.0579843	2	NEUT	0
CRPC_17.ctDNA_T2	21	16000001	48000000	32	-0.179298	2	NEUT	0
CRPC_17.ctDNA_T2	22	19000001	47000000	28	-0.141287	1	HETD	1
CRPC_17.ctDNA_T2	22	47000001	51000000	4	0.309712	3	GAIN	0
CRPC_17.ctDNA_T2	X	4000001	131000000	127	-0.0625059	2	NEUT	0
CRPC_17.ctDNA_T2	X	131000001	137000000	6	0.859133	4	AMP	0
CRPC_17.ctDNA_T2	X	137000001	151000000	14	0.12511	2	NEUT	0
CRPC_22.ctDNA	1	1000001	120000000	119	-0.648769	2	NEUT	0
CRPC_22.ctDNA	1	150000001	248000000	98	0.616871	5	HLAMP	0
CRPC_22.ctDNA	2	1	19000000	19	-0.0156476	3	GAIN	0
CRPC_22.ctDNA	2	19000001	24000000	5	0.419414	4	AMP	0
CRPC_22.ctDNA	2	24000001	151000000	127	-0.179776	3	GAIN	1
CRPC_22.ctDNA	2	151000001	155000000	4	0.679131	5	HLAMP	0
CRPC_22.ctDNA	2	155000001	218000000	63	-0.205486	3	GAIN	1
CRPC_22.ctDNA	2	218000001	222000000	4	0.502851	4	AMP	0
CRPC_22.ctDNA	2	222000001	233000000	11	-0.201262	3	GAIN	1
CRPC_22.ctDNA	2	233000001	243000000	10	-1.67483	1	HETD	0
CRPC_22.ctDNA	3	1000001	54000000	53	0.414026	4	AMP	0
CRPC_22.ctDNA	3	54000001	74000000	20	0.923996	5	HLAMP	0
CRPC_22.ctDNA	3	74000001	135000000	61	0.380851	4	AMP	0
CRPC_22.ctDNA	3	135000001	151000000	16	0.927257	5	HLAMP	0
CRPC_22.ctDNA	3	151000001	197000000	46	0.411975	4	AMP	0
CRPC_22.ctDNA	4	1	131000000	131	-0.247441	3	GAIN	1
CRPC_22.ctDNA	4	131000001	142000000	11	0.348197	4	AMP	0
CRPC_22.ctDNA	4	142000001	191000000	49	0.0997234	3	GAIN	0
CRPC_22.ctDNA	5	1000001	74000000	73	-0.24666	3	GAIN	1
CRPC_22.ctDNA	5	74000001	76000000	2	0.492054	4	AMP	0
CRPC_22.ctDNA	5	76000001	135000000	59	-0.447136	2	NEUT	0
CRPC_22.ctDNA	5	135000001	180000000	45	-0.221991	3	GAIN	1
CRPC_22.ctDNA	6	1000001	28000000	27	-0.369605	3	GAIN	1
CRPC_22.ctDNA	6	28000001	43000000	15	0.283339	4	AMP	0
CRPC_22.ctDNA	6	43000001	93000000	50	-0.295166	3	GAIN	1
CRPC_22.ctDNA	6	93000001	106000000	13	0.305373	4	AMP	0
CRPC_22.ctDNA	6	106000001	160000000	54	-0.879785	1	HETD	1
CRPC_22.ctDNA	6	160000001	170000000	10	-0.5724	2	NEUT	0
CRPC_22.ctDNA	7	1000001	125000000	124	0.698132	5	HLAMP	0
CRPC_22.ctDNA	7	125000001	152000000	27	0.390148	4	AMP	0
CRPC_22.ctDNA	7	152000001	159000000	7	-0.0725533	3	GAIN	0
CRPC_22.ctDNA	8	1000001	60000000	59	0.165757	3	GAIN	0
CRPC_22.ctDNA	8	60000001	145000000	85	1.14786	5	HLAMP	0
CRPC_22.ctDNA	9	1000001	18000000	17	-1.7005	1	HETD	0
CRPC_22.ctDNA	9	18000001	141000000	123	0.00970427	3	GAIN	0
CRPC_22.ctDNA	10	1000001	11000000	10	-0.485559	2	NEUT	0
CRPC_22.ctDNA	10	11000001	16000000	5	0.39767	4	AMP	0
CRPC_22.ctDNA	10	16000001	135000000	119	-0.637343	2	NEUT	0
CRPC_22.ctDNA	11	1000001	58000000	57	-0.480903	2	NEUT	0
CRPC_22.ctDNA	11	58000001	65000000	7	-1.28051	1	HETD	1
CRPC_22.ctDNA	11	65000001	69000000	4	1.42065	5	HLAMP	0
CRPC_22.ctDNA	11	70000001	96000000	26	-0.052322	3	GAIN	0
CRPC_22.ctDNA	11	97000001	117000000	20	-2.5565	1	HETD	0
CRPC_22.ctDNA	11	117000001	135000000	18	-0.0534758	3	GAIN	0
CRPC_22.ctDNA	12	1000001	12000000	11	0.0841625	3	GAIN	0
CRPC_22.ctDNA	12	12000001	22000000	10	-0.716377	2	NEUT	0
CRPC_22.ctDNA	12	22000001	26000000	4	0.315517	4	AMP	0
CRPC_22.ctDNA	12	26000001	53000000	27	-0.612752	2	NEUT	0
CRPC_22.ctDNA	12	53000001	134000000	81	0.78096	5	HLAMP	0
CRPC_22.ctDNA	13	20000001	34000000	14	-0.0204165	3	GAIN	0
CRPC_22.ctDNA	13	34000001	42000000	8	-0.512395	2	NEUT	0
CRPC_22.ctDNA	13	42000001	66000000	24	-1.49755	1	HETD	0
CRPC_22.ctDNA	13	66000001	90000000	24	-0.927837	1	HETD	1
CRPC_22.ctDNA	13	90000001	97000000	7	0.0171422	3	GAIN	0
CRPC_22.ctDNA	13	97000001	114000000	17	-0.84356	1	HETD	1
CRPC_22.ctDNA	14	21000001	69000000	48	0.00608485	3	GAIN	0
CRPC_22.ctDNA	14	69000001	74000000	5	0.776866	5	HLAMP	0
CRPC_22.ctDNA	14	74000001	93000000	19	0.0450834	3	GAIN	0
CRPC_22.ctDNA	14	93000001	106000000	13	0.688497	5	HLAMP	0
CRPC_22.ctDNA	15	25000001	102000000	77	-0.633997	2	NEUT	0
CRPC_22.ctDNA	16	1000001	5000000	4	0.61663	5	HLAMP	0
CRPC_22.ctDNA	16	5000001	76000000	71	0.0362526	3	GAIN	0
CRPC_22.ctDNA	16	76000001	90000000	14	0.284387	4	AMP	0
CRPC_22.ctDNA	17	1000001	3000000	2	0.986529	5	HLAMP	0
CRPC_22.ctDNA	17	3000001	81000000	78	-0.00716584	3	GAIN	0
CRPC_22.ctDNA	18	1	45000000	45	0.0182833	3	GAIN	0
CRPC_22.ctDNA	18	45000001	56000000	11	-0.492721	2	NEUT	0
CRPC_22.ctDNA	18	56000001	78000000	22	0.0365269	3	GAIN	0
CRPC_22.ctDNA	19	1000001	46000000	45	-0.0251439	3	GAIN	0
CRPC_22.ctDNA	19	46000001	59000000	13	0.568006	5	HLAMP	0
CRPC_22.ctDNA	20	1	25000000	25	0.506975	4	AMP	0
CRPC_22.ctDNA	20	30000001	63000000	33	0.0375997	3	GAIN	0
CRPC_22.ctDNA	21	16000001	23000000	7	-0.328656	3	GAIN	1
CRPC_22.ctDNA	21	23000001	48000000	25	0.360195	4	AMP	0
CRPC_22.ctDNA	22	19000001	43000000	24	0.089467	3	GAIN	0
CRPC_22.ctDNA	22	43000001	51000000	8	-7.57628	1	HETD	0
CRPC_22.ctDNA	X	4000001	24000000	20	-0.0128818	3	GAIN	0
CRPC_22.ctDNA	X	24000001	58000000	34	-0.189183	3	GAIN	1
CRPC_22.ctDNA	X	64000001	72000000	8	1.39134	5	HLAMP	0
CRPC_22.ctDNA	X	73000001	84000000	11	-0.266487	3	GAIN	1
CRPC_22.ctDNA	X	84000001	87000000	3	1.33031	5	HLAMP	0
CRPC_22.ctDNA	X	87000001	151000000	64	0.0773828	3	GAIN	0
CRPC_22.ctDNA_T2	1	1000001	120000000	119	-0.601414	2	NEUT	0
CRPC_22.ctDNA_T2	1	150000001	248000000	98	0.558194	4	AMP	0
CRPC_22.ctDNA_T2	2	1	151000000	151	-0.0737401	3	GAIN	0
CRPC_22.ctDNA_T2	2	151000001	155000000	4	0.555405	4	AMP	0
CRPC_22.ctDNA_T2	2	155000001	218000000	63	-0.147056	3	GAIN	1
CRPC_22.ctDNA_T2	2	218000001	222000000	4	0.531761	4	AMP	0
CRPC_22.ctDNA_T2	2	222000001	233000000	11	-0.140213	3	GAIN	1
CRPC_22.ctDNA_T2	2	233000001	243000000	10	-1.54935	1	HETD	0
CRPC_22.ctDNA_T2	3	1000001	55000000	54	0.420091	4	AMP	0
CRPC_22.ctDNA_T2	3	55000001	74000000	19	0.944454	5	HLAMP	0
CRPC_22.ctDNA_T2	3	74000001	135000000	61	0.389992	4	AMP	0
CRPC_22.ctDNA_T2	3	135000001	151000000	16	0.903257	5	HLAMP	0
CRPC_22.ctDNA_T2	3	151000001	197000000	46	0.430598	4	AMP	0
CRPC_22.ctDNA_T2	4	1	131000000	131	-0.333404	3	GAIN	1
CRPC_22.ctDNA_T2	4	131000001	191000000	60	0.0640702	3	GAIN	0
CRPC_22.ctDNA_T2	5	1000001	14000000	13	-0.0547103	3	GAIN	0
CRPC_22.ctDNA_T2	5	14000001	180000000	166	-0.246919	3	GAIN	1
CRPC_22.ctDNA_T2	6	1000001	28000000	27	-0.309382	3	GAIN	1
CRPC_22.ctDNA_T2	6	28000001	43000000	15	0.420013	4	AMP	0
CRPC_22.ctDNA_T2	6	43000001	83000000	40	-0.402649	2	NEUT	0
CRPC_22.ctDNA_T2	6	83000001	93000000	10	-0.0757617	3	GAIN	0
CRPC_22.ctDNA_T2	6	93000001	106000000	13	0.576876	5	HLAMP	0
CRPC_22.ctDNA_T2	6	106000001	119000000	13	-0.695693	2	NEUT	0
CRPC_22.ctDNA_T2	6	119000001	170000000	51	-0.898035	1	HETD	1
CRPC_22.ctDNA_T2	7	1000001	125000000	124	0.69795	5	HLAMP	0
CRPC_22.ctDNA_T2	7	125000001	152000000	27	0.374961	4	AMP	0
CRPC_22.ctDNA_T2	7	152000001	159000000	7	-0.131017	3	GAIN	0
CRPC_22.ctDNA_T2	8	1000001	60000000	59	0.0619238	3	GAIN	0
CRPC_22.ctDNA_T2	8	60000001	145000000	85	1.00042	5	HLAMP	0
CRPC_22.ctDNA_T2	9	1000001	18000000	17	-1.65854	1	HETD	0
CRPC_22.ctDNA_T2	9	18000001	141000000	123	-0.0349519	3	GAIN	0
CRPC_22.ctDNA_T2	10	1000001	11000000	10	-0.348229	3	GAIN	1
CRPC_22.ctDNA_T2	10	11000001	16000000	5	0.405011	4	AMP	0
CRPC_22.ctDNA_T2	10	16000001	135000000	119	-0.574565	2	NEUT	0
CRPC_22.ctDNA_T2	11	1000001	58000000	57	-0.512255	2	NEUT	0
CRPC_22.ctDNA_T2	11	58000001	65000000	7	-1.23154	1	HETD	0
CRPC_22.ctDNA_T2	11	65000001	69000000	4	1.3471	5	HLAMP	0
CRPC_22.ctDNA_T2	11	70000001	96000000	26	-0.115102	3	GAIN	1
CRPC_22.ctDNA_T2	11	97000001	117000000	20	-2.46435	1	HETD	0
CRPC_22.ctDNA_T2	11	117000001	135000000	18	-0.0711326	3	GAIN	0
CRPC_22.ctDNA_T2	12	1000001	12000000	11	0.0751185	3	GAIN	0
CRPC_22.ctDNA_T2	12	12000001	22000000	10	-0.578019	2	NEUT	0
CRPC_22.ctDNA_T2	12	22000001	26000000	4	0.376446	4	AMP	0
CRPC_22.ctDNA_T2	12	26000001	30000000	4	-0.534183	2	NEUT	0
CRPC_22.ctDNA_T2	12	30000001	34000000	4	-1.82867	1	HETD	0
CRPC_22.ctDNA_T2	12	38000001	53000000	15	-0.430414	2	NEUT	0
CRPC_22.ctDNA_T2	12	53000001	134000000	81	0.744601	5	HLAMP	0
CRPC_22.ctDNA_T2	13	20000001	35000000	15	-0.110912	3	GAIN	1
CRPC_22.ctDNA_T2	13	35000001	45000000	10	-0.816124	1	HETD	1
CRPC_22.ctDNA_T2	13	45000001	66000000	21	-1.57381	1	HETD	0
CRPC_22.ctDNA_T2	13	66000001	90000000	24	-0.893521	1	HETD	1
CRPC_22.ctDNA_T2	13	90000001	97000000	7	0.0920719	3	GAIN	0
CRPC_22.ctDNA_T2	13	97000001	114000000	17	-0.65721	2	NEUT	0
CRPC_22.ctDNA_T2	14	21000001	69000000	48	-0.0323364	3	GAIN	0
CRPC_22.ctDNA_T2	14	69000001	74000000	5	0.751843	5	HLAMP	0
CRPC_22.ctDNA_T2	14	74000001	93000000	19	0.0135873	3	GAIN	0
CRPC_22.ctDNA_T2	14	93000001	106000000	13	0.689205	5	HLAMP	0
CRPC_22.ctDNA_T2	15	25000001	102000000	77	-0.640575	2	NEUT	0
CRPC_22.ctDNA_T2	16	1000001	76000000	75	0.0294679	3	GAIN	0
CRPC_22.ctDNA_T2	16	76000001	90000000	14	0.301641	4	AMP	0
CRPC_22.ctDNA_T2	17	1000001	3000000	2	1.07284	5	HLAMP	0
CRPC_22.ctDNA_T2	17	3000001	81000000	78	-0.0398776	3	GAIN	0
CRPC_22.ctDNA_T2	18	1	45000000	45	-0.0198858	3	GAIN	0
CRPC_22.ctDNA_T2	18	45000001	56000000	11	-0.528544	2	NEUT	0
CRPC_22.ctDNA_T2	18	56000001	78000000	22	-0.0261857	3	GAIN	0
CRPC_22.ctDNA_T2	19	1000001	47000000	46	0.0705917	3	GAIN	0
CRPC_22.ctDNA_T2	19	47000001	59000000	12	0.617398	5	HLAMP	0
CRPC_22.ctDNA_T2	20	1	25000000	25	0.457591	4	AMP	0
CRPC_22.ctDNA_T2	20	30000001	63000000	33	0.0646685	3	GAIN	0
CRPC_22.ctDNA_T2	21	16000001	23000000	7	-0.294329	3	GAIN	1
CRPC_22.ctDNA_T2	21	23000001	48000000	25	0.321951	4	AMP	0
CRPC_22.ctDNA_T2	22	19000001	35000000	16	-0.013924	3	GAIN	0
CRPC_22.ctDNA_T2	22	35000001	43000000	8	0.342594	4	AMP	0
CRPC_22.ctDNA_T2	22	43000001	51000000	8	-5.85989	1	HETD	0
CRPC_22.ctDNA_T2	X	4000001	25000000	21	-0.0159344	3	GAIN	0
CRPC_22.ctDNA_T2	X	25000001	58000000	33	-0.149945	3	GAIN	1
CRPC_22.ctDNA_T2	X	64000001	72000000	8	1.36688	5	HLAMP	0
CRPC_22.ctDNA_T2	X	73000001	84000000	11	-0.272318	3	GAIN	1
CRPC_22.ctDNA_T2	X	84000001	87000000	3	1.34865	5	HLAMP	0
CRPC_22.ctDNA_T2	X	87000001	151000000	64	0.048599	3	GAIN	0
CRPC_264.ctDNA	1	1000001	54000000	53	-0.502855	1	HETD	1
CRPC_264.ctDNA	1	54000001	248000000	194	0.276842	3	GAIN	1
CRPC_264.ctDNA	2	1	120000000	120	-0.197163	1	HETD	1
CRPC_264.ctDNA	2	120000001	146000000	26	-1.63623	1	HETD	0
CRPC_264.ctDNA	2	146000001	243000000	97	-0.0713136	2	NEUT	0
CRPC_264.ctDNA	3	1000001	197000000	196	0.347824	3	GAIN	1
CRPC_264.ctDNA	4	1	113000000	113	0.123949	2	NEUT	0
CRPC_264.ctDNA	4	113000001	139000000	26	-0.853327	1	HETD	0
CRPC_264.ctDNA	4	139000001	191000000	52	0.0981912	2	NEUT	0
CRPC_264.ctDNA	5	1000001	64000000	63	0.0227729	2	NEUT	0
CRPC_264.ctDNA	5	64000001	88000000	24	-0.981568	1	HETD	0
CRPC_264.ctDNA	5	88000001	180000000	92	0.179278	2	NEUT	0
CRPC_264.ctDNA	6	1000001	82000000	81	0.042977	2	NEUT	0
CRPC_264.ctDNA	6	82000001	123000000	41	-1.0609	1	HETD	0
CRPC_264.ctDNA	6	123000001	170000000	47	-0.0402682	2	NEUT	0
CRPC_264.ctDNA	7	1000001	159000000	158	0.274177	3	GAIN	1
CRPC_264.ctDNA	8	1000001	25000000	24	-1.16941	1	HETD	0
CRPC_264.ctDNA	8	25000001	43000000	18	1.00151	4	AMP	0
CRPC_264.ctDNA	8	47000001	63000000	16	-1.34461	1	HETD	0
CRPC_264.ctDNA	8	63000001	145000000	82	1.32033	5	HLAMP	0
CRPC_264.ctDNA	9	1000001	32000000	31	-0.222343	1	HETD	1
CRPC_264.ctDNA	9	32000001	38000000	6	1.27928	5	HLAMP	0
CRPC_264.ctDNA	9	71000001	90000000	19	-0.27921	1	HETD	1
CRPC_264.ctDNA	9	90000001	141000000	51	1.24251	5	HLAMP	0
CRPC_264.ctDNA	10	1000001	135000000	134	-0.0897762	2	NEUT	0
CRPC_264.ctDNA	11	1000001	135000000	134	0.0731147	2	NEUT	0
CRPC_264.ctDNA	12	1000001	134000000	133	0.0757787	2	NEUT	0
CRPC_264.ctDNA	13	20000001	114000000	94	-1.22349	1	HETD	0
CRPC_264.ctDNA	14	21000001	106000000	85	-0.0270062	2	NEUT	0
CRPC_264.ctDNA	15	25000001	56000000	31	0.024276	2	NEUT	0
CRPC_264.ctDNA	15	56000001	102000000	46	-1.02863	1	HETD	0
CRPC_264.ctDNA	16	1000001	28000000	27	0.65466	3	GAIN	0
CRPC_264.ctDNA	16	31000001	90000000	59	-0.863488	1	HETD	0
CRPC_264.ctDNA	17	1000001	18000000	17	-0.642874	1	HETD	1
CRPC_264.ctDNA	17	26000001	81000000	55	0.339607	3	GAIN	1
CRPC_264.ctDNA	18	1	78000000	78	0.0549362	2	NEUT	0
CRPC_264.ctDNA	19	1000001	24000000	23	-0.108403	2	NEUT	0
CRPC_264.ctDNA	19	28000001	51000000	23	-1.216	1	HETD	0
CRPC_264.ctDNA	19	51000001	59000000	8	0.955861	4	AMP	0
CRPC_264.ctDNA	20	1	63000000	63	0.0428594	2	NEUT	0
CRPC_264.ctDNA	21	16000001	48000000	32	0.113889	2	NEUT	0
CRPC_264.ctDNA	22	19000001	51000000	32	-0.316751	1	HETD	1
CRPC_264.ctDNA	X	4000001	43000000	39	-0.0256428	2	NEUT	0
CRPC_264.ctDNA	X	43000001	103000000	60	0.448133	3	GAIN	0
CRPC_264.ctDNA	X	103000001	151000000	48	-0.472477	1	HETD	1
CRPC_264.ctDNA_T2	1	1000001	91000000	90	-0.00902356	2	NEUT	0
CRPC_264.ctDNA_T2	1	91000001	97000000	6	-2.05066	1	HETD	0
CRPC_264.ctDNA_T2	1	97000001	208000000	111	0.0594295	2	NEUT	0
CRPC_264.ctDNA_T2	1	208000001	248000000	40	0.273557	3	GAIN	1
CRPC_264.ctDNA_T2	2	1	120000000	120	-0.0506682	2	NEUT	0
CRPC_264.ctDNA_T2	2	120000001	146000000	26	-1.49716	1	HETD	0
CRPC_264.ctDNA_T2	2	146000001	243000000	97	-0.000414383	2	NEUT	0
CRPC_264.ctDNA_T2	3	1000001	197000000	196	0.120276	2	NEUT	0
CRPC_264.ctDNA_T2	4	1	63000000	63	0.209673	3	GAIN	1
CRPC_264.ctDNA_T2	4	63000001	72000000	9	-0.765732	1	HETD	0
CRPC_264.ctDNA_T2	4	72000001	113000000	41	0.0607219	2	NEUT	0
CRPC_264.ctDNA_T2	4	113000001	139000000	26	-0.718559	1	HETD	0
CRPC_264.ctDNA_T2	4	139000001	168000000	29	0.0711244	2	NEUT	0
CRPC_264.ctDNA_T2	4	168000001	191000000	23	0.327736	3	GAIN	1
CRPC_264.ctDNA_T2	5	1000001	64000000	63	0.0607288	2	NEUT	0
CRPC_264.ctDNA_T2	5	64000001	88000000	24	-1.19825	1	HETD	0
CRPC_264.ctDNA_T2	5	88000001	180000000	92	0.0884696	2	NEUT	0
CRPC_264.ctDNA_T2	6	1000001	84000000	83	0.0761733	2	NEUT	0
CRPC_264.ctDNA_T2	6	84000001	122000000	38	-1.19522	1	HETD	0
CRPC_264.ctDNA_T2	6	122000001	170000000	48	0.0410715	2	NEUT	0
CRPC_264.ctDNA_T2	7	1000001	159000000	158	0.376467	3	GAIN	1
CRPC_264.ctDNA_T2	8	1000001	25000000	24	-1.29802	1	HETD	0
CRPC_264.ctDNA_T2	8	25000001	49000000	24	0.78075	3	GAIN	0
CRPC_264.ctDNA_T2	8	49000001	63000000	14	-1.07146	1	HETD	0
CRPC_264.ctDNA_T2	8	63000001	145000000	82	1.28543	5	HLAMP	0
CRPC_264.ctDNA_T2	9	1000001	32000000	31	-0.00586735	2	NEUT	0
CRPC_264.ctDNA_T2	9	32000001	38000000	6	1.42983	5	HLAMP	0
CRPC_264.ctDNA_T2	9	71000001	90000000	19	-0.0169888	2	NEUT	0
CRPC_264.ctDNA_T2	9	90000001	141000000	51	1.31369	5	HLAMP	0
CRPC_264.ctDNA_T2	10	1000001	135000000	134	0.0482853	2	NEUT	0
CRPC_264.ctDNA_T2	11	1000001	28000000	27	-0.174505	1	HETD	1
CRPC_264.ctDNA_T2	11	28000001	76000000	48	0.282356	3	GAIN	1
CRPC_264.ctDNA_T2	11	76000001	92000000	16	1.06592	4	AMP	0
CRPC_264.ctDNA_T2	11	92000001	135000000	43	0.161588	2	NEUT	0
CRPC_264.ctDNA_T2	12	1000001	134000000	133	-0.0102158	2	NEUT	0
CRPC_264.ctDNA_T2	13	20000001	114000000	94	-1.10925	1	HETD	0
CRPC_264.ctDNA_T2	14	21000001	106000000	85	0.0853777	2	NEUT	0
CRPC_264.ctDNA_T2	15	25000001	57000000	32	0.0040317	2	NEUT	0
CRPC_264.ctDNA_T2	15	57000001	102000000	45	-1.33561	1	HETD	0
CRPC_264.ctDNA_T2	16	1000001	28000000	27	0.489541	3	GAIN	0
CRPC_264.ctDNA_T2	16	31000001	90000000	59	-1.09563	1	HETD	0
CRPC_264.ctDNA_T2	17	1000001	18000000	17	-0.321979	1	HETD	1
CRPC_264.ctDNA_T2	17	26000001	81000000	55	0.375767	3	GAIN	1
CRPC_264.ctDNA_T2	18	1	78000000	78	-0.0263661	2	NEUT	0
CRPC_264.ctDNA_T2	19	1000001	24000000	23	0.0181041	2	NEUT	0
CRPC_264.ctDNA_T2	19	28000001	51000000	23	-1.06002	1	HETD	0
CRPC_264.ctDNA_T2	19	51000001	59000000	8	1.07253	4	AMP	0
CRPC_264.ctDNA_T2	20	1	63000000	63	-0.0741272	2	NEUT	0
CRPC_264.ctDNA_T2	21	16000001	48000000	32	0.0725458	2	NEUT	0
CRPC_264.ctDNA_T2	22	19000001	51000000	32	-0.928429	1	HETD	0
CRPC_264.ctDNA_T2	X	4000001	48000000	44	0.3666	3	GAIN	1
CRPC_264.ctDNA_T2	X	48000001	74000000	26	0.646767	3	GAIN	0
CRPC_264.ctDNA_T2	X	77000001	96000000	19	-0.318393	1	HETD	1
CRPC_264.ctDNA_T2	X	96000001	151000000	55	-0.739526	1	HETD	0
CRPC_342.ctDNA	1	1000001	9000000	8	0.791516	3	GAIN	0
CRPC_342.ctDNA	1	9000001	243000000	234	0.126758	2	NEUT	0
CRPC_342.ctDNA	1	244000001	248000000	4	0.780681	3	GAIN	0
CRPC_342.ctDNA	2	1	87000000	87	0.102337	2	NEUT	0
CRPC_342.ctDNA	2	99000001	153000000	54	-0.744054	1	HETD	0
CRPC_342.ctDNA	2	153000001	234000000	81	0.170245	2	NEUT	0
CRPC_342.ctDNA	2	234000001	243000000	9	-0.749996	1	HETD	0
CRPC_342.ctDNA	3	1000001	122000000	121	0.110348	2	NEUT	0
CRPC_342.ctDNA	3	122000001	197000000	75	0.615122	3	GAIN	1
CRPC_342.ctDNA	4	1	55000000	55	-0.555075	1	HETD	1
CRPC_342.ctDNA	4	55000001	75000000	20	0.146876	2	NEUT	0
CRPC_342.ctDNA	4	75000001	131000000	56	-0.890821	1	HETD	0
CRPC_342.ctDNA	4	131000001	191000000	60	0.142543	2	NEUT	0
CRPC_342.ctDNA	5	1000001	37000000	36	-0.824244	1	HETD	0
CRPC_342.ctDNA	5	37000001	87000000	50	-0.0202177	2	NEUT	0
CRPC_342.ctDNA	5	87000001	126000000	39	-0.942157	1	HETD	0
CRPC_342.ctDNA	5	126000001	180000000	54	0.262356	2	NEUT	0
CRPC_342.ctDNA	6	1000001	46000000	45	-0.785067	1	HETD	0
CRPC_342.ctDNA	6	46000001	57000000	11	0.0326728	2	NEUT	0
CRPC_342.ctDNA	6	63000001	95000000	32	-0.889609	1	HETD	0
CRPC_342.ctDNA	6	96000001	170000000	74	0.179809	2	NEUT	0
CRPC_342.ctDNA	7	1000001	5000000	4	1.20949	4	AMP	0
CRPC_342.ctDNA	7	5000001	39000000	34	0.767943	3	GAIN	0
CRPC_342.ctDNA	7	39000001	159000000	120	0.0924013	2	NEUT	0
CRPC_342.ctDNA	8	1000001	31000000	30	-0.890202	1	HETD	0
CRPC_342.ctDNA	8	31000001	145000000	114	0.185404	2	NEUT	0
CRPC_342.ctDNA	9	1000001	132000000	131	0.17026	2	NEUT	0
CRPC_342.ctDNA	9	132000001	141000000	9	-0.970412	1	HETD	0
CRPC_342.ctDNA	10	1000001	63000000	62	0.145382	2	NEUT	0
CRPC_342.ctDNA	10	63000001	78000000	15	1.14865	4	AMP	0
CRPC_342.ctDNA	10	78000001	85000000	7	0.706845	3	GAIN	0
CRPC_342.ctDNA	10	85000001	135000000	50	-0.864963	1	HETD	0
CRPC_342.ctDNA	11	1000001	129000000	128	-0.570451	1	HETD	1
CRPC_342.ctDNA	11	129000001	135000000	6	0.724866	3	GAIN	0
CRPC_342.ctDNA	12	1000001	15000000	14	-0.659455	1	HETD	1
CRPC_342.ctDNA	12	15000001	117000000	102	0.14727	2	NEUT	0
CRPC_342.ctDNA	12	117000001	134000000	17	-0.536932	1	HETD	1
CRPC_342.ctDNA	13	20000001	114000000	94	0.187826	2	NEUT	0
CRPC_342.ctDNA	14	21000001	42000000	21	0.037633	2	NEUT	0
CRPC_342.ctDNA	14	42000001	106000000	64	0.690529	3	GAIN	0
CRPC_342.ctDNA	15	25000001	47000000	22	0.143096	2	NEUT	0
CRPC_342.ctDNA	15	47000001	102000000	55	-0.866285	1	HETD	0
CRPC_342.ctDNA	16	1000001	32000000	31	0.187	2	NEUT	0
CRPC_342.ctDNA	16	47000001	67000000	20	-0.841807	1	HETD	0
CRPC_342.ctDNA	16	67000001	90000000	23	0.185839	2	NEUT	0
CRPC_342.ctDNA	17	1000001	8000000	7	0.136661	2	NEUT	0
CRPC_342.ctDNA	17	8000001	44000000	36	-0.891122	1	HETD	0
CRPC_342.ctDNA	17	45000001	81000000	36	0.248771	2	NEUT	0
CRPC_342.ctDNA	18	1	43000000	43	0.179571	2	NEUT	0
CRPC_342.ctDNA	18	43000001	78000000	35	-0.674409	1	HETD	0
CRPC_342.ctDNA	19	1000001	59000000	58	0.0582888	2	NEUT	0
CRPC_342.ctDNA	20	1	36000000	36	0.143343	2	NEUT	0
CRPC_342.ctDNA	20	36000001	63000000	27	0.737017	3	GAIN	0
CRPC_342.ctDNA	21	16000001	19000000	3	-0.714014	1	HETD	1
CRPC_342.ctDNA	21	19000001	38000000	19	0.110483	2	NEUT	0
CRPC_342.ctDNA	21	38000001	48000000	10	-0.491886	1	HETD	0
CRPC_342.ctDNA	22	19000001	30000000	11	-0.518766	1	HETD	1
CRPC_342.ctDNA	22	30000001	43000000	13	0.15024	2	NEUT	0
CRPC_342.ctDNA	22	43000001	51000000	8	-0.785277	1	HETD	0
CRPC_342.ctDNA	X	4000001	69000000	65	0.892783	3	GAIN	0
CRPC_342.ctDNA	X	69000001	151000000	82	-0.396666	1	HETD	1
CRPC_362.ctDNA	1	1000001	248000000	247	-0.16053	2	NEUT	0
CRPC_362.ctDNA	2	1	204000000	204	0.154107	3	GAIN	1
CRPC_362.ctDNA	2	204000001	243000000	39	-0.00118356	2	NEUT	0
CRPC_362.ctDNA	3	1000001	89000000	88	0.487624	3	GAIN	0
CRPC_362.ctDNA	3	89000001	117000000	28	0.124715	3	GAIN	1
CRPC_362.ctDNA	3	117000001	197000000	80	0.882418	4	AMP	0
CRPC_362.ctDNA	4	1	46000000	46	-1.3342	1	HETD	0
CRPC_362.ctDNA	4	46000001	55000000	9	0.171047	3	GAIN	1
CRPC_362.ctDNA	4	55000001	76000000	21	1.52802	5	HLAMP	0
CRPC_362.ctDNA	4	76000001	137000000	61	-1.48255	1	HETD	0
CRPC_362.ctDNA	4	137000001	159000000	22	0.287206	3	GAIN	1
CRPC_362.ctDNA	4	159000001	191000000	32	0.400504	3	GAIN	0
CRPC_362.ctDNA	5	1000001	39000000	38	0.426668	3	GAIN	0
CRPC_362.ctDNA	5	39000001	58000000	19	-0.135321	2	NEUT	0
CRPC_362.ctDNA	5	58000001	135000000	77	-1.07982	1	HETD	0
CRPC_362.ctDNA	5	135000001	157000000	22	0.208111	3	GAIN	1
CRPC_362.ctDNA	5	157000001	180000000	23	-0.924682	1	HETD	0
CRPC_362.ctDNA	6	1000001	69000000	68	-0.104657	2	NEUT	0
CRPC_362.ctDNA	6	69000001	97000000	28	-0.363377	1	HETD	1
CRPC_362.ctDNA	6	97000001	130000000	33	-2.37247	1	HETD	0
CRPC_362.ctDNA	6	130000001	170000000	40	-0.459245	1	HETD	1
CRPC_362.ctDNA	7	1000001	159000000	158	0.229438	3	GAIN	1
CRPC_362.ctDNA	8	1000001	4000000	3	1.09309	4	AMP	0
CRPC_362.ctDNA	8	4000001	34000000	30	-0.884364	1	HETD	0
CRPC_362.ctDNA	8	34000001	83000000	49	0.889862	4	AMP	0
CRPC_362.ctDNA	8	83000001	91000000	8	-0.683864	1	HETD	1
CRPC_362.ctDNA	8	91000001	145000000	54	0.906524	4	AMP	0
CRPC_362.ctDNA	9	1000001	141000000	140	0.00428949	2	NEUT	0
CRPC_362.ctDNA	10	1000001	37000000	36	-0.136283	2	NEUT	0
CRPC_362.ctDNA	10	37000001	55000000	18	1.00193	4	AMP	0
CRPC_362.ctDNA	10	55000001	114000000	59	-0.396621	1	HETD	1
CRPC_362.ctDNA	10	114000001	125000000	11	-1.01851	1	HETD	0
CRPC_362.ctDNA	10	125000001	135000000	10	-0.176096	2	NEUT	0
CRPC_362.ctDNA	11	1000001	92000000	91	0.180379	3	GAIN	1
CRPC_362.ctDNA	11	92000001	135000000	43	-1.30248	1	HETD	0
CRPC_362.ctDNA	12	1000001	8000000	7	0.591246	3	GAIN	0
CRPC_362.ctDNA	12	10000001	15000000	5	-1.2307	1	HETD	0
CRPC_362.ctDNA	12	15000001	125000000	110	0.185219	3	GAIN	1
CRPC_362.ctDNA	12	125000001	134000000	9	-0.108884	2	NEUT	0
CRPC_362.ctDNA	13	20000001	114000000	94	-0.00232577	2	NEUT	0
CRPC_362.ctDNA	14	21000001	106000000	85	0.250685	3	GAIN	1
CRPC_362.ctDNA	15	25000001	42000000	17	-2.02478	1	HETD	0
CRPC_362.ctDNA	15	42000001	102000000	60	-0.343471	1	HETD	1
CRPC_362.ctDNA	16	1000001	90000000	89	0.276199	3	GAIN	1
CRPC_362.ctDNA	17	1000001	18000000	17	-1.29874	1	HETD	0
CRPC_362.ctDNA	17	26000001	62000000	36	0.265567	3	GAIN	1
CRPC_362.ctDNA	17	63000001	81000000	18	0.368319	3	GAIN	0
CRPC_362.ctDNA	18	1	68000000	68	-0.282421	1	HETD	1
CRPC_362.ctDNA	18	68000001	78000000	10	0.0995752	3	GAIN	1
CRPC_362.ctDNA	19	1000001	59000000	58	0.19168	3	GAIN	1
CRPC_362.ctDNA	20	1	25000000	25	-1.41195	1	HETD	0
CRPC_362.ctDNA	20	30000001	63000000	33	-0.0449623	2	NEUT	0
CRPC_362.ctDNA	21	16000001	48000000	32	0.130717	3	GAIN	1
CRPC_362.ctDNA	22	19000001	51000000	32	-0.638269	1	HETD	1
CRPC_362.ctDNA	X	4000001	58000000	54	0.522444	3	GAIN	0
CRPC_362.ctDNA	X	64000001	72000000	8	1.31458	5	HLAMP	0
CRPC_362.ctDNA	X	73000001	151000000	78	-0.537708	1	HETD	1
CRPC_372.ctDNA	1	1000001	120000000	119	-0.93338	1	HETD	0
CRPC_372.ctDNA	1	150000001	248000000	98	0.942202	4	AMP	0
CRPC_372.ctDNA	2	1	212000000	212	-0.0142086	2	NEUT	0
CRPC_372.ctDNA	2	212000001	226000000	14	0.91086	4	AMP	0
CRPC_372.ctDNA	2	226000001	243000000	17	-0.048302	2	NEUT	0
CRPC_372.ctDNA	3	1000001	90000000	89	0.578572	3	GAIN	0
CRPC_372.ctDNA	3	94000001	197000000	103	0.0350341	2	NEUT	0
CRPC_372.ctDNA	4	1	191000000	191	-0.0273844	2	NEUT	0
CRPC_372.ctDNA	5	1000001	37000000	36	-0.147063	2	NEUT	0
CRPC_372.ctDNA	5	37000001	51000000	14	0.638161	3	GAIN	0
CRPC_372.ctDNA	5	51000001	54000000	3	1.90672	5	HLAMP	0
CRPC_372.ctDNA	5	54000001	94000000	40	-0.417122	1	HETD	1
CRPC_372.ctDNA	5	94000001	109000000	15	-7.00288	1	HETD	0
CRPC_372.ctDNA	5	109000001	180000000	71	0.0200762	2	NEUT	0
CRPC_372.ctDNA	6	1000001	65000000	64	0.00804745	2	NEUT	0
CRPC_372.ctDNA	6	65000001	110000000	45	-0.737031	1	HETD	0
CRPC_372.ctDNA	6	110000001	170000000	60	-0.0944706	2	NEUT	0
CRPC_372.ctDNA	7	1000001	15000000	14	0.538829	3	GAIN	0
CRPC_372.ctDNA	7	15000001	56000000	41	0.0900309	2	NEUT	0
CRPC_372.ctDNA	7	67000001	105000000	38	0.961516	4	AMP	0
CRPC_372.ctDNA	7	105000001	159000000	54	0.650515	3	GAIN	0
CRPC_372.ctDNA	8	1000001	42000000	41	-0.918322	1	HETD	0
CRPC_372.ctDNA	8	42000001	72000000	30	0.955757	4	AMP	0
CRPC_372.ctDNA	8	72000001	145000000	73	1.9555	5	HLAMP	0
CRPC_372.ctDNA	9	1000001	117000000	116	0.56757	3	GAIN	0
CRPC_372.ctDNA	9	117000001	141000000	24	-0.044469	2	NEUT	0
CRPC_372.ctDNA	10	1000001	28000000	27	-0.840762	1	HETD	0
CRPC_372.ctDNA	10	28000001	37000000	9	0.0343231	2	NEUT	0
CRPC_372.ctDNA	10	37000001	135000000	98	-0.848539	1	HETD	0
CRPC_372.ctDNA	11	1000001	94000000	93	0.0670659	2	NEUT	0
CRPC_372.ctDNA	11	94000001	118000000	24	-7.00288	1	HETD	0
CRPC_372.ctDNA	11	118000001	135000000	17	0.196589	2	NEUT	0
CRPC_372.ctDNA	12	1000001	11000000	10	0.195031	2	NEUT	0
CRPC_372.ctDNA	12	11000001	45000000	34	-1.07928	1	HETD	0
CRPC_372.ctDNA	12	45000001	113000000	68	-0.0128847	2	NEUT	0
CRPC_372.ctDNA	12	113000001	125000000	12	1.88528	5	HLAMP	0
CRPC_372.ctDNA	12	125000001	134000000	9	-0.891622	1	HETD	0
CRPC_372.ctDNA	13	20000001	31000000	11	-0.0254097	2	NEUT	0
CRPC_372.ctDNA	13	31000001	96000000	65	-1.51564	1	HETD	0
CRPC_372.ctDNA	13	96000001	114000000	18	-0.134076	2	NEUT	0
CRPC_372.ctDNA	14	21000001	38000000	17	0.673828	3	GAIN	0
CRPC_372.ctDNA	14	38000001	94000000	56	-0.0332025	2	NEUT	0
CRPC_372.ctDNA	14	94000001	106000000	12	0.779703	3	GAIN	0
CRPC_372.ctDNA	15	25000001	102000000	77	-0.590657	1	HETD	1
CRPC_372.ctDNA	16	1000001	21000000	20	1.14595	4	AMP	0
CRPC_372.ctDNA	16	23000001	90000000	67	-0.879207	1	HETD	0
CRPC_372.ctDNA	17	1000001	9000000	8	-0.828827	1	HETD	0
CRPC_372.ctDNA	17	9000001	81000000	72	0.0716208	2	NEUT	0
CRPC_372.ctDNA	18	1	14000000	14	0.0737493	2	NEUT	0
CRPC_372.ctDNA	18	19000001	50000000	31	0.579158	3	GAIN	0
CRPC_372.ctDNA	18	50000001	78000000	28	-0.218205	2	NEUT	0
CRPC_372.ctDNA	19	1000001	53000000	52	0.0598426	2	NEUT	0
CRPC_372.ctDNA	19	53000001	59000000	6	1.00998	4	AMP	0
CRPC_372.ctDNA	20	1	31000000	31	0.0401954	2	NEUT	0
CRPC_372.ctDNA	20	31000001	63000000	32	0.662114	3	GAIN	0
CRPC_372.ctDNA	21	16000001	20000000	4	0.851985	4	AMP	0
CRPC_372.ctDNA	21	20000001	48000000	28	0.0274025	2	NEUT	0
CRPC_372.ctDNA	22	19000001	51000000	32	-0.675192	1	HETD	1
CRPC_372.ctDNA	X	4000001	17000000	13	0.737936	3	GAIN	0
CRPC_372.ctDNA	X	17000001	49000000	32	0.872177	4	AMP	0
CRPC_372.ctDNA	X	50000001	68000000	18	4.70693	5	HLAMP	0
CRPC_372.ctDNA	X	68000001	151000000	83	-0.750141	1	HETD	0
CRPC_372.ctDNA_T2	1	1000001	120000000	119	-0.755407	1	HETD	1
CRPC_372.ctDNA_T2	1	150000001	211000000	61	0.871442	4	AMP	0
CRPC_372.ctDNA_T2	1	211000001	248000000	37	0.642338	3	GAIN	0
CRPC_372.ctDNA_T2	2	1	87000000	87	0.0531882	2	NEUT	0
CRPC_372.ctDNA_T2	2	99000001	102000000	3	1.379	5	HLAMP	0
CRPC_372.ctDNA_T2	2	102000001	202000000	100	-0.0276421	2	NEUT	0
CRPC_372.ctDNA_T2	2	202000001	211000000	9	-0.518634	1	HETD	1
CRPC_372.ctDNA_T2	2	211000001	228000000	17	0.592879	3	GAIN	0
CRPC_372.ctDNA_T2	2	228000001	243000000	15	-0.488115	1	HETD	1
CRPC_372.ctDNA_T2	3	1000001	81000000	80	0.496809	3	GAIN	1
CRPC_372.ctDNA_T2	3	81000001	197000000	116	0.0245293	2	NEUT	0
CRPC_372.ctDNA_T2	4	1	191000000	191	0.000216938	2	NEUT	0
CRPC_372.ctDNA_T2	5	1000001	37000000	36	0.0518055	2	NEUT	0
CRPC_372.ctDNA_T2	5	37000001	46000000	9	0.480946	3	GAIN	1
CRPC_372.ctDNA_T2	5	50000001	54000000	4	1.71139	5	HLAMP	0
CRPC_372.ctDNA_T2	5	54000001	94000000	40	-0.0102076	2	NEUT	0
CRPC_372.ctDNA_T2	5	94000001	110000000	16	-3.18569	1	HETD	0
CRPC_372.ctDNA_T2	5	110000001	180000000	70	0.0555885	2	NEUT	0
CRPC_372.ctDNA_T2	6	1000001	67000000	66	0.0788748	2	NEUT	0
CRPC_372.ctDNA_T2	6	67000001	170000000	103	-0.56832	1	HETD	1
CRPC_372.ctDNA_T2	7	1000001	14000000	13	0.550299	3	GAIN	1
CRPC_372.ctDNA_T2	7	14000001	56000000	42	0.0640461	2	NEUT	0
CRPC_372.ctDNA_T2	7	67000001	159000000	92	0.615825	3	GAIN	0
CRPC_372.ctDNA_T2	8	1000001	42000000	41	-0.586771	1	HETD	1
CRPC_372.ctDNA_T2	8	42000001	72000000	30	0.904462	4	AMP	0
CRPC_372.ctDNA_T2	8	72000001	145000000	73	1.69086	5	HLAMP	0
CRPC_372.ctDNA_T2	9	1000001	117000000	116	0.476838	3	GAIN	1
CRPC_372.ctDNA_T2	9	117000001	141000000	24	-0.0316602	2	NEUT	0
CRPC_372.ctDNA_T2	10	1000001	29000000	28	-0.406334	1	HETD	1
CRPC_372.ctDNA_T2	10	29000001	38000000	9	0.142643	2	NEUT	0
CRPC_372.ctDNA_T2	10	43000001	135000000	92	-0.677804	1	HETD	1
CRPC_372.ctDNA_T2	11	1000001	94000000	93	0.00796798	2	NEUT	0
CRPC_372.ctDNA_T2	11	94000001	118000000	24	-2.73376	1	HETD	0
CRPC_372.ctDNA_T2	11	118000001	135000000	17	0.129776	2	NEUT	0
CRPC_372.ctDNA_T2	12	1000001	6000000	5	0.491124	3	GAIN	1
CRPC_372.ctDNA_T2	12	6000001	43000000	37	-0.760755	1	HETD	1
CRPC_372.ctDNA_T2	12	43000001	114000000	71	0.0238989	2	NEUT	0
CRPC_372.ctDNA_T2	12	114000001	125000000	11	1.85222	5	HLAMP	0
CRPC_372.ctDNA_T2	12	125000001	134000000	9	-0.56479	1	HETD	1
CRPC_372.ctDNA_T2	13	20000001	31000000	11	-0.0310042	2	NEUT	0
CRPC_372.ctDNA_T2	13	31000001	96000000	65	-1.80317	1	HETD	0
CRPC_372.ctDNA_T2	13	96000001	114000000	18	0.0393172	2	NEUT	0
CRPC_372.ctDNA_T2	14	21000001	38000000	17	0.580743	3	GAIN	0
CRPC_372.ctDNA_T2	14	38000001	94000000	56	0.0300637	2	NEUT	0
CRPC_372.ctDNA_T2	14	94000001	106000000	12	0.65633	3	GAIN	0
CRPC_372.ctDNA_T2	15	25000001	102000000	77	-0.649823	1	HETD	1
CRPC_372.ctDNA_T2	16	1000001	21000000	20	0.93242	4	AMP	0
CRPC_372.ctDNA_T2	16	23000001	90000000	67	-0.596139	1	HETD	1
CRPC_372.ctDNA_T2	17	1000001	9000000	8	-0.693243	1	HETD	1
CRPC_372.ctDNA_T2	17	9000001	28000000	19	0.466542	3	GAIN	1
CRPC_372.ctDNA_T2	17	28000001	81000000	53	0.0709033	2	NEUT	0
CRPC_372.ctDNA_T2	18	1	13000000	13	0.0611645	2	NEUT	0
CRPC_372.ctDNA_T2	18	13000001	50000000	37	0.592431	3	GAIN	0
CRPC_372.ctDNA_T2	18	50000001	78000000	28	-0.0405404	2	NEUT	0
CRPC_372.ctDNA_T2	19	1000001	5000000	4	-0.513043	1	HETD	1
CRPC_372.ctDNA_T2	19	5000001	53000000	48	0.0222958	2	NEUT	0
CRPC_372.ctDNA_T2	19	53000001	59000000	6	0.804736	4	AMP	0
CRPC_372.ctDNA_T2	20	1	23000000	23	-0.165724	2	NEUT	0
CRPC_372.ctDNA_T2	20	23000001	63000000	40	0.493705	3	GAIN	1
CRPC_372.ctDNA_T2	21	16000001	20000000	4	0.800108	4	AMP	0
CRPC_372.ctDNA_T2	21	20000001	48000000	28	-0.0122996	2	NEUT	0
CRPC_372.ctDNA_T2	22	19000001	51000000	32	-0.546926	1	HETD	1
CRPC_372.ctDNA_T2	X	4000001	58000000	54	0.886373	4	AMP	0
CRPC_372.ctDNA_T2	X	64000001	68000000	4	4.57852	5	HLAMP	0
CRPC_372.ctDNA_T2	X	68000001	120000000	52	-0.321432	1	HETD	1
CRPC_372.ctDNA_T2	X	121000001	151000000	30	-0.235273	2	NEUT	0
CRPC_444.ctDNA	1	1000001	211000000	210	-0.235296	2	NEUT	0
CRPC_444.ctDNA	1	211000001	248000000	37	-1.25331	1	HETD	0
CRPC_444.ctDNA	2	1	199000000	199	-0.211755	2	NEUT	0
CRPC_444.ctDNA	2	199000001	243000000	44	0.09114	3	GAIN	1
CRPC_444.ctDNA	3	1000001	131000000	130	0.18079	3	GAIN	1
CRPC_444.ctDNA	3	131000001	197000000	66	-0.421511	2	NEUT	0
CRPC_444.ctDNA	4	1	97000000	97	-0.416855	2	NEUT	0
CRPC_444.ctDNA	4	97000001	191000000	94	0.773429	4	AMP	0
CRPC_444.ctDNA	5	1000001	38000000	37	0.676121	4	AMP	0
CRPC_444.ctDNA	5	38000001	180000000	142	-0.0235476	3	GAIN	1
CRPC_444.ctDNA	6	1000001	45000000	44	0.000547808	3	GAIN	1
CRPC_444.ctDNA	6	45000001	56000000	11	0.667228	4	AMP	0
CRPC_444.ctDNA	6	56000001	132000000	76	-2.36646	1	HETD	0
CRPC_444.ctDNA	6	132000001	170000000	38	-0.308919	2	NEUT	0
CRPC_444.ctDNA	7	1000001	42000000	41	-0.117548	3	GAIN	1
CRPC_444.ctDNA	7	42000001	159000000	117	0.228179	3	GAIN	0
CRPC_444.ctDNA	8	1000001	12000000	11	0.900452	5	HLAMP	0
CRPC_444.ctDNA	8	13000001	35000000	22	-4.70135	1	HETD	0
CRPC_444.ctDNA	8	35000001	145000000	110	1.04468	5	HLAMP	0
CRPC_444.ctDNA	9	1000001	17000000	16	-0.195772	2	NEUT	0
CRPC_444.ctDNA	9	17000001	29000000	12	0.69934	4	AMP	0
CRPC_444.ctDNA	9	29000001	141000000	112	-0.277133	2	NEUT	0
CRPC_444.ctDNA	10	1000001	102000000	101	0.0258387	3	GAIN	1
CRPC_444.ctDNA	10	102000001	135000000	33	-2.12697	1	HETD	0
CRPC_444.ctDNA	11	1000001	135000000	134	-0.261859	2	NEUT	0
CRPC_444.ctDNA	12	1000001	134000000	133	-0.0412556	3	GAIN	1
CRPC_444.ctDNA	13	20000001	31000000	11	1.11591	5	HLAMP	0
CRPC_444.ctDNA	13	31000001	61000000	30	0.197252	3	GAIN	0
CRPC_444.ctDNA	13	61000001	81000000	20	0.790757	4	AMP	0
CRPC_444.ctDNA	13	81000001	114000000	33	-0.189166	2	NEUT	0
CRPC_444.ctDNA	14	21000001	106000000	85	0.963134	5	HLAMP	0
CRPC_444.ctDNA	15	25000001	102000000	77	-0.208958	2	NEUT	0
CRPC_444.ctDNA	16	1000001	75000000	74	0.516889	3	GAIN	0
CRPC_444.ctDNA	16	75000001	90000000	15	-3.19379	1	HETD	0
CRPC_444.ctDNA	17	1000001	15000000	14	-1.64929	1	HETD	0
CRPC_444.ctDNA	17	17000001	81000000	64	-0.206196	2	NEUT	0
CRPC_444.ctDNA	18	1	7000000	7	0.111375	3	GAIN	1
CRPC_444.ctDNA	18	7000001	14000000	7	0.912996	5	HLAMP	0
CRPC_444.ctDNA	18	19000001	78000000	59	-0.231147	2	NEUT	0
CRPC_444.ctDNA	19	1000001	59000000	58	0.269021	3	GAIN	0
CRPC_444.ctDNA	20	1	36000000	36	0.0332604	3	GAIN	1
CRPC_444.ctDNA	20	36000001	50000000	14	-2.98714	1	HETD	0
CRPC_444.ctDNA	20	50000001	63000000	13	1.19182	5	HLAMP	0
CRPC_444.ctDNA	21	16000001	48000000	32	-0.208206	2	NEUT	0
CRPC_444.ctDNA	22	19000001	51000000	32	0.00296703	3	GAIN	1
CRPC_444.ctDNA	X	4000001	43000000	39	-0.107819	3	GAIN	1
CRPC_444.ctDNA	X	43000001	69000000	26	1.96566	5	HLAMP	0
CRPC_444.ctDNA	X	69000001	151000000	82	-0.0882314	2	NEUT	0
CRPC_463.ctDNA	1	1000001	120000000	119	-0.0954284	2	NEUT	0
CRPC_463.ctDNA	1	150000001	248000000	98	0.564912	3	GAIN	0
CRPC_463.ctDNA	2	1	236000000	236	-0.0479783	2	NEUT	0
CRPC_463.ctDNA	2	236000001	243000000	7	-1.051	1	HETD	0
CRPC_463.ctDNA	3	1000001	197000000	196	-0.0106919	2	NEUT	0
CRPC_463.ctDNA	4	1	191000000	191	-0.0787224	2	NEUT	0
CRPC_463.ctDNA	5	1000001	180000000	179	-0.0132521	2	NEUT	0
CRPC_463.ctDNA	6	1000001	170000000	169	-0.0342128	2	NEUT	0
CRPC_463.ctDNA	7	1000001	129000000	128	0.00659316	2	NEUT	0
CRPC_463.ctDNA	7	129000001	137000000	8	0.632591	3	GAIN	0
CRPC_463.ctDNA	7	137000001	159000000	22	-0.00262983	2	NEUT	0
CRPC_463.ctDNA	8	1000001	41000000	40	-1.02351	1	HETD	0
CRPC_463.ctDNA	8	41000001	61000000	20	-0.0236995	2	NEUT	0
CRPC_463.ctDNA	8	61000001	71000000	10	0.541025	3	GAIN	0
CRPC_463.ctDNA	8	71000001	145000000	74	0.994697	4	AMP	0
CRPC_463.ctDNA	9	1000001	96000000	95	-0.0229202	2	NEUT	0
CRPC_463.ctDNA	9	96000001	141000000	45	0.52438	3	GAIN	0
CRPC_463.ctDNA	10	1000001	135000000	134	-0.0781431	2	NEUT	0
CRPC_463.ctDNA	11	1000001	135000000	134	0.021399	2	NEUT	0
CRPC_463.ctDNA	12	1000001	68000000	67	-0.0589862	2	NEUT	0
CRPC_463.ctDNA	12	68000001	115000000	47	0.535677	3	GAIN	0
CRPC_463.ctDNA	12	115000001	134000000	19	-0.028936	2	NEUT	0
CRPC_463.ctDNA	13	20000001	95000000	75	-0.286885	1	HETD	1
CRPC_463.ctDNA	13	95000001	114000000	19	0.0346595	2	NEUT	0
CRPC_463.ctDNA	14	21000001	106000000	85	-0.00594156	2	NEUT	0
CRPC_463.ctDNA	15	25000001	102000000	77	-0.0142582	2	NEUT	0
CRPC_463.ctDNA	16	1000001	52000000	51	0.155653	3	GAIN	1
CRPC_463.ctDNA	16	52000001	90000000	38	-0.90635	1	HETD	0
CRPC_463.ctDNA	17	1000001	71000000	70	-0.0132311	2	NEUT	0
CRPC_463.ctDNA	17	71000001	81000000	10	0.599181	3	GAIN	0
CRPC_463.ctDNA	18	1	78000000	78	0.01093	2	NEUT	0
CRPC_463.ctDNA	19	1000001	59000000	58	-0.0496157	2	NEUT	0
CRPC_463.ctDNA	20	1	5000000	5	0.755618	3	GAIN	0
CRPC_463.ctDNA	20	5000001	63000000	58	0.0372255	2	NEUT	0
CRPC_463.ctDNA	21	16000001	48000000	32	0.0104537	2	NEUT	0
CRPC_463.ctDNA	22	19000001	51000000	32	-1.00003	1	HETD	0
CRPC_463.ctDNA	X	4000001	98000000	94	-0.545022	1	HETD	1
CRPC_463.ctDNA	X	98000001	151000000	53	0.551958	3	GAIN	0
CRPC_466.ctDNA_T2	1	1000001	59000000	58	-1.18596	1	HETD	0
CRPC_466.ctDNA_T2	1	59000001	248000000	189	-0.0656522	2	NEUT	0
CRPC_466.ctDNA_T2	2	1	87000000	87	0.406759	3	GAIN	0
CRPC_466.ctDNA_T2	2	99000001	130000000	31	-1.23361	1	HETD	0
CRPC_466.ctDNA_T2	2	133000001	196000000	63	-0.321257	1	HETD	1
CRPC_466.ctDNA_T2	2	196000001	243000000	47	0.614	3	GAIN	0
CRPC_466.ctDNA_T2	3	1000001	40000000	39	0.219993	3	GAIN	1
CRPC_466.ctDNA_T2	3	40000001	61000000	21	-0.0861496	2	NEUT	0
CRPC_466.ctDNA_T2	3	61000001	123000000	62	0.26728	3	GAIN	1
CRPC_466.ctDNA_T2	3	123000001	177000000	54	0.481359	3	GAIN	0
CRPC_466.ctDNA_T2	3	177000001	197000000	20	-0.509776	1	HETD	1
CRPC_466.ctDNA_T2	4	1	191000000	191	-0.435152	1	HETD	1
CRPC_466.ctDNA_T2	5	1000001	80000000	79	0.609745	3	GAIN	0
CRPC_466.ctDNA_T2	5	80000001	114000000	34	-0.684978	1	HETD	1
CRPC_466.ctDNA_T2	5	114000001	180000000	66	0.905455	4	AMP	0
CRPC_466.ctDNA_T2	6	1000001	69000000	68	-0.569152	1	HETD	1
CRPC_466.ctDNA_T2	6	69000001	170000000	101	-1.27105	1	HETD	0
CRPC_466.ctDNA_T2	7	1000001	159000000	158	1.13057	5	HLAMP	0
CRPC_466.ctDNA_T2	8	1000001	32000000	31	-0.961692	1	HETD	0
CRPC_466.ctDNA_T2	8	32000001	129000000	97	1.24208	5	HLAMP	0
CRPC_466.ctDNA_T2	8	129000001	145000000	16	0.834112	4	AMP	0
CRPC_466.ctDNA_T2	9	1000001	21000000	20	0.267727	3	GAIN	1
CRPC_466.ctDNA_T2	9	21000001	38000000	17	0.558284	3	GAIN	0
CRPC_466.ctDNA_T2	9	71000001	91000000	20	-0.33113	1	HETD	1
CRPC_466.ctDNA_T2	9	91000001	118000000	27	0.302181	3	GAIN	1
CRPC_466.ctDNA_T2	9	118000001	141000000	23	-0.894282	1	HETD	0
CRPC_466.ctDNA_T2	10	1000001	135000000	134	0.0725873	3	GAIN	1
CRPC_466.ctDNA_T2	11	1000001	135000000	134	-0.0348	2	NEUT	0
CRPC_466.ctDNA_T2	12	1000001	134000000	133	-0.164261	2	NEUT	0
CRPC_466.ctDNA_T2	13	20000001	32000000	12	-0.67822	1	HETD	1
CRPC_466.ctDNA_T2	13	32000001	97000000	65	-1.45323	1	HETD	0
CRPC_466.ctDNA_T2	13	97000001	114000000	17	-0.522908	1	HETD	1
CRPC_466.ctDNA_T2	14	21000001	106000000	85	0.445079	3	GAIN	0
CRPC_466.ctDNA_T2	15	25000001	41000000	16	-0.463371	1	HETD	1
CRPC_466.ctDNA_T2	15	41000001	62000000	21	-1.23462	1	HETD	0
CRPC_466.ctDNA_T2	15	62000001	102000000	40	-0.102473	2	NEUT	0
CRPC_466.ctDNA_T2	16	1000001	32000000	31	0.843038	4	AMP	0
CRPC_466.ctDNA_T2	16	47000001	90000000	43	-0.961461	1	HETD	0
CRPC_466.ctDNA_T2	17	1000001	18000000	17	-1.06141	1	HETD	0
CRPC_466.ctDNA_T2	17	26000001	81000000	55	0.484628	3	GAIN	0
CRPC_466.ctDNA_T2	18	1	14000000	14	0.356032	3	GAIN	0
CRPC_466.ctDNA_T2	18	19000001	31000000	12	-0.121346	2	NEUT	0
CRPC_466.ctDNA_T2	18	31000001	63000000	32	-1.05306	1	HETD	0
CRPC_466.ctDNA_T2	18	63000001	78000000	15	-0.099955	2	NEUT	0
CRPC_466.ctDNA_T2	19	1000001	22000000	21	-0.0971957	2	NEUT	0
CRPC_466.ctDNA_T2	19	22000001	34000000	12	0.459199	3	GAIN	0
CRPC_466.ctDNA_T2	19	34000001	49000000	15	-1.12558	1	HETD	0
CRPC_466.ctDNA_T2	19	49000001	59000000	10	0.479225	3	GAIN	0
CRPC_466.ctDNA_T2	20	1	63000000	63	-0.382556	1	HETD	1
CRPC_466.ctDNA_T2	21	16000001	25000000	9	-1.08704	1	HETD	0
CRPC_466.ctDNA_T2	21	25000001	32000000	7	-0.392704	1	HETD	1
CRPC_466.ctDNA_T2	21	32000001	48000000	16	-1.13039	1	HETD	0
CRPC_466.ctDNA_T2	22	19000001	44000000	25	0.306661	3	GAIN	1
CRPC_466.ctDNA_T2	22	44000001	51000000	7	0.433793	3	GAIN	0
CRPC_466.ctDNA_T2	X	4000001	16000000	12	-0.0950579	2	NEUT	0
CRPC_466.ctDNA_T2	X	16000001	55000000	39	0.148065	3	GAIN	1
CRPC_466.ctDNA_T2	X	57000001	70000000	13	4.39109	5	HLAMP	0
CRPC_466.ctDNA_T2	X	70000001	151000000	81	-0.0281601	2	NEUT	0
CRPC_466.ctDNA	1	1000001	59000000	58	-1.03878	1	HETD	0
CRPC_466.ctDNA	1	59000001	248000000	189	0.000331521	2	NEUT	0
CRPC_466.ctDNA	2	1	62000000	62	0.259381	3	GAIN	1
CRPC_466.ctDNA	2	62000001	70000000	8	0.937198	4	AMP	0
CRPC_466.ctDNA	2	70000001	87000000	17	0.319922	3	GAIN	1
CRPC_466.ctDNA	2	99000001	130000000	31	-1.36447	1	HETD	0
CRPC_466.ctDNA	2	133000001	197000000	64	0.0253358	2	NEUT	0
CRPC_466.ctDNA	2	197000001	243000000	46	0.468918	3	GAIN	0
CRPC_466.ctDNA	3	1000001	40000000	39	0.411761	3	GAIN	0
CRPC_466.ctDNA	3	40000001	125000000	85	-0.00694307	2	NEUT	0
CRPC_466.ctDNA	3	126000001	160000000	34	0.514822	3	GAIN	0
CRPC_466.ctDNA	3	160000001	179000000	19	0.155363	3	GAIN	1
CRPC_466.ctDNA	3	179000001	187000000	8	-1.27586	1	HETD	0
CRPC_466.ctDNA	3	187000001	197000000	10	-0.0914823	2	NEUT	0
CRPC_466.ctDNA	4	1	191000000	191	-0.378005	1	HETD	1
CRPC_466.ctDNA	5	1000001	52000000	51	0.81958	4	AMP	0
CRPC_466.ctDNA	5	52000001	80000000	28	0.675096	3	GAIN	0
CRPC_466.ctDNA	5	80000001	114000000	34	-0.287686	1	HETD	1
CRPC_466.ctDNA	5	114000001	180000000	66	0.817891	4	AMP	0
CRPC_466.ctDNA	6	1000001	30000000	29	-0.476334	1	HETD	1
CRPC_466.ctDNA	6	30000001	69000000	39	0.0171089	2	NEUT	0
CRPC_466.ctDNA	6	69000001	170000000	101	-1.21612	1	HETD	0
CRPC_466.ctDNA	7	1000001	159000000	158	0.99332	4	AMP	0
CRPC_466.ctDNA	8	1000001	32000000	31	-0.929644	1	HETD	0
CRPC_466.ctDNA	8	32000001	129000000	97	1.20907	5	HLAMP	0
CRPC_466.ctDNA	8	129000001	145000000	16	0.900555	4	AMP	0
CRPC_466.ctDNA	9	1000001	4000000	3	-0.119545	2	NEUT	0
CRPC_466.ctDNA	9	4000001	38000000	34	0.512021	3	GAIN	0
CRPC_466.ctDNA	9	71000001	91000000	20	-0.0209451	2	NEUT	0
CRPC_466.ctDNA	9	91000001	113000000	22	0.524728	3	GAIN	0
CRPC_466.ctDNA	9	113000001	119000000	6	-0.156533	2	NEUT	0
CRPC_466.ctDNA	9	119000001	141000000	22	-1.20533	1	HETD	0
CRPC_466.ctDNA	10	1000001	111000000	110	-0.0703289	2	NEUT	0
CRPC_466.ctDNA	10	111000001	135000000	24	0.193181	3	GAIN	1
CRPC_466.ctDNA	11	1000001	135000000	134	-0.04781	2	NEUT	0
CRPC_466.ctDNA	12	1000001	134000000	133	-0.164152	2	NEUT	0
CRPC_466.ctDNA	13	20000001	96000000	76	-1.46722	1	HETD	0
CRPC_466.ctDNA	13	96000001	114000000	18	-0.31651	1	HETD	1
CRPC_466.ctDNA	14	21000001	106000000	85	0.3317	3	GAIN	1
CRPC_466.ctDNA	15	25000001	62000000	37	-1.29289	1	HETD	0
CRPC_466.ctDNA	15	62000001	102000000	40	-0.0959638	2	NEUT	0
CRPC_466.ctDNA	16	1000001	32000000	31	0.464118	3	GAIN	0
CRPC_466.ctDNA	16	47000001	90000000	43	-0.953365	1	HETD	0
CRPC_466.ctDNA	17	1000001	18000000	17	-1.03012	1	HETD	0
CRPC_466.ctDNA	17	26000001	81000000	55	0.419199	3	GAIN	0
CRPC_466.ctDNA	18	1	31000000	31	0.180667	3	GAIN	1
CRPC_466.ctDNA	18	31000001	63000000	32	-1.11747	1	HETD	0
CRPC_466.ctDNA	18	63000001	78000000	15	0.0276104	2	NEUT	0
CRPC_466.ctDNA	19	1000001	34000000	33	0.155144	3	GAIN	1
CRPC_466.ctDNA	19	34000001	48000000	14	-0.803223	1	HETD	0
CRPC_466.ctDNA	19	48000001	59000000	11	0.539066	3	GAIN	0
CRPC_466.ctDNA	20	1	63000000	63	-0.357184	1	HETD	1
CRPC_466.ctDNA	21	16000001	25000000	9	-1.33113	1	HETD	0
CRPC_466.ctDNA	21	25000001	32000000	7	-0.0686989	2	NEUT	0
CRPC_466.ctDNA	21	32000001	48000000	16	-1.02303	1	HETD	0
CRPC_466.ctDNA	22	19000001	51000000	32	0.0956811	2	NEUT	0
CRPC_466.ctDNA	X	4000001	151000000	147	0.0136414	2	NEUT	0
CRPC_468.ctDNA	1	1000001	159000000	158	-0.0245932	2	NEUT	0
CRPC_468.ctDNA	1	159000001	187000000	28	0.984725	4	AMP	0
CRPC_468.ctDNA	1	187000001	196000000	9	0.0199027	3	GAIN	1
CRPC_468.ctDNA	1	196000001	209000000	13	0.933483	4	AMP	0
CRPC_468.ctDNA	1	209000001	240000000	31	-1.00555	1	HETD	0
CRPC_468.ctDNA	1	240000001	248000000	8	1.06494	4	AMP	0
CRPC_468.ctDNA	2	1	14000000	14	0.0403152	2	NEUT	0
CRPC_468.ctDNA	2	14000001	22000000	8	-0.922855	1	HETD	0
CRPC_468.ctDNA	2	22000001	42000000	20	-0.0843415	1	HETD	1
CRPC_468.ctDNA	2	42000001	53000000	11	-1.02455	1	HETD	0
CRPC_468.ctDNA	2	53000001	65000000	12	-0.1416	1	HETD	1
CRPC_468.ctDNA	2	65000001	139000000	74	0.00877937	2	NEUT	0
CRPC_468.ctDNA	2	139000001	190000000	51	-1.06049	1	HETD	0
CRPC_468.ctDNA	2	190000001	243000000	53	-0.0257518	2	NEUT	0
CRPC_468.ctDNA	3	1000001	197000000	196	-0.00620617	2	NEUT	0
CRPC_468.ctDNA	4	1	64000000	64	0.590663	3	GAIN	0
CRPC_468.ctDNA	4	64000001	69000000	5	-0.0259154	2	NEUT	0
CRPC_468.ctDNA	4	69000001	191000000	122	0.541536	3	GAIN	0
CRPC_468.ctDNA	5	1000001	14000000	13	0.111908	3	GAIN	1
CRPC_468.ctDNA	5	14000001	46000000	32	-0.0155346	2	NEUT	0
CRPC_468.ctDNA	5	50000001	88000000	38	-1.00726	1	HETD	0
CRPC_468.ctDNA	5	88000001	162000000	74	-0.028399	2	NEUT	0
CRPC_468.ctDNA	5	162000001	167000000	5	-0.934292	1	HETD	0
CRPC_468.ctDNA	5	167000001	180000000	13	0.1242	3	GAIN	1
CRPC_468.ctDNA	6	1000001	77000000	76	-0.0241872	2	NEUT	0
CRPC_468.ctDNA	6	77000001	125000000	48	-1.03713	1	HETD	0
CRPC_468.ctDNA	6	125000001	170000000	45	-0.0198093	2	NEUT	0
CRPC_468.ctDNA	7	1000001	12000000	11	-0.054085	2	NEUT	0
CRPC_468.ctDNA	7	12000001	54000000	42	1.00467	4	AMP	0
CRPC_468.ctDNA	7	54000001	81000000	27	0.0726355	3	GAIN	1
CRPC_468.ctDNA	7	81000001	121000000	40	0.953685	4	AMP	0
CRPC_468.ctDNA	7	121000001	159000000	38	0.000367906	2	NEUT	0
CRPC_468.ctDNA	8	1000001	5000000	4	0.638162	3	GAIN	0
CRPC_468.ctDNA	8	5000001	32000000	27	0.0219592	2	NEUT	0
CRPC_468.ctDNA	8	32000001	145000000	113	0.587728	3	GAIN	0
CRPC_468.ctDNA	9	1000001	141000000	140	0.0044976	2	NEUT	0
CRPC_468.ctDNA	10	1000001	135000000	134	-0.0100306	2	NEUT	0
CRPC_468.ctDNA	11	1000001	135000000	134	0.00930169	2	NEUT	0
CRPC_468.ctDNA	12	1000001	134000000	133	-0.0250051	2	NEUT	0
CRPC_468.ctDNA	13	20000001	40000000	20	-0.00149869	2	NEUT	0
CRPC_468.ctDNA	13	40000001	60000000	20	-1.01684	1	HETD	0
CRPC_468.ctDNA	13	60000001	68000000	8	-0.139732	1	HETD	1
CRPC_468.ctDNA	13	68000001	80000000	12	-1.03421	1	HETD	0
CRPC_468.ctDNA	13	80000001	114000000	34	-0.0295449	2	NEUT	0
CRPC_468.ctDNA	14	21000001	106000000	85	-0.0111574	2	NEUT	0
CRPC_468.ctDNA	15	25000001	102000000	77	-0.0106391	2	NEUT	0
CRPC_468.ctDNA	16	1000001	50000000	49	0.0337665	2	NEUT	0
CRPC_468.ctDNA	16	50000001	73000000	23	-0.963519	1	HETD	0
CRPC_468.ctDNA	16	73000001	90000000	17	0.0210332	2	NEUT	0
CRPC_468.ctDNA	17	1000001	81000000	80	-0.0320127	2	NEUT	0
CRPC_468.ctDNA	18	1	78000000	78	-0.0157959	2	NEUT	0
CRPC_468.ctDNA	19	1000001	59000000	58	0.0504392	2	NEUT	0
CRPC_468.ctDNA	20	1	63000000	63	0.0436601	3	GAIN	1
CRPC_468.ctDNA	21	16000001	48000000	32	-0.0288169	2	NEUT	0
CRPC_468.ctDNA	22	19000001	51000000	32	0.024761	2	NEUT	0
CRPC_468.ctDNA	X	4000001	151000000	147	0.00272043	2	NEUT	0
CRPC_468.ctDNA_T2	1	1000001	159000000	158	-0.0338013	2	NEUT	0
CRPC_468.ctDNA_T2	1	159000001	187000000	28	0.979202	4	AMP	0
CRPC_468.ctDNA_T2	1	187000001	196000000	9	0.101135	1	HETD	1
CRPC_468.ctDNA_T2	1	196000001	209000000	13	1.00758	4	AMP	0
CRPC_468.ctDNA_T2	1	209000001	240000000	31	-1.00003	1	HETD	0
CRPC_468.ctDNA_T2	1	240000001	248000000	8	0.981551	4	AMP	0
CRPC_468.ctDNA_T2	2	1	14000000	14	0.0529032	3	GAIN	1
CRPC_468.ctDNA_T2	2	14000001	21000000	7	-0.796648	1	HETD	0
CRPC_468.ctDNA_T2	2	21000001	42000000	21	-0.0617649	2	NEUT	0
CRPC_468.ctDNA_T2	2	42000001	53000000	11	-1.102	1	HETD	0
CRPC_468.ctDNA_T2	2	53000001	108000000	55	-0.0392079	2	NEUT	0
CRPC_468.ctDNA_T2	2	108000001	139000000	31	0.0678203	3	GAIN	1
CRPC_468.ctDNA_T2	2	139000001	190000000	51	-1.09127	1	HETD	0
CRPC_468.ctDNA_T2	2	190000001	243000000	53	-0.0245194	2	NEUT	0
CRPC_468.ctDNA_T2	3	1000001	17000000	16	0.0868189	3	GAIN	1
CRPC_468.ctDNA_T2	3	17000001	197000000	180	-0.0265209	2	NEUT	0
CRPC_468.ctDNA_T2	4	1	64000000	64	0.596481	3	GAIN	0
CRPC_468.ctDNA_T2	4	64000001	68000000	4	-0.0210993	2	NEUT	0
CRPC_468.ctDNA_T2	4	68000001	191000000	123	0.531623	3	GAIN	0
CRPC_468.ctDNA_T2	5	1000001	11000000	10	0.0772996	3	GAIN	1
CRPC_468.ctDNA_T2	5	11000001	46000000	35	-0.0337011	2	NEUT	0
CRPC_468.ctDNA_T2	5	50000001	88000000	38	-1.02041	1	HETD	0
CRPC_468.ctDNA_T2	5	88000001	149000000	61	-0.0258184	2	NEUT	0
CRPC_468.ctDNA_T2	5	149000001	162000000	13	0.0806407	3	GAIN	1
CRPC_468.ctDNA_T2	5	162000001	167000000	5	-0.932707	1	HETD	0
CRPC_468.ctDNA_T2	5	167000001	180000000	13	0.128483	3	GAIN	1
CRPC_468.ctDNA_T2	6	1000001	78000000	77	-0.0569522	2	NEUT	0
CRPC_468.ctDNA_T2	6	78000001	125000000	47	-1.00932	1	HETD	0
CRPC_468.ctDNA_T2	6	125000001	170000000	45	-0.0425231	2	NEUT	0
CRPC_468.ctDNA_T2	7	1000001	12000000	11	-0.0034844	2	NEUT	0
CRPC_468.ctDNA_T2	7	12000001	54000000	42	1.01176	4	AMP	0
CRPC_468.ctDNA_T2	7	54000001	81000000	27	0.0274271	3	GAIN	1
CRPC_468.ctDNA_T2	7	81000001	121000000	40	0.960327	4	AMP	0
CRPC_468.ctDNA_T2	7	121000001	159000000	38	-0.0280225	2	NEUT	0
CRPC_468.ctDNA_T2	8	1000001	5000000	4	0.724771	3	GAIN	0
CRPC_468.ctDNA_T2	8	5000001	32000000	27	0.0268283	2	NEUT	0
CRPC_468.ctDNA_T2	8	32000001	145000000	113	0.586555	3	GAIN	0
CRPC_468.ctDNA_T2	9	1000001	141000000	140	-0.000641909	2	NEUT	0
CRPC_468.ctDNA_T2	10	1000001	135000000	134	-0.0256856	2	NEUT	0
CRPC_468.ctDNA_T2	11	1000001	135000000	134	0.000565204	2	NEUT	0
CRPC_468.ctDNA_T2	12	1000001	103000000	102	-0.0514514	2	NEUT	0
CRPC_468.ctDNA_T2	12	103000001	134000000	31	0.105986	3	GAIN	1
CRPC_468.ctDNA_T2	13	20000001	39000000	19	-0.0584056	2	NEUT	0
CRPC_468.ctDNA_T2	13	39000001	60000000	21	-1.03895	1	HETD	0
CRPC_468.ctDNA_T2	13	60000001	68000000	8	-0.109983	1	HETD	1
CRPC_468.ctDNA_T2	13	68000001	80000000	12	-1.03546	1	HETD	0
CRPC_468.ctDNA_T2	13	80000001	114000000	34	3.64e-05	2	NEUT	0
CRPC_468.ctDNA_T2	14	21000001	106000000	85	-0.0170989	2	NEUT	0
CRPC_468.ctDNA_T2	15	25000001	102000000	77	-0.0342119	2	NEUT	0
CRPC_468.ctDNA_T2	16	1000001	50000000	49	0.0834679	3	GAIN	1
CRPC_468.ctDNA_T2	16	50000001	73000000	23	-0.946359	1	HETD	0
CRPC_468.ctDNA_T2	16	73000001	90000000	17	0.0584571	2	NEUT	0
CRPC_468.ctDNA_T2	17	1000001	81000000	80	-0.0328551	2	NEUT	0
CRPC_468.ctDNA_T2	18	1	78000000	78	-0.0126922	2	NEUT	0
CRPC_468.ctDNA_T2	19	1000001	59000000	58	0.0508785	3	GAIN	1
CRPC_468.ctDNA_T2	20	1	63000000	63	0.0704055	3	GAIN	1
CRPC_468.ctDNA_T2	21	16000001	48000000	32	-0.060663	2	NEUT	0
CRPC_468.ctDNA_T2	22	19000001	51000000	32	0.00690899	2	NEUT	0
CRPC_468.ctDNA_T2	X	4000001	151000000	147	0.00315487	2	NEUT	0
CRPC_525.ctDNA	1	1000001	13000000	12	-2.22234	1	HETD	0
CRPC_525.ctDNA	1	14000001	40000000	26	-0.491724	2	NEUT	0
CRPC_525.ctDNA	1	40000001	57000000	17	-2.09241	1	HETD	0
CRPC_525.ctDNA	1	57000001	62000000	5	-0.230862	3	GAIN	1
CRPC_525.ctDNA	1	62000001	77000000	15	-2.25055	1	HETD	0
CRPC_525.ctDNA	1	77000001	92000000	15	-0.500772	2	NEUT	0
CRPC_525.ctDNA	1	92000001	155000000	63	0.204405	4	AMP	0
CRPC_525.ctDNA	1	155000001	183000000	28	-0.320909	3	GAIN	1
CRPC_525.ctDNA	1	183000001	215000000	32	0.302996	4	AMP	0
CRPC_525.ctDNA	1	215000001	222000000	7	0.762543	5	HLAMP	0
CRPC_525.ctDNA	1	222000001	227000000	5	-0.115203	3	GAIN	0
CRPC_525.ctDNA	1	227000001	231000000	4	-1.33739	1	HETD	0
CRPC_525.ctDNA	1	231000001	248000000	17	-0.0734627	3	GAIN	0
CRPC_525.ctDNA	2	1	101000000	101	-0.246775	3	GAIN	1
CRPC_525.ctDNA	2	101000001	162000000	61	-1.83562	1	HETD	0
CRPC_525.ctDNA	2	162000001	217000000	55	-0.49536	2	NEUT	0
CRPC_525.ctDNA	2	217000001	243000000	26	0.305887	4	AMP	0
CRPC_525.ctDNA	3	1000001	38000000	37	-1.64551	1	HETD	0
CRPC_525.ctDNA	3	38000001	57000000	19	0.11468	3	GAIN	0
CRPC_525.ctDNA	3	57000001	65000000	8	0.352371	4	AMP	0
CRPC_525.ctDNA	3	65000001	71000000	6	-1.07602	1	HETD	0
CRPC_525.ctDNA	3	71000001	83000000	12	0.468582	4	AMP	0
CRPC_525.ctDNA	3	83000001	117000000	34	-0.593983	2	NEUT	0
CRPC_525.ctDNA	3	117000001	127000000	10	-1.3058	1	HETD	0
CRPC_525.ctDNA	3	127000001	136000000	9	-0.0442275	3	GAIN	0
CRPC_525.ctDNA	3	136000001	152000000	16	1.03087	5	HLAMP	0
CRPC_525.ctDNA	3	152000001	168000000	16	0.368675	4	AMP	0
CRPC_525.ctDNA	3	168000001	184000000	16	0.0563862	3	GAIN	0
CRPC_525.ctDNA	3	184000001	197000000	13	-1.96111	1	HETD	0
CRPC_525.ctDNA	4	1	80000000	80	0.623859	5	HLAMP	0
CRPC_525.ctDNA	4	80000001	95000000	15	0.30006	4	AMP	0
CRPC_525.ctDNA	4	95000001	111000000	16	-0.0576541	3	GAIN	0
CRPC_525.ctDNA	4	111000001	118000000	7	-1.27916	1	HETD	0
CRPC_525.ctDNA	4	118000001	152000000	34	0.00990673	3	GAIN	0
CRPC_525.ctDNA	4	152000001	178000000	26	-0.76188	2	NEUT	0
CRPC_525.ctDNA	4	178000001	191000000	13	-0.0948148	3	GAIN	0
CRPC_525.ctDNA	5	1000001	66000000	65	0.401916	4	AMP	0
CRPC_525.ctDNA	5	66000001	74000000	8	-1.615	1	HETD	0
CRPC_525.ctDNA	5	74000001	143000000	69	0.350477	4	AMP	0
CRPC_525.ctDNA	5	143000001	163000000	20	0.810563	5	HLAMP	0
CRPC_525.ctDNA	5	163000001	168000000	5	-1.83354	1	HETD	0
CRPC_525.ctDNA	5	168000001	180000000	12	0.709844	5	HLAMP	0
CRPC_525.ctDNA	6	1000001	32000000	31	-0.0808447	3	GAIN	0
CRPC_525.ctDNA	6	32000001	43000000	11	0.399883	4	AMP	0
CRPC_525.ctDNA	6	43000001	135000000	92	0.0271058	3	GAIN	0
CRPC_525.ctDNA	6	135000001	170000000	35	-0.499165	2	NEUT	0
CRPC_525.ctDNA	7	1000001	30000000	29	-0.284141	3	GAIN	1
CRPC_525.ctDNA	7	30000001	72000000	42	0.276761	4	AMP	0
CRPC_525.ctDNA	7	73000001	102000000	29	-0.383784	3	GAIN	1
CRPC_525.ctDNA	7	103000001	130000000	27	-7.63041	1	HETD	1
CRPC_525.ctDNA	7	131000001	159000000	28	0.2209	4	AMP	0
CRPC_525.ctDNA	8	1000001	33000000	32	-1.80559	1	HETD	0
CRPC_525.ctDNA	8	33000001	36000000	3	-0.117681	3	GAIN	0
CRPC_525.ctDNA	8	36000001	97000000	61	0.56332	5	HLAMP	0
CRPC_525.ctDNA	8	97000001	102000000	5	-1.50765	1	HETD	0
CRPC_525.ctDNA	8	102000001	145000000	43	0.6214	5	HLAMP	0
CRPC_525.ctDNA	9	1000001	38000000	37	-1.24894	1	HETD	0
CRPC_525.ctDNA	9	71000001	124000000	53	0.413886	4	AMP	0
CRPC_525.ctDNA	9	124000001	141000000	17	0.0425586	3	GAIN	0
CRPC_525.ctDNA	10	1000001	6000000	5	-0.257924	3	GAIN	1
CRPC_525.ctDNA	10	6000001	13000000	7	0.618118	5	HLAMP	0
CRPC_525.ctDNA	10	13000001	24000000	11	-0.132717	3	GAIN	1
CRPC_525.ctDNA	10	24000001	46000000	22	0.463748	4	AMP	0
CRPC_525.ctDNA	10	50000001	60000000	10	-1.76781	1	HETD	0
CRPC_525.ctDNA	10	60000001	89000000	29	-0.522672	2	NEUT	0
CRPC_525.ctDNA	10	90000001	135000000	45	-2.03644	1	HETD	0
CRPC_525.ctDNA	11	1000001	135000000	134	0.362068	4	AMP	0
CRPC_525.ctDNA	12	1000001	126000000	125	0.392959	4	AMP	0
CRPC_525.ctDNA	12	126000001	134000000	8	0.656323	5	HLAMP	0
CRPC_525.ctDNA	13	20000001	38000000	18	-1.23725	1	HETD	0
CRPC_525.ctDNA	13	38000001	114000000	76	-0.382929	3	GAIN	1
CRPC_525.ctDNA	14	21000001	32000000	11	0.273997	4	AMP	0
CRPC_525.ctDNA	14	32000001	93000000	61	-0.28349	3	GAIN	1
CRPC_525.ctDNA	14	93000001	106000000	13	0.794886	5	HLAMP	0
CRPC_525.ctDNA	15	25000001	42000000	17	-0.825342	2	NEUT	0
CRPC_525.ctDNA	15	42000001	73000000	31	-0.286584	3	GAIN	1
CRPC_525.ctDNA	15	73000001	102000000	29	0.192558	4	AMP	0
CRPC_525.ctDNA	16	1000001	67000000	66	0.443887	4	AMP	0
CRPC_525.ctDNA	16	67000001	81000000	14	-1.63504	1	HETD	0
CRPC_525.ctDNA	16	81000001	90000000	9	0.304952	4	AMP	0
CRPC_525.ctDNA	17	1000001	81000000	80	0.355398	4	AMP	0
CRPC_525.ctDNA	18	1	37000000	37	-0.214696	3	GAIN	1
CRPC_525.ctDNA	18	37000001	44000000	7	0.513947	4	AMP	0
CRPC_525.ctDNA	18	44000001	70000000	26	-1.67644	1	HETD	0
CRPC_525.ctDNA	18	70000001	78000000	8	-0.119713	3	GAIN	0
CRPC_525.ctDNA	19	1000001	16000000	15	-0.29915	3	GAIN	1
CRPC_525.ctDNA	19	16000001	45000000	29	-0.0202131	3	GAIN	0
CRPC_525.ctDNA	19	45000001	52000000	7	-0.564129	2	NEUT	0
CRPC_525.ctDNA	19	52000001	59000000	7	-0.110555	3	GAIN	0
CRPC_525.ctDNA	20	1	63000000	63	0.418086	4	AMP	0
CRPC_525.ctDNA	21	16000001	48000000	32	0.929333	5	HLAMP	0
CRPC_525.ctDNA	22	19000001	25000000	6	-1.99942	1	HETD	0
CRPC_525.ctDNA	22	25000001	51000000	26	0.058479	3	GAIN	0
CRPC_525.ctDNA	X	4000001	69000000	65	-7.63041	1	HETD	1
CRPC_525.ctDNA	X	69000001	151000000	82	-1.84013	1	HETD	0
CRPC_531.ctDNA	1	1000001	120000000	119	-0.0571671	2	NEUT	0
CRPC_531.ctDNA	1	150000001	187000000	37	0.539019	3	GAIN	0
CRPC_531.ctDNA	1	187000001	202000000	15	-0.174018	2	NEUT	0
CRPC_531.ctDNA	1	202000001	229000000	27	0.673668	3	GAIN	0
CRPC_531.ctDNA	1	229000001	248000000	19	-0.0957623	2	NEUT	0
CRPC_531.ctDNA	2	1	36000000	36	0.160633	3	GAIN	1
CRPC_531.ctDNA	2	36000001	43000000	7	-0.822136	1	HETD	0
CRPC_531.ctDNA	2	43000001	87000000	44	0.00474995	2	NEUT	0
CRPC_531.ctDNA	2	99000001	141000000	42	0.466192	3	GAIN	0
CRPC_531.ctDNA	2	141000001	243000000	102	0.322116	3	GAIN	1
CRPC_531.ctDNA	3	1000001	12000000	11	-1.07858	1	HETD	0
CRPC_531.ctDNA	3	12000001	70000000	58	0.0345409	2	NEUT	0
CRPC_531.ctDNA	3	70000001	87000000	17	-0.843247	1	HETD	0
CRPC_531.ctDNA	3	87000001	154000000	67	-0.00856742	2	NEUT	0
CRPC_531.ctDNA	3	154000001	197000000	43	0.644456	3	GAIN	0
CRPC_531.ctDNA	4	1	191000000	191	-0.0622447	2	NEUT	0
CRPC_531.ctDNA	5	1000001	68000000	67	-0.0384085	2	NEUT	0
CRPC_531.ctDNA	5	71000001	78000000	7	-1.1292	1	HETD	0
CRPC_531.ctDNA	5	78000001	93000000	15	0.50409	3	GAIN	0
CRPC_531.ctDNA	5	93000001	180000000	87	-0.0933715	2	NEUT	0
CRPC_531.ctDNA	6	1000001	170000000	169	-0.0437083	2	NEUT	0
CRPC_531.ctDNA	7	1000001	22000000	21	0.418919	3	GAIN	0
CRPC_531.ctDNA	7	22000001	159000000	137	-0.0378837	2	NEUT	0
CRPC_531.ctDNA	8	1000001	31000000	30	-1.27147	1	HETD	0
CRPC_531.ctDNA	8	31000001	64000000	33	0.0598704	2	NEUT	0
CRPC_531.ctDNA	8	64000001	69000000	5	0.749135	4	AMP	0
CRPC_531.ctDNA	8	69000001	100000000	31	1.1928	5	HLAMP	0
CRPC_531.ctDNA	8	100000001	145000000	45	0.833749	4	AMP	0
CRPC_531.ctDNA	9	1000001	87000000	86	-0.146665	2	NEUT	0
CRPC_531.ctDNA	9	87000001	141000000	54	0.569482	3	GAIN	0
CRPC_531.ctDNA	10	1000001	87000000	86	-0.0795975	2	NEUT	0
CRPC_531.ctDNA	10	87000001	109000000	22	-0.911129	1	HETD	0
CRPC_531.ctDNA	10	109000001	135000000	26	0.0245513	2	NEUT	0
CRPC_531.ctDNA	11	1000001	108000000	107	0.0473697	2	NEUT	0
CRPC_531.ctDNA	11	108000001	119000000	11	-1.01886	1	HETD	0
CRPC_531.ctDNA	11	119000001	135000000	16	0.135743	3	GAIN	1
CRPC_531.ctDNA	12	1000001	62000000	61	-0.0557387	2	NEUT	0
CRPC_531.ctDNA	12	62000001	121000000	59	0.150591	3	GAIN	1
CRPC_531.ctDNA	12	121000001	134000000	13	-0.89939	1	HETD	0
CRPC_531.ctDNA	13	20000001	32000000	12	0.0337788	2	NEUT	0
CRPC_531.ctDNA	13	32000001	67000000	35	-1.37636	1	HETD	0
CRPC_531.ctDNA	13	67000001	114000000	47	-0.0667347	2	NEUT	0
CRPC_531.ctDNA	14	21000001	106000000	85	-0.0279905	2	NEUT	0
CRPC_531.ctDNA	15	25000001	45000000	20	-0.0883562	2	NEUT	0
CRPC_531.ctDNA	15	45000001	53000000	8	-0.869828	1	HETD	0
CRPC_531.ctDNA	15	53000001	102000000	49	-0.091624	2	NEUT	0
CRPC_531.ctDNA	16	1000001	28000000	27	0.532102	3	GAIN	0
CRPC_531.ctDNA	16	31000001	72000000	41	-0.0837904	2	NEUT	0
CRPC_531.ctDNA	16	72000001	90000000	18	-1.19656	1	HETD	0
CRPC_531.ctDNA	17	1000001	18000000	17	-1.32672	1	HETD	0
CRPC_531.ctDNA	17	26000001	81000000	55	-0.0183792	2	NEUT	0
CRPC_531.ctDNA	18	1	58000000	58	0.00932166	2	NEUT	0
CRPC_531.ctDNA	18	58000001	78000000	20	-0.324797	1	HETD	1
CRPC_531.ctDNA	19	1000001	59000000	58	-0.00883992	2	NEUT	0
CRPC_531.ctDNA	20	1	63000000	63	-0.00536523	2	NEUT	0
CRPC_531.ctDNA	21	16000001	48000000	32	-0.117444	2	NEUT	0
CRPC_531.ctDNA	22	19000001	27000000	8	0.024749	2	NEUT	0
CRPC_531.ctDNA	22	27000001	37000000	10	-1.11802	1	HETD	0
CRPC_531.ctDNA	22	37000001	51000000	14	-0.0441843	2	NEUT	0
CRPC_531.ctDNA	X	4000001	151000000	147	-0.00503081	2	NEUT	0
CRPC_554.ctDNA_T2	1	1000001	17000000	16	-0.0762763	2	NEUT	0
CRPC_554.ctDNA_T2	1	18000001	91000000	73	-1.00227	1	HETD	0
CRPC_554.ctDNA_T2	1	91000001	152000000	61	-0.031108	2	NEUT	0
CRPC_554.ctDNA_T2	1	152000001	223000000	71	0.200887	3	GAIN	1
CRPC_554.ctDNA_T2	1	225000001	248000000	23	-0.319427	1	HETD	1
CRPC_554.ctDNA_T2	2	1	23000000	23	0.0284022	2	NEUT	0
CRPC_554.ctDNA_T2	2	23000001	87000000	64	-1.02694	1	HETD	0
CRPC_554.ctDNA_T2	2	99000001	243000000	144	-0.0280887	2	NEUT	0
CRPC_554.ctDNA_T2	3	1000001	39000000	38	0.0926705	2	NEUT	0
CRPC_554.ctDNA_T2	3	39000001	174000000	135	0.216252	3	GAIN	1
CRPC_554.ctDNA_T2	3	174000001	178000000	4	-0.760638	1	HETD	0
CRPC_554.ctDNA_T2	3	178000001	189000000	11	0.112843	3	GAIN	1
CRPC_554.ctDNA_T2	3	189000001	197000000	8	-0.805747	1	HETD	0
CRPC_554.ctDNA_T2	4	1	191000000	191	0.055551	2	NEUT	0
CRPC_554.ctDNA_T2	5	1000001	159000000	158	-0.300665	1	HETD	1
CRPC_554.ctDNA_T2	5	159000001	180000000	21	0.136697	3	GAIN	1
CRPC_554.ctDNA_T2	6	1000001	108000000	107	0.0630968	2	NEUT	0
CRPC_554.ctDNA_T2	6	108000001	111000000	3	-0.338093	1	HETD	1
CRPC_554.ctDNA_T2	6	111000001	128000000	17	-1.02923	1	HETD	0
CRPC_554.ctDNA_T2	6	128000001	170000000	42	0.00300199	2	NEUT	0
CRPC_554.ctDNA_T2	7	1000001	26000000	25	-0.672875	1	HETD	0
CRPC_554.ctDNA_T2	7	26000001	52000000	26	0.574333	3	GAIN	0
CRPC_554.ctDNA_T2	7	52000001	88000000	36	0.262562	3	GAIN	1
CRPC_554.ctDNA_T2	7	88000001	123000000	35	-0.326062	1	HETD	1
CRPC_554.ctDNA_T2	7	123000001	142000000	19	0.0809384	2	NEUT	0
CRPC_554.ctDNA_T2	7	144000001	159000000	15	-0.375455	1	HETD	1
CRPC_554.ctDNA_T2	8	1000001	17000000	16	0.155915	3	GAIN	1
CRPC_554.ctDNA_T2	8	17000001	29000000	12	-0.979933	1	HETD	0
CRPC_554.ctDNA_T2	8	29000001	145000000	116	0.171626	3	GAIN	1
CRPC_554.ctDNA_T2	9	1000001	32000000	31	-0.973354	1	HETD	0
CRPC_554.ctDNA_T2	9	32000001	35000000	3	0.580569	3	GAIN	0
CRPC_554.ctDNA_T2	9	35000001	141000000	106	0.0893951	2	NEUT	0
CRPC_554.ctDNA_T2	10	1000001	15000000	14	-1.05083	1	HETD	0
CRPC_554.ctDNA_T2	10	15000001	25000000	10	0.309421	3	GAIN	1
CRPC_554.ctDNA_T2	10	25000001	31000000	6	-0.18487	1	HETD	1
CRPC_554.ctDNA_T2	10	31000001	37000000	6	-1.13681	1	HETD	0
CRPC_554.ctDNA_T2	10	37000001	58000000	21	0.668044	3	GAIN	0
CRPC_554.ctDNA_T2	10	58000001	87000000	29	0.819327	4	AMP	0
CRPC_554.ctDNA_T2	10	87000001	102000000	15	0.308954	3	GAIN	1
CRPC_554.ctDNA_T2	10	102000001	135000000	33	0.0929308	2	NEUT	0
CRPC_554.ctDNA_T2	11	1000001	34000000	33	-0.0696385	2	NEUT	0
CRPC_554.ctDNA_T2	11	34000001	48000000	14	-0.959218	1	HETD	0
CRPC_554.ctDNA_T2	11	55000001	65000000	10	0.0813881	2	NEUT	0
CRPC_554.ctDNA_T2	11	65000001	103000000	38	0.188835	3	GAIN	1
CRPC_554.ctDNA_T2	11	103000001	135000000	32	-0.0126489	2	NEUT	0
CRPC_554.ctDNA_T2	12	1000001	134000000	133	-0.00623467	2	NEUT	0
CRPC_554.ctDNA_T2	13	20000001	45000000	25	0.0715725	2	NEUT	0
CRPC_554.ctDNA_T2	13	45000001	114000000	69	-1.03558	1	HETD	0
CRPC_554.ctDNA_T2	14	21000001	106000000	85	-0.000965363	2	NEUT	0
CRPC_554.ctDNA_T2	15	25000001	102000000	77	-0.0545902	2	NEUT	0
CRPC_554.ctDNA_T2	16	1000001	32000000	31	0.376937	3	GAIN	1
CRPC_554.ctDNA_T2	16	47000001	57000000	10	-0.314954	1	HETD	1
CRPC_554.ctDNA_T2	16	57000001	67000000	10	0.0772192	2	NEUT	0
CRPC_554.ctDNA_T2	16	67000001	85000000	18	-0.360267	1	HETD	1
CRPC_554.ctDNA_T2	16	85000001	90000000	5	-0.81374	1	HETD	0
CRPC_554.ctDNA_T2	17	1000001	4000000	3	-0.0142157	2	NEUT	0
CRPC_554.ctDNA_T2	17	4000001	15000000	11	-1.13312	1	HETD	0
CRPC_554.ctDNA_T2	17	17000001	68000000	51	0.0603188	2	NEUT	0
CRPC_554.ctDNA_T2	17	68000001	74000000	6	-0.969092	1	HETD	0
CRPC_554.ctDNA_T2	17	74000001	81000000	7	0.0476355	2	NEUT	0
CRPC_554.ctDNA_T2	18	1	78000000	78	0.072626	2	NEUT	0
CRPC_554.ctDNA_T2	19	1000001	12000000	11	-0.292303	1	HETD	1
CRPC_554.ctDNA_T2	19	12000001	24000000	12	0.133253	3	GAIN	1
CRPC_554.ctDNA_T2	19	28000001	47000000	19	-1.06383	1	HETD	0
CRPC_554.ctDNA_T2	19	47000001	53000000	6	0.0216794	2	NEUT	0
CRPC_554.ctDNA_T2	19	53000001	59000000	6	0.689793	3	GAIN	0
CRPC_554.ctDNA_T2	20	1	11000000	11	0.166127	3	GAIN	1
CRPC_554.ctDNA_T2	20	11000001	63000000	52	0.105495	2	NEUT	0
CRPC_554.ctDNA_T2	21	16000001	48000000	32	0.167008	3	GAIN	1
CRPC_554.ctDNA_T2	22	19000001	51000000	32	-0.00168751	2	NEUT	0
CRPC_554.ctDNA_T2	X	4000001	16000000	12	2.01453	4	AMP	0
CRPC_554.ctDNA_T2	X	16000001	55000000	39	-0.000890668	2	NEUT	0
CRPC_554.ctDNA_T2	X	57000001	68000000	11	2.53233	4	AMP	0
CRPC_554.ctDNA_T2	X	68000001	151000000	83	-0.0398283	2	NEUT	0
CRPC_554.ctDNA	1	1000001	17000000	16	-0.0173178	1	HETD	1
CRPC_554.ctDNA	1	18000001	91000000	73	-0.919429	1	HETD	0
CRPC_554.ctDNA	1	91000001	248000000	157	0.0195449	2	NEUT	0
CRPC_554.ctDNA	2	1	23000000	23	0.0228766	2	NEUT	0
CRPC_554.ctDNA	2	23000001	87000000	64	-0.841836	1	HETD	0
CRPC_554.ctDNA	2	99000001	243000000	144	-0.0533081	1	HETD	1
CRPC_554.ctDNA	3	1000001	174000000	173	0.128819	3	GAIN	1
CRPC_554.ctDNA	3	174000001	179000000	5	-1.0496	1	HETD	0
CRPC_554.ctDNA	3	179000001	190000000	11	0.0449574	2	NEUT	0
CRPC_554.ctDNA	3	190000001	197000000	7	-0.94694	1	HETD	0
CRPC_554.ctDNA	4	1	191000000	191	0.0482814	2	NEUT	0
CRPC_554.ctDNA	5	1000001	131000000	130	-0.0523578	1	HETD	1
CRPC_554.ctDNA	5	131000001	180000000	49	0.0193746	2	NEUT	0
CRPC_554.ctDNA	6	1000001	111000000	110	0.0349911	2	NEUT	0
CRPC_554.ctDNA	6	111000001	128000000	17	-1.10345	1	HETD	0
CRPC_554.ctDNA	6	128000001	170000000	42	0.0485053	2	NEUT	0
CRPC_554.ctDNA	7	1000001	26000000	25	-0.931699	1	HETD	0
CRPC_554.ctDNA	7	26000001	74000000	48	0.84437	4	AMP	0
CRPC_554.ctDNA	7	75000001	159000000	84	0.0263632	2	NEUT	0
CRPC_554.ctDNA	8	1000001	18000000	17	0.134661	3	GAIN	1
CRPC_554.ctDNA	8	18000001	29000000	11	-0.887493	1	HETD	0
CRPC_554.ctDNA	8	29000001	145000000	116	0.0696487	2	NEUT	0
CRPC_554.ctDNA	9	1000001	32000000	31	-1.00257	1	HETD	0
CRPC_554.ctDNA	9	32000001	35000000	3	0.6036	3	GAIN	0
CRPC_554.ctDNA	9	35000001	141000000	106	0.134285	3	GAIN	1
CRPC_554.ctDNA	10	1000001	15000000	14	-1.00212	1	HETD	0
CRPC_554.ctDNA	10	15000001	26000000	11	0.682803	3	GAIN	0
CRPC_554.ctDNA	10	26000001	31000000	5	-0.00596715	1	HETD	1
CRPC_554.ctDNA	10	31000001	37000000	6	-0.937159	1	HETD	0
CRPC_554.ctDNA	10	37000001	101000000	64	0.723134	3	GAIN	0
CRPC_554.ctDNA	10	101000001	135000000	34	0.0407715	2	NEUT	0
CRPC_554.ctDNA	11	1000001	35000000	34	0.0246843	2	NEUT	0
CRPC_554.ctDNA	11	35000001	48000000	13	-1.03562	1	HETD	0
CRPC_554.ctDNA	11	55000001	135000000	80	0.0837812	2	NEUT	0
CRPC_554.ctDNA	12	1000001	134000000	133	0.0270373	2	NEUT	0
CRPC_554.ctDNA	13	20000001	45000000	25	0.0924913	3	GAIN	1
CRPC_554.ctDNA	13	45000001	114000000	69	-1.07956	1	HETD	0
CRPC_554.ctDNA	14	21000001	106000000	85	0.0566798	2	NEUT	0
CRPC_554.ctDNA	15	25000001	102000000	77	-0.0664083	1	HETD	1
CRPC_554.ctDNA	16	1000001	32000000	31	0.171597	3	GAIN	1
CRPC_554.ctDNA	16	47000001	85000000	38	-0.0974053	1	HETD	1
CRPC_554.ctDNA	16	85000001	90000000	5	-0.666442	1	HETD	0
CRPC_554.ctDNA	17	1000001	4000000	3	0.0834051	1	HETD	1
CRPC_554.ctDNA	17	4000001	15000000	11	-1.12	1	HETD	0
CRPC_554.ctDNA	17	17000001	68000000	51	0.0396336	2	NEUT	0
CRPC_554.ctDNA	17	68000001	74000000	6	-0.684529	1	HETD	0
CRPC_554.ctDNA	17	74000001	81000000	7	0.169915	2	NEUT	0
CRPC_554.ctDNA	18	1	78000000	78	0.0898953	2	NEUT	0
CRPC_554.ctDNA	19	1000001	24000000	23	-0.0329575	1	HETD	1
CRPC_554.ctDNA	19	28000001	47000000	19	-1.02013	1	HETD	0
CRPC_554.ctDNA	19	47000001	53000000	6	-0.0499104	1	HETD	1
CRPC_554.ctDNA	19	53000001	59000000	6	0.572273	3	GAIN	0
CRPC_554.ctDNA	20	1	63000000	63	0.0590341	2	NEUT	0
CRPC_554.ctDNA	21	16000001	48000000	32	0.109061	3	GAIN	1
CRPC_554.ctDNA	22	19000001	51000000	32	0.0547229	2	NEUT	0
CRPC_554.ctDNA	X	4000001	16000000	12	1.17212	4	AMP	0
CRPC_554.ctDNA	X	16000001	55000000	39	0.0171834	2	NEUT	0
CRPC_554.ctDNA	X	57000001	68000000	11	1.65791	4	AMP	0
CRPC_554.ctDNA	X	68000001	151000000	83	-0.0444878	2	NEUT	0
MBC_191.ctDNA	1	1000001	120000000	119	-0.408749	1	HETD	1
MBC_191.ctDNA	1	150000001	156000000	6	1.34714	5	HLAMP	0
MBC_191.ctDNA	1	156000001	170000000	14	-1.11631	1	HETD	0
MBC_191.ctDNA	1	170000001	184000000	14	0.427824	3	GAIN	1
MBC_191.ctDNA	1	184000001	206000000	22	1.40835	5	HLAMP	0
MBC_191.ctDNA	1	207000001	213000000	6	0.0714588	2	NEUT	0
MBC_191.ctDNA	1	213000001	221000000	8	0.991978	4	AMP	0
MBC_191.ctDNA	1	221000001	235000000	14	0.143143	2	NEUT	0
MBC_191.ctDNA	1	235000001	248000000	13	0.696443	3	GAIN	0
MBC_191.ctDNA	2	1	24000000	24	-0.391124	1	HETD	1
MBC_191.ctDNA	2	24000001	213000000	189	0.0505135	2	NEUT	0
MBC_191.ctDNA	2	213000001	243000000	30	-0.619433	1	HETD	0
MBC_191.ctDNA	3	1000001	98000000	97	-0.828014	1	HETD	0
MBC_191.ctDNA	3	98000001	110000000	12	0.108925	2	NEUT	0
MBC_191.ctDNA	3	110000001	141000000	31	-0.864848	1	HETD	0
MBC_191.ctDNA	3	141000001	169000000	28	0.350729	3	GAIN	1
MBC_191.ctDNA	3	169000001	197000000	28	0.811394	3	GAIN	0
MBC_191.ctDNA	4	1	17000000	17	-0.55187	1	HETD	1
MBC_191.ctDNA	4	17000001	191000000	174	0.08846	2	NEUT	0
MBC_191.ctDNA	5	1000001	10000000	9	-0.423443	1	HETD	1
MBC_191.ctDNA	5	10000001	104000000	94	0.102243	2	NEUT	0
MBC_191.ctDNA	5	104000001	180000000	76	-0.325649	1	HETD	1
MBC_191.ctDNA	6	1000001	13000000	12	0.347898	3	GAIN	1
MBC_191.ctDNA	6	13000001	22000000	9	1.28924	4	AMP	0
MBC_191.ctDNA	6	22000001	85000000	63	0.392322	3	GAIN	1
MBC_191.ctDNA	6	85000001	137000000	52	-0.991083	1	HETD	0
MBC_191.ctDNA	6	137000001	156000000	19	1.26355	4	AMP	0
MBC_191.ctDNA	6	156000001	170000000	14	0.100543	2	NEUT	0
MBC_191.ctDNA	7	1000001	22000000	21	0.742589	3	GAIN	0
MBC_191.ctDNA	7	22000001	78000000	56	0.433066	3	GAIN	1
MBC_191.ctDNA	7	78000001	159000000	81	0.107242	2	NEUT	0
MBC_191.ctDNA	8	1000001	89000000	88	0.673887	3	GAIN	0
MBC_191.ctDNA	8	89000001	136000000	47	1.73959	5	HLAMP	0
MBC_191.ctDNA	8	136000001	145000000	9	-0.565376	1	HETD	1
MBC_191.ctDNA	9	1000001	23000000	22	-1.01407	1	HETD	0
MBC_191.ctDNA	9	23000001	38000000	15	0.486464	3	GAIN	1
MBC_191.ctDNA	9	71000001	141000000	70	-0.495037	1	HETD	1
MBC_191.ctDNA	10	1000001	44000000	43	-0.303705	1	HETD	1
MBC_191.ctDNA	10	44000001	135000000	91	-0.779446	1	HETD	0
MBC_191.ctDNA	11	1000001	23000000	22	-1.0238	1	HETD	0
MBC_191.ctDNA	11	23000001	46000000	23	0.000358447	2	NEUT	0
MBC_191.ctDNA	11	46000001	69000000	23	0.773459	3	GAIN	0
MBC_191.ctDNA	11	70000001	76000000	6	1.79988	5	HLAMP	0
MBC_191.ctDNA	11	76000001	130000000	54	-0.853081	1	HETD	0
MBC_191.ctDNA	11	130000001	135000000	5	1.14714	5	HLAMP	0
MBC_191.ctDNA	12	1000001	49000000	48	-0.537329	1	HETD	1
MBC_191.ctDNA	12	49000001	134000000	85	0.159807	2	NEUT	0
MBC_191.ctDNA	13	20000001	42000000	22	0.406029	3	GAIN	1
MBC_191.ctDNA	13	42000001	80000000	38	0.170739	2	NEUT	0
MBC_191.ctDNA	13	80000001	114000000	34	0.585636	3	GAIN	0
MBC_191.ctDNA	14	21000001	79000000	58	0.540564	3	GAIN	1
MBC_191.ctDNA	14	79000001	106000000	27	0.0815555	2	NEUT	0
MBC_191.ctDNA	15	25000001	102000000	77	-0.507409	1	HETD	1
MBC_191.ctDNA	16	1000001	32000000	31	0.492009	3	GAIN	1
MBC_191.ctDNA	16	47000001	90000000	43	-0.453849	1	HETD	1
MBC_191.ctDNA	17	1000001	46000000	45	-0.177222	1	HETD	1
MBC_191.ctDNA	17	46000001	67000000	21	1.99702	5	HLAMP	0
MBC_191.ctDNA	17	67000001	73000000	6	-0.265595	1	HETD	1
MBC_191.ctDNA	17	73000001	81000000	8	0.969756	4	AMP	0
MBC_191.ctDNA	18	1	22000000	22	0.269709	2	NEUT	0
MBC_191.ctDNA	18	22000001	78000000	56	-0.791576	1	HETD	0
MBC_191.ctDNA	19	1000001	24000000	23	0.474041	3	GAIN	1
MBC_191.ctDNA	19	28000001	33000000	5	-1.14132	1	HETD	0
MBC_191.ctDNA	19	33000001	59000000	26	0.210537	2	NEUT	0
MBC_191.ctDNA	20	1	63000000	63	0.549385	3	GAIN	1
MBC_191.ctDNA	21	16000001	37000000	21	-0.399048	1	HETD	1
MBC_191.ctDNA	21	37000001	48000000	11	0.239405	2	NEUT	0
MBC_191.ctDNA	22	19000001	51000000	32	-0.405687	1	HETD	1
MBC_191.ctDNA	X	4000001	151000000	147	0.102766	2	NEUT	0
MBC_191.ctDNA_T2	1	1000001	41000000	40	-0.563275	1	HETD	1
MBC_191.ctDNA_T2	1	41000001	97000000	56	-0.905706	1	HETD	0
MBC_191.ctDNA_T2	1	97000001	152000000	55	0.178705	2	NEUT	0
MBC_191.ctDNA_T2	1	152000001	156000000	4	1.20353	4	AMP	0
MBC_191.ctDNA_T2	1	156000001	170000000	14	-0.796847	1	HETD	0
MBC_191.ctDNA_T2	1	170000001	183000000	13	0.224883	2	NEUT	0
MBC_191.ctDNA_T2	1	183000001	208000000	25	1.51859	5	HLAMP	0
MBC_191.ctDNA_T2	1	208000001	213000000	5	-0.0722074	2	NEUT	0
MBC_191.ctDNA_T2	1	213000001	223000000	10	1.12901	4	AMP	0
MBC_191.ctDNA_T2	1	225000001	236000000	11	-0.0688321	2	NEUT	0
MBC_191.ctDNA_T2	1	236000001	245000000	9	0.514008	3	GAIN	1
MBC_191.ctDNA_T2	1	245000001	248000000	3	-0.134173	2	NEUT	0
MBC_191.ctDNA_T2	2	1	213000000	213	0.0996699	2	NEUT	0
MBC_191.ctDNA_T2	2	213000001	243000000	30	-0.775465	1	HETD	0
MBC_191.ctDNA_T2	3	1000001	97000000	96	-0.838606	1	HETD	0
MBC_191.ctDNA_T2	3	97000001	107000000	10	0.193021	2	NEUT	0
MBC_191.ctDNA_T2	3	107000001	139000000	32	-0.825826	1	HETD	0
MBC_191.ctDNA_T2	3	139000001	149000000	10	0.0408396	2	NEUT	0
MBC_191.ctDNA_T2	3	149000001	197000000	48	0.658848	3	GAIN	0
MBC_191.ctDNA_T2	4	1	191000000	191	0.0691754	2	NEUT	0
MBC_191.ctDNA_T2	5	1000001	104000000	103	0.135398	2	NEUT	0
MBC_191.ctDNA_T2	5	104000001	131000000	27	-0.43166	1	HETD	1
MBC_191.ctDNA_T2	5	131000001	157000000	26	-0.0127496	2	NEUT	0
MBC_191.ctDNA_T2	5	157000001	165000000	8	-0.473593	1	HETD	1
MBC_191.ctDNA_T2	5	165000001	180000000	15	-0.0443422	2	NEUT	0
MBC_191.ctDNA_T2	6	1000001	57000000	56	0.714847	3	GAIN	0
MBC_191.ctDNA_T2	6	63000001	81000000	18	-0.0189263	2	NEUT	0
MBC_191.ctDNA_T2	6	81000001	85000000	4	0.764196	3	GAIN	0
MBC_191.ctDNA_T2	6	85000001	137000000	52	-1.22114	1	HETD	0
MBC_191.ctDNA_T2	6	137000001	154000000	17	1.25823	4	AMP	0
MBC_191.ctDNA_T2	6	154000001	170000000	16	0.668878	3	GAIN	0
MBC_191.ctDNA_T2	7	1000001	56000000	55	0.921658	4	AMP	0
MBC_191.ctDNA_T2	7	67000001	159000000	92	0.17005	2	NEUT	0
MBC_191.ctDNA_T2	8	1000001	89000000	88	0.78495	3	GAIN	0
MBC_191.ctDNA_T2	8	89000001	136000000	47	1.95022	5	HLAMP	0
MBC_191.ctDNA_T2	8	136000001	145000000	9	0.214149	2	NEUT	0
MBC_191.ctDNA_T2	9	1000001	23000000	22	-2.01413	1	HETD	0
MBC_191.ctDNA_T2	9	23000001	38000000	15	0.73268	3	GAIN	0
MBC_191.ctDNA_T2	9	71000001	141000000	70	-0.375521	1	HETD	1
MBC_191.ctDNA_T2	10	1000001	135000000	134	-0.86457	1	HETD	0
MBC_191.ctDNA_T2	11	1000001	23000000	22	-0.847422	1	HETD	0
MBC_191.ctDNA_T2	11	23000001	48000000	25	0.172138	2	NEUT	0
MBC_191.ctDNA_T2	11	55000001	67000000	12	0.732539	3	GAIN	0
MBC_191.ctDNA_T2	11	68000001	76000000	8	1.75922	5	HLAMP	0
MBC_191.ctDNA_T2	11	76000001	130000000	54	-0.853128	1	HETD	0
MBC_191.ctDNA_T2	11	130000001	135000000	5	2.24071	5	HLAMP	0
MBC_191.ctDNA_T2	12	1000001	47000000	46	-0.839358	1	HETD	0
MBC_191.ctDNA_T2	12	47000001	55000000	8	-0.546834	1	HETD	1
MBC_191.ctDNA_T2	12	56000001	59000000	3	0.541045	3	GAIN	1
MBC_191.ctDNA_T2	12	59000001	94000000	35	0.135394	2	NEUT	0
MBC_191.ctDNA_T2	12	94000001	134000000	40	0.371064	3	GAIN	1
MBC_191.ctDNA_T2	13	20000001	80000000	60	0.48991	3	GAIN	1
MBC_191.ctDNA_T2	13	80000001	114000000	34	0.841479	3	GAIN	0
MBC_191.ctDNA_T2	14	21000001	81000000	60	0.693372	3	GAIN	0
MBC_191.ctDNA_T2	14	81000001	106000000	25	0.516528	3	GAIN	1
MBC_191.ctDNA_T2	15	25000001	92000000	67	-0.890248	1	HETD	0
MBC_191.ctDNA_T2	15	92000001	102000000	10	0.211501	2	NEUT	0
MBC_191.ctDNA_T2	16	1000001	6000000	5	0.439299	3	GAIN	1
MBC_191.ctDNA_T2	16	6000001	32000000	26	0.233952	2	NEUT	0
MBC_191.ctDNA_T2	16	47000001	90000000	43	-0.779706	1	HETD	0
MBC_191.ctDNA_T2	17	1000001	46000000	45	-0.705824	1	HETD	0
MBC_191.ctDNA_T2	17	46000001	67000000	21	1.95469	5	HLAMP	0
MBC_191.ctDNA_T2	17	67000001	73000000	6	-0.319318	1	HETD	1
MBC_191.ctDNA_T2	17	73000001	81000000	8	0.7455	3	GAIN	0
MBC_191.ctDNA_T2	18	1	11000000	11	0.605027	3	GAIN	1
MBC_191.ctDNA_T2	18	11000001	78000000	67	-0.934137	1	HETD	0
MBC_191.ctDNA_T2	19	1000001	59000000	58	-0.55686	1	HETD	1
MBC_191.ctDNA_T2	20	1	49000000	49	0.796121	3	GAIN	0
MBC_191.ctDNA_T2	20	49000001	63000000	14	1.06902	4	AMP	0
MBC_191.ctDNA_T2	21	16000001	38000000	22	-1.00858	1	HETD	0
MBC_191.ctDNA_T2	21	38000001	48000000	10	0.692437	3	GAIN	0
MBC_191.ctDNA_T2	22	19000001	51000000	32	-0.617437	1	HETD	1
MBC_191.ctDNA_T2	X	4000001	151000000	147	0.155537	2	NEUT	0
MBC_217.ctDNA	1	1000001	42000000	41	-0.944046	1	HETD	0
MBC_217.ctDNA	1	42000001	120000000	78	0.0724232	2	NEUT	0
MBC_217.ctDNA	1	150000001	174000000	24	1.02294	4	AMP	0
MBC_217.ctDNA	1	174000001	248000000	74	1.25206	5	HLAMP	0
MBC_217.ctDNA	2	1	243000000	243	0.0267845	2	NEUT	0
MBC_217.ctDNA	3	1000001	197000000	196	-0.047575	2	NEUT	0
MBC_217.ctDNA	4	1	119000000	119	-0.161039	1	HETD	1
MBC_217.ctDNA	4	120000001	191000000	71	0.0515022	2	NEUT	0
MBC_217.ctDNA	5	1000001	180000000	179	0.0144956	2	NEUT	0
MBC_217.ctDNA	6	1000001	170000000	169	0.0302618	2	NEUT	0
MBC_217.ctDNA	7	1000001	159000000	158	0.647262	3	GAIN	0
MBC_217.ctDNA	8	1000001	145000000	144	0.063587	2	NEUT	0
MBC_217.ctDNA	9	1000001	141000000	140	0.0525384	2	NEUT	0
MBC_217.ctDNA	10	1000001	135000000	134	-0.0113207	2	NEUT	0
MBC_217.ctDNA	11	1000001	135000000	134	0.0782604	2	NEUT	0
MBC_217.ctDNA	12	1000001	134000000	133	-0.0731366	2	NEUT	0
MBC_217.ctDNA	13	20000001	114000000	94	-0.150131	1	HETD	1
MBC_217.ctDNA	14	21000001	106000000	85	0.0415737	2	NEUT	0
MBC_217.ctDNA	15	25000001	102000000	77	0.015351	2	NEUT	0
MBC_217.ctDNA	16	1000001	32000000	31	0.0624502	3	GAIN	1
MBC_217.ctDNA	16	47000001	90000000	43	-1.43086	1	HETD	0
MBC_217.ctDNA	17	1000001	81000000	80	-1.14087	1	HETD	0
MBC_217.ctDNA	18	1	78000000	78	-0.144417	1	HETD	1
MBC_217.ctDNA	19	1000001	59000000	58	0.0492758	2	NEUT	0
MBC_217.ctDNA	20	1	63000000	63	0.146803	2	NEUT	0
MBC_217.ctDNA	21	16000001	48000000	32	-0.115069	1	HETD	1
MBC_217.ctDNA	22	19000001	51000000	32	0.103203	2	NEUT	0
MBC_217.ctDNA	X	4000001	151000000	147	-0.184974	1	HETD	1
MBC_284.ctDNA	1	1000001	114000000	113	-0.895378	1	HETD	0
MBC_284.ctDNA	1	114000001	248000000	134	0.11514	2	NEUT	0
MBC_284.ctDNA	2	1	144000000	144	0.185807	2	NEUT	0
MBC_284.ctDNA	2	144000001	160000000	16	-0.694303	1	HETD	0
MBC_284.ctDNA	2	160000001	191000000	31	-0.601483	1	HETD	1
MBC_284.ctDNA	2	191000001	217000000	26	-0.75107	1	HETD	0
MBC_284.ctDNA	2	217000001	243000000	26	-0.493911	1	HETD	1
MBC_284.ctDNA	3	1000001	127000000	126	0.0905075	2	NEUT	0
MBC_284.ctDNA	3	127000001	155000000	28	0.716166	3	GAIN	0
MBC_284.ctDNA	3	155000001	174000000	19	0.322042	3	GAIN	1
MBC_284.ctDNA	3	174000001	197000000	23	-0.438663	1	HETD	1
MBC_284.ctDNA	4	1	191000000	191	0.0432245	2	NEUT	0
MBC_284.ctDNA	5	1000001	180000000	179	0.383225	3	GAIN	1
MBC_284.ctDNA	6	1000001	69000000	68	0.481638	3	GAIN	1
MBC_284.ctDNA	6	69000001	153000000	84	-0.9599	1	HETD	0
MBC_284.ctDNA	6	153000001	170000000	17	0.618775	3	GAIN	0
MBC_284.ctDNA	7	1000001	52000000	51	1.03904	4	AMP	0
MBC_284.ctDNA	7	52000001	84000000	32	1.25856	5	HLAMP	0
MBC_284.ctDNA	7	84000001	98000000	14	-0.235646	1	HETD	1
MBC_284.ctDNA	7	98000001	159000000	61	-0.0452052	2	NEUT	0
MBC_284.ctDNA	8	1000001	37000000	36	-0.845752	1	HETD	0
MBC_284.ctDNA	8	37000001	145000000	108	1.92497	5	HLAMP	0
MBC_284.ctDNA	9	1000001	32000000	31	-1.10314	1	HETD	0
MBC_284.ctDNA	9	32000001	37000000	5	1.54224	5	HLAMP	0
MBC_284.ctDNA	9	37000001	122000000	85	-0.80539	1	HETD	0
MBC_284.ctDNA	9	122000001	141000000	19	0.14875	2	NEUT	0
MBC_284.ctDNA	10	1000001	17000000	16	0.705928	3	GAIN	0
MBC_284.ctDNA	10	19000001	24000000	5	1.39033	5	HLAMP	0
MBC_284.ctDNA	10	24000001	38000000	14	0.174924	2	NEUT	0
MBC_284.ctDNA	10	43000001	76000000	33	-0.863874	1	HETD	0
MBC_284.ctDNA	10	76000001	135000000	59	0.127486	2	NEUT	0
MBC_284.ctDNA	11	1000001	7000000	6	-1.11068	1	HETD	0
MBC_284.ctDNA	11	7000001	56000000	49	0.0014674	2	NEUT	0
MBC_284.ctDNA	11	56000001	59000000	3	0.632548	3	GAIN	0
MBC_284.ctDNA	11	59000001	65000000	6	-0.765157	1	HETD	0
MBC_284.ctDNA	11	65000001	71000000	6	0.832818	3	GAIN	0
MBC_284.ctDNA	11	72000001	135000000	63	-0.998759	1	HETD	0
MBC_284.ctDNA	12	1000001	134000000	133	0.682407	3	GAIN	0
MBC_284.ctDNA	13	20000001	114000000	94	-0.939211	1	HETD	0
MBC_284.ctDNA	14	21000001	106000000	85	0.125093	2	NEUT	0
MBC_284.ctDNA	15	25000001	102000000	77	0.0175756	2	NEUT	0
MBC_284.ctDNA	16	1000001	32000000	31	0.693105	3	GAIN	0
MBC_284.ctDNA	16	47000001	90000000	43	-0.78959	1	HETD	0
MBC_284.ctDNA	17	1000001	18000000	17	0.169963	2	NEUT	0
MBC_284.ctDNA	17	26000001	34000000	8	1.34297	5	HLAMP	0
MBC_284.ctDNA	17	35000001	55000000	20	-0.374226	1	HETD	1
MBC_284.ctDNA	17	55000001	81000000	26	1.29145	5	HLAMP	0
MBC_284.ctDNA	18	1	14000000	14	0.0980486	2	NEUT	0
MBC_284.ctDNA	18	19000001	64000000	45	-0.236125	1	HETD	1
MBC_284.ctDNA	18	64000001	78000000	14	-0.0468684	2	NEUT	0
MBC_284.ctDNA	19	1000001	17000000	16	-0.658119	1	HETD	0
MBC_284.ctDNA	19	17000001	24000000	7	1.1347	5	HLAMP	0
MBC_284.ctDNA	19	28000001	34000000	6	-0.765132	1	HETD	0
MBC_284.ctDNA	19	34000001	59000000	25	0.659722	3	GAIN	0
MBC_284.ctDNA	20	1	25000000	25	-1.08949	1	HETD	0
MBC_284.ctDNA	20	30000001	42000000	12	0.183888	2	NEUT	0
MBC_284.ctDNA	20	42000001	45000000	3	-0.716735	1	HETD	0
MBC_284.ctDNA	20	45000001	63000000	18	1.46248	5	HLAMP	0
MBC_284.ctDNA	21	16000001	26000000	10	0.0644811	2	NEUT	0
MBC_284.ctDNA	21	26000001	48000000	22	-0.182494	1	HETD	1
MBC_284.ctDNA	22	19000001	51000000	32	-0.505602	1	HETD	1
MBC_284.ctDNA	X	4000001	151000000	147	-1.14558	1	HETD	0
MBC_284.ctDNA_T2	1	1000001	98000000	97	-0.564251	1	HETD	1
MBC_284.ctDNA_T2	1	98000001	248000000	150	0.0814118	2	NEUT	0
MBC_284.ctDNA_T2	2	1	138000000	138	0.225516	3	GAIN	1
MBC_284.ctDNA_T2	2	138000001	243000000	105	-0.353579	1	HETD	1
MBC_284.ctDNA_T2	3	1000001	70000000	69	-0.121677	2	NEUT	0
MBC_284.ctDNA_T2	3	70000001	124000000	54	0.241456	3	GAIN	1
MBC_284.ctDNA_T2	3	124000001	197000000	73	0.465796	3	GAIN	0
MBC_284.ctDNA_T2	4	1	191000000	191	-0.143703	2	NEUT	0
MBC_284.ctDNA_T2	5	1000001	106000000	105	0.45796	3	GAIN	0
MBC_284.ctDNA_T2	5	106000001	180000000	74	0.206866	3	GAIN	1
MBC_284.ctDNA_T2	6	1000001	70000000	69	0.350799	3	GAIN	1
MBC_284.ctDNA_T2	6	70000001	153000000	83	-0.996616	1	HETD	0
MBC_284.ctDNA_T2	6	153000001	170000000	17	-0.0219616	2	NEUT	0
MBC_284.ctDNA_T2	7	1000001	72000000	71	0.661946	3	GAIN	0
MBC_284.ctDNA_T2	7	73000001	83000000	10	1.42427	5	HLAMP	0
MBC_284.ctDNA_T2	7	83000001	159000000	76	-0.329244	1	HETD	1
MBC_284.ctDNA_T2	8	1000001	37000000	36	-0.379801	1	HETD	1
MBC_284.ctDNA_T2	8	37000001	145000000	108	1.60628	5	HLAMP	0
MBC_284.ctDNA_T2	9	1000001	31000000	30	-0.810816	1	HETD	0
MBC_284.ctDNA_T2	9	31000001	141000000	110	-0.115949	2	NEUT	0
MBC_284.ctDNA_T2	10	1000001	24000000	23	0.820936	4	AMP	0
MBC_284.ctDNA_T2	10	24000001	44000000	20	0.140906	3	GAIN	1
MBC_284.ctDNA_T2	10	44000001	71000000	27	-1.1157	1	HETD	0
MBC_284.ctDNA_T2	10	71000001	135000000	64	-0.057057	2	NEUT	0
MBC_284.ctDNA_T2	11	1000001	77000000	76	-0.0467986	2	NEUT	0
MBC_284.ctDNA_T2	11	77000001	135000000	58	-0.864223	1	HETD	0
MBC_284.ctDNA_T2	12	1000001	134000000	133	0.401688	3	GAIN	0
MBC_284.ctDNA_T2	13	20000001	114000000	94	-0.985357	1	HETD	0
MBC_284.ctDNA_T2	14	21000001	106000000	85	0.122937	2	NEUT	0
MBC_284.ctDNA_T2	15	25000001	102000000	77	-0.00882476	2	NEUT	0
MBC_284.ctDNA_T2	16	1000001	25000000	24	0.473065	3	GAIN	0
MBC_284.ctDNA_T2	16	25000001	90000000	65	-0.610582	1	HETD	1
MBC_284.ctDNA_T2	17	1000001	58000000	57	0.440694	3	GAIN	0
MBC_284.ctDNA_T2	17	58000001	81000000	23	1.28556	5	HLAMP	0
MBC_284.ctDNA_T2	18	1	78000000	78	-0.0706469	2	NEUT	0
MBC_284.ctDNA_T2	19	1000001	17000000	16	-0.776784	1	HETD	1
MBC_284.ctDNA_T2	19	17000001	24000000	7	0.954512	4	AMP	0
MBC_284.ctDNA_T2	19	28000001	34000000	6	-1.16587	1	HETD	0
MBC_284.ctDNA_T2	19	34000001	59000000	25	0.526866	3	GAIN	0
MBC_284.ctDNA_T2	20	1	46000000	46	-0.372969	1	HETD	1
MBC_284.ctDNA_T2	20	46000001	63000000	17	1.12671	5	HLAMP	0
MBC_284.ctDNA_T2	21	16000001	48000000	32	0.160226	3	GAIN	1
MBC_284.ctDNA_T2	22	19000001	51000000	32	-0.37839	1	HETD	1
MBC_284.ctDNA_T2	X	4000001	79000000	75	-0.494067	1	HETD	1
MBC_284.ctDNA_T2	X	79000001	151000000	72	-0.886609	1	HETD	0
MBC_287.ctDNA	1	1000001	19000000	18	-1.24017	1	HETD	0
MBC_287.ctDNA	1	19000001	47000000	28	-0.0002752	2	NEUT	0
MBC_287.ctDNA	1	47000001	110000000	63	-1.24914	1	HETD	0
MBC_287.ctDNA	1	110000001	248000000	138	1.11306	5	HLAMP	0
MBC_287.ctDNA	2	1	243000000	243	0.326062	3	GAIN	1
MBC_287.ctDNA	3	1000001	197000000	196	-0.181872	2	NEUT	0
MBC_287.ctDNA	4	1	191000000	191	-0.136983	2	NEUT	0
MBC_287.ctDNA	5	1000001	180000000	179	-0.0591842	2	NEUT	0
MBC_287.ctDNA	6	1000001	75000000	74	0.349536	3	GAIN	1
MBC_287.ctDNA	6	75000001	170000000	95	-1.39185	1	HETD	0
MBC_287.ctDNA	7	1000001	159000000	158	1.15513	5	HLAMP	0
MBC_287.ctDNA	8	1000001	41000000	40	-1.252	1	HETD	0
MBC_287.ctDNA	8	41000001	145000000	104	1.09421	5	HLAMP	0
MBC_287.ctDNA	9	1000001	72000000	71	0.394907	3	GAIN	0
MBC_287.ctDNA	9	72000001	75000000	3	-1.50864	1	HETD	0
MBC_287.ctDNA	9	75000001	141000000	66	-0.115078	2	NEUT	0
MBC_287.ctDNA	10	1000001	135000000	134	0.452063	3	GAIN	0
MBC_287.ctDNA	11	1000001	86000000	85	-0.197159	2	NEUT	0
MBC_287.ctDNA	11	86000001	135000000	49	-1.23309	1	HETD	0
MBC_287.ctDNA	12	1000001	134000000	133	-0.213488	2	NEUT	0
MBC_287.ctDNA	13	20000001	114000000	94	-1.1871	1	HETD	0
MBC_287.ctDNA	14	21000001	106000000	85	0.474578	3	GAIN	0
MBC_287.ctDNA	15	25000001	102000000	77	-1.24024	1	HETD	0
MBC_287.ctDNA	16	1000001	49000000	48	0.143062	3	GAIN	1
MBC_287.ctDNA	16	49000001	90000000	41	-1.17926	1	HETD	0
MBC_287.ctDNA	17	1000001	69000000	68	-1.05933	1	HETD	1
MBC_287.ctDNA	17	69000001	81000000	12	0.587914	3	GAIN	0
MBC_287.ctDNA	18	1	78000000	78	-0.946528	1	HETD	1
MBC_287.ctDNA	19	1000001	20000000	19	0.244303	3	GAIN	1
MBC_287.ctDNA	19	21000001	59000000	38	0.0378114	2	NEUT	0
MBC_287.ctDNA	20	1	31000000	31	1.37217	5	HLAMP	0
MBC_287.ctDNA	20	31000001	49000000	18	-0.146905	2	NEUT	0
MBC_287.ctDNA	20	49000001	57000000	8	2.09753	4	AMP	0
MBC_287.ctDNA	20	57000001	63000000	6	0.0163706	2	NEUT	0
MBC_287.ctDNA	21	16000001	32000000	16	0.764565	4	AMP	0
MBC_287.ctDNA	21	32000001	48000000	16	0.312854	3	GAIN	0
MBC_287.ctDNA	22	19000001	51000000	32	-0.786746	1	HETD	1
MBC_287.ctDNA	X	4000001	47000000	43	-0.693123	1	HETD	1
MBC_287.ctDNA	X	47000001	151000000	104	-0.277309	2	NEUT	0
MBC_288.ctDNA_T2	1	1000001	76000000	75	-0.0290241	2	NEUT	0
MBC_288.ctDNA_T2	1	76000001	108000000	32	-0.977172	1	HETD	1
MBC_288.ctDNA_T2	1	109000001	117000000	8	-0.0825939	3	GAIN	1
MBC_288.ctDNA_T2	1	117000001	120000000	3	-0.00497601	2	NEUT	0
MBC_288.ctDNA_T2	1	150000001	168000000	18	0.56587	3	GAIN	0
MBC_288.ctDNA_T2	1	168000001	175000000	7	0.924252	4	AMP	0
MBC_288.ctDNA_T2	1	175000001	181000000	6	0.65705	3	GAIN	0
MBC_288.ctDNA_T2	1	181000001	187000000	6	1.02086	4	AMP	0
MBC_288.ctDNA_T2	1	187000001	241000000	54	0.589236	3	GAIN	0
MBC_288.ctDNA_T2	1	241000001	248000000	7	-0.97226	1	HETD	0
MBC_288.ctDNA_T2	2	1	243000000	243	-0.0141329	2	NEUT	0
MBC_288.ctDNA_T2	3	1000001	105000000	104	0.0119675	2	NEUT	0
MBC_288.ctDNA_T2	3	105000001	110000000	5	0.528314	3	GAIN	0
MBC_288.ctDNA_T2	3	110000001	122000000	12	-0.00867961	2	NEUT	0
MBC_288.ctDNA_T2	3	122000001	149000000	27	-0.979261	1	HETD	1
MBC_288.ctDNA_T2	3	149000001	152000000	3	-0.0435697	2	NEUT	0
MBC_288.ctDNA_T2	3	152000001	164000000	12	-0.774224	1	HETD	1
MBC_288.ctDNA_T2	3	164000001	175000000	11	0.55649	3	GAIN	0
MBC_288.ctDNA_T2	3	175000001	185000000	10	0.964833	4	AMP	0
MBC_288.ctDNA_T2	3	185000001	197000000	12	0.597933	3	GAIN	0
MBC_288.ctDNA_T2	4	1	191000000	191	0.0217054	2	NEUT	0
MBC_288.ctDNA_T2	5	1000001	8000000	7	0.152084	2	NEUT	0
MBC_288.ctDNA_T2	5	8000001	19000000	11	0.593227	3	GAIN	0
MBC_288.ctDNA_T2	5	19000001	99000000	80	0.0108377	2	NEUT	0
MBC_288.ctDNA_T2	5	100000001	104000000	4	0.53807	3	GAIN	0
MBC_288.ctDNA_T2	5	104000001	180000000	76	0.0120443	2	NEUT	0
MBC_288.ctDNA_T2	6	1000001	10000000	9	0.0124545	2	NEUT	0
MBC_288.ctDNA_T2	6	10000001	21000000	11	0.548988	3	GAIN	0
MBC_288.ctDNA_T2	6	21000001	33000000	12	-0.0131942	2	NEUT	0
MBC_288.ctDNA_T2	6	33000001	41000000	8	-0.998922	1	HETD	1
MBC_288.ctDNA_T2	6	41000001	46000000	5	-0.0111273	2	NEUT	0
MBC_288.ctDNA_T2	6	46000001	77000000	31	-1.08111	1	HETD	1
MBC_288.ctDNA_T2	6	77000001	86000000	9	0.61869	3	GAIN	1
MBC_288.ctDNA_T2	6	86000001	97000000	11	-0.986113	1	HETD	1
MBC_288.ctDNA_T2	6	97000001	107000000	10	0.932603	3	GAIN	1
MBC_288.ctDNA_T2	6	107000001	152000000	45	-1.00291	1	HETD	0
MBC_288.ctDNA_T2	6	152000001	155000000	3	-0.0576745	2	NEUT	0
MBC_288.ctDNA_T2	6	155000001	170000000	15	-0.923041	1	HETD	0
MBC_288.ctDNA_T2	7	1000001	5000000	4	-0.778906	1	HETD	1
MBC_288.ctDNA_T2	7	5000001	44000000	39	-0.0328063	2	NEUT	0
MBC_288.ctDNA_T2	7	44000001	49000000	5	0.586666	3	GAIN	0
MBC_288.ctDNA_T2	7	49000001	97000000	48	-0.00966837	2	NEUT	0
MBC_288.ctDNA_T2	7	97000001	159000000	62	-0.943505	1	HETD	0
MBC_288.ctDNA_T2	8	1000001	6000000	5	1.43438	5	HLAMP	0
MBC_288.ctDNA_T2	8	6000001	19000000	13	0.955784	4	AMP	0
MBC_288.ctDNA_T2	8	19000001	36000000	17	0.599199	3	GAIN	0
MBC_288.ctDNA_T2	8	36000001	65000000	29	1.021	4	AMP	0
MBC_288.ctDNA_T2	8	65000001	84000000	19	1.63859	5	HLAMP	0
MBC_288.ctDNA_T2	8	84000001	102000000	18	0.592393	3	GAIN	0
MBC_288.ctDNA_T2	8	102000001	120000000	18	0.979002	4	AMP	0
MBC_288.ctDNA_T2	8	120000001	134000000	14	0.736525	3	GAIN	1
MBC_288.ctDNA_T2	8	134000001	145000000	11	0.0562101	2	NEUT	0
MBC_288.ctDNA_T2	9	1000001	37000000	36	-0.973504	1	HETD	1
MBC_288.ctDNA_T2	9	37000001	141000000	104	-0.0366249	2	NEUT	0
MBC_288.ctDNA_T2	10	1000001	135000000	134	-0.0154556	2	NEUT	0
MBC_288.ctDNA_T2	11	1000001	32000000	31	-0.0482311	2	NEUT	0
MBC_288.ctDNA_T2	11	32000001	38000000	6	0.534734	3	GAIN	0
MBC_288.ctDNA_T2	11	38000001	58000000	20	-0.0667323	2	NEUT	0
MBC_288.ctDNA_T2	11	58000001	79000000	21	1.5272	3	GAIN	1
MBC_288.ctDNA_T2	11	79000001	88000000	9	0.0490287	2	NEUT	0
MBC_288.ctDNA_T2	11	88000001	109000000	21	-0.966812	1	HETD	1
MBC_288.ctDNA_T2	11	109000001	119000000	10	0.0932133	2	NEUT	0
MBC_288.ctDNA_T2	11	119000001	122000000	3	0.579869	3	GAIN	0
MBC_288.ctDNA_T2	11	122000001	135000000	13	0.0186819	2	NEUT	0
MBC_288.ctDNA_T2	12	1000001	67000000	66	-0.0158883	2	NEUT	0
MBC_288.ctDNA_T2	12	67000001	72000000	5	0.989681	4	AMP	0
MBC_288.ctDNA_T2	12	72000001	83000000	11	1.40361	5	HLAMP	0
MBC_288.ctDNA_T2	12	83000001	98000000	15	0.0317849	2	NEUT	0
MBC_288.ctDNA_T2	12	98000001	134000000	36	-0.958322	1	HETD	0
MBC_288.ctDNA_T2	13	20000001	75000000	55	-1.0341	1	HETD	1
MBC_288.ctDNA_T2	13	75000001	104000000	29	0.0337941	2	NEUT	0
MBC_288.ctDNA_T2	13	104000001	109000000	5	0.667751	3	GAIN	0
MBC_288.ctDNA_T2	13	109000001	114000000	5	0.00671413	2	NEUT	0
MBC_288.ctDNA_T2	14	21000001	34000000	13	-0.00550201	2	NEUT	0
MBC_288.ctDNA_T2	14	34000001	38000000	4	0.519803	3	GAIN	0
MBC_288.ctDNA_T2	14	38000001	86000000	48	-0.0292712	2	NEUT	0
MBC_288.ctDNA_T2	14	86000001	90000000	4	0.557745	3	GAIN	0
MBC_288.ctDNA_T2	14	90000001	106000000	16	-0.0448704	2	NEUT	0
MBC_288.ctDNA_T2	15	25000001	66000000	41	-0.0466365	2	NEUT	0
MBC_288.ctDNA_T2	15	66000001	102000000	36	0.551922	3	GAIN	0
MBC_288.ctDNA_T2	16	1000001	18000000	17	0.973547	4	AMP	0
MBC_288.ctDNA_T2	16	19000001	28000000	9	0.581611	3	GAIN	0
MBC_288.ctDNA_T2	16	31000001	59000000	28	0.030528	2	NEUT	0
MBC_288.ctDNA_T2	16	59000001	67000000	8	-0.966809	1	HETD	1
MBC_288.ctDNA_T2	16	67000001	70000000	3	-0.0262413	2	NEUT	0
MBC_288.ctDNA_T2	16	71000001	90000000	19	-1.04998	1	HETD	0
MBC_288.ctDNA_T2	17	1000001	81000000	80	0.00806772	2	NEUT	0
MBC_288.ctDNA_T2	18	1	78000000	78	-0.00807817	2	NEUT	0
MBC_288.ctDNA_T2	19	1000001	5000000	4	0.177068	2	NEUT	0
MBC_288.ctDNA_T2	19	5000001	22000000	17	-0.826869	1	HETD	1
MBC_288.ctDNA_T2	19	22000001	34000000	12	1.1311	5	HLAMP	0
MBC_288.ctDNA_T2	19	34000001	43000000	9	0.668643	3	GAIN	0
MBC_288.ctDNA_T2	19	44000001	57000000	13	0.0298574	2	NEUT	0
MBC_288.ctDNA_T2	19	57000001	59000000	2	-1.03943	1	HETD	0
MBC_288.ctDNA_T2	20	1	63000000	63	-0.0149381	2	NEUT	0
MBC_288.ctDNA_T2	21	16000001	48000000	32	-0.036234	2	NEUT	0
MBC_288.ctDNA_T2	22	19000001	37000000	18	-0.0497484	2	NEUT	0
MBC_288.ctDNA_T2	22	37000001	46000000	9	0.570161	3	GAIN	0
MBC_288.ctDNA_T2	22	46000001	51000000	5	0.0610193	2	NEUT	0
MBC_288.ctDNA_T2	X	4000001	6000000	2	0.543304	3	GAIN	0
MBC_288.ctDNA_T2	X	6000001	78000000	72	0.0488387	2	NEUT	0
MBC_288.ctDNA_T2	X	78000001	82000000	4	0.603971	3	GAIN	0
MBC_288.ctDNA_T2	X	82000001	84000000	2	0.108274	2	NEUT	0
MBC_288.ctDNA_T2	X	84000001	151000000	67	-1.03143	1	HETD	0
MBC_288.ctDNA	1	1000001	76000000	75	-0.0323197	2	NEUT	0
MBC_288.ctDNA	1	76000001	108000000	32	-1.04334	1	HETD	0
MBC_288.ctDNA	1	109000001	120000000	11	0.0244378	1	HETD	1
MBC_288.ctDNA	1	150000001	167000000	17	0.648716	3	GAIN	0
MBC_288.ctDNA	1	167000001	175000000	8	0.954185	4	AMP	0
MBC_288.ctDNA	1	175000001	181000000	6	0.626054	3	GAIN	0
MBC_288.ctDNA	1	181000001	187000000	6	1.05017	4	AMP	0
MBC_288.ctDNA	1	187000001	241000000	54	0.623067	3	GAIN	0
MBC_288.ctDNA	1	241000001	248000000	7	-1.03078	1	HETD	0
MBC_288.ctDNA	2	1	243000000	243	0.00636673	2	NEUT	0
MBC_288.ctDNA	3	1000001	105000000	104	0.0327706	2	NEUT	0
MBC_288.ctDNA	3	105000001	110000000	5	0.689015	3	GAIN	0
MBC_288.ctDNA	3	110000001	122000000	12	0.0557022	2	NEUT	0
MBC_288.ctDNA	3	122000001	144000000	22	-0.87181	1	HETD	0
MBC_288.ctDNA	3	144000001	164000000	20	-0.537238	1	HETD	1
MBC_288.ctDNA	3	164000001	175000000	11	0.586872	3	GAIN	0
MBC_288.ctDNA	3	175000001	185000000	10	0.945575	4	AMP	0
MBC_288.ctDNA	3	185000001	197000000	12	0.566431	3	GAIN	0
MBC_288.ctDNA	4	1	20000000	20	0.139763	3	GAIN	1
MBC_288.ctDNA	4	20000001	131000000	111	-0.0239236	2	NEUT	0
MBC_288.ctDNA	4	131000001	191000000	60	0.111392	3	GAIN	1
MBC_288.ctDNA	5	1000001	7000000	6	0.152966	3	GAIN	1
MBC_288.ctDNA	5	7000001	19000000	12	0.636599	3	GAIN	0
MBC_288.ctDNA	5	19000001	180000000	161	0.0294056	2	NEUT	0
MBC_288.ctDNA	6	1000001	10000000	9	0.0140607	2	NEUT	0
MBC_288.ctDNA	6	10000001	21000000	11	0.614793	3	GAIN	0
MBC_288.ctDNA	6	21000001	33000000	12	-0.0534494	2	NEUT	0
MBC_288.ctDNA	6	33000001	41000000	8	-0.971513	1	HETD	0
MBC_288.ctDNA	6	41000001	46000000	5	0.0260184	2	NEUT	0
MBC_288.ctDNA	6	46000001	77000000	31	-1.00035	1	HETD	0
MBC_288.ctDNA	6	77000001	86000000	9	0.736709	5	HLAMP	0
MBC_288.ctDNA	6	86000001	97000000	11	-0.937528	1	HETD	0
MBC_288.ctDNA	6	97000001	100000000	3	1.41998	5	HLAMP	0
MBC_288.ctDNA	6	100000001	104000000	4	-1.12221	1	HETD	0
MBC_288.ctDNA	6	104000001	107000000	3	1.33615	5	HLAMP	0
MBC_288.ctDNA	6	107000001	152000000	45	-1.02048	1	HETD	0
MBC_288.ctDNA	6	152000001	156000000	4	-0.0534277	1	HETD	1
MBC_288.ctDNA	6	156000001	170000000	14	-0.942869	1	HETD	0
MBC_288.ctDNA	7	1000001	5000000	4	-0.833924	1	HETD	0
MBC_288.ctDNA	7	5000001	44000000	39	0.00680705	2	NEUT	0
MBC_288.ctDNA	7	44000001	49000000	5	0.566164	3	GAIN	0
MBC_288.ctDNA	7	49000001	97000000	48	-0.000770238	2	NEUT	0
MBC_288.ctDNA	7	97000001	159000000	62	-1.03645	1	HETD	0
MBC_288.ctDNA	8	1000001	19000000	18	0.993753	4	AMP	0
MBC_288.ctDNA	8	19000001	36000000	17	0.605424	3	GAIN	0
MBC_288.ctDNA	8	36000001	64000000	28	1.09256	4	AMP	0
MBC_288.ctDNA	8	64000001	85000000	21	1.74096	5	HLAMP	0
MBC_288.ctDNA	8	85000001	101000000	16	0.610872	3	GAIN	0
MBC_288.ctDNA	8	101000001	121000000	20	0.942172	4	AMP	0
MBC_288.ctDNA	8	121000001	132000000	11	0.88428	5	HLAMP	0
MBC_288.ctDNA	8	132000001	145000000	13	0.165669	3	GAIN	1
MBC_288.ctDNA	9	1000001	37000000	36	-0.990307	1	HETD	0
MBC_288.ctDNA	9	37000001	141000000	104	0.0251769	2	NEUT	0
MBC_288.ctDNA	10	1000001	135000000	134	0.0225334	2	NEUT	0
MBC_288.ctDNA	11	1000001	32000000	31	0.00755088	2	NEUT	0
MBC_288.ctDNA	11	32000001	38000000	6	0.577657	3	GAIN	0
MBC_288.ctDNA	11	38000001	59000000	21	0.0118672	2	NEUT	0
MBC_288.ctDNA	11	59000001	79000000	20	1.69193	5	HLAMP	0
MBC_288.ctDNA	11	79000001	87000000	8	0.105808	3	GAIN	1
MBC_288.ctDNA	11	87000001	109000000	22	-1.10852	1	HETD	0
MBC_288.ctDNA	11	109000001	135000000	26	0.0088832	2	NEUT	0
MBC_288.ctDNA	12	1000001	67000000	66	-0.0169802	2	NEUT	0
MBC_288.ctDNA	12	67000001	83000000	16	1.31438	5	HLAMP	0
MBC_288.ctDNA	12	83000001	98000000	15	-0.0326185	2	NEUT	0
MBC_288.ctDNA	12	98000001	134000000	36	-0.961514	1	HETD	0
MBC_288.ctDNA	13	20000001	75000000	55	-0.927455	1	HETD	0
MBC_288.ctDNA	13	75000001	102000000	27	0.0942465	3	GAIN	1
MBC_288.ctDNA	13	102000001	109000000	7	0.646483	3	GAIN	0
MBC_288.ctDNA	13	109000001	114000000	5	0.103806	2	NEUT	0
MBC_288.ctDNA	14	21000001	34000000	13	0.0180886	2	NEUT	0
MBC_288.ctDNA	14	34000001	39000000	5	0.57658	3	GAIN	0
MBC_288.ctDNA	14	39000001	86000000	47	-0.0097673	2	NEUT	0
MBC_288.ctDNA	14	86000001	90000000	4	0.547313	3	GAIN	0
MBC_288.ctDNA	14	90000001	106000000	16	-0.019027	2	NEUT	0
MBC_288.ctDNA	15	25000001	67000000	42	-0.0027562	2	NEUT	0
MBC_288.ctDNA	15	67000001	102000000	35	0.596029	3	GAIN	0
MBC_288.ctDNA	16	1000001	18000000	17	0.996089	4	AMP	0
MBC_288.ctDNA	16	19000001	28000000	9	0.525942	3	GAIN	0
MBC_288.ctDNA	16	31000001	59000000	28	-0.00828609	2	NEUT	0
MBC_288.ctDNA	16	59000001	90000000	31	-0.874032	1	HETD	0
MBC_288.ctDNA	17	1000001	81000000	80	-0.00638765	2	NEUT	0
MBC_288.ctDNA	18	1	78000000	78	0.0267721	2	NEUT	0
MBC_288.ctDNA	19	1000001	5000000	4	0.113728	3	GAIN	1
MBC_288.ctDNA	19	5000001	20000000	15	-0.946684	1	HETD	0
MBC_288.ctDNA	19	21000001	34000000	13	0.916672	5	HLAMP	0
MBC_288.ctDNA	19	34000001	43000000	9	0.547861	3	GAIN	0
MBC_288.ctDNA	19	44000001	57000000	13	-0.0123407	2	NEUT	0
MBC_288.ctDNA	19	57000001	59000000	2	-0.83888	1	HETD	0
MBC_288.ctDNA	20	1	63000000	63	0.0427183	2	NEUT	0
MBC_288.ctDNA	21	16000001	48000000	32	0.0507514	2	NEUT	0
MBC_288.ctDNA	22	19000001	37000000	18	-0.0120472	2	NEUT	0
MBC_288.ctDNA	22	37000001	46000000	9	0.501561	3	GAIN	0
MBC_288.ctDNA	22	46000001	51000000	5	0.0988041	2	NEUT	0
MBC_288.ctDNA	X	4000001	74000000	70	0.0469203	2	NEUT	0
MBC_288.ctDNA	X	77000001	84000000	7	0.505666	3	GAIN	0
MBC_288.ctDNA	X	84000001	151000000	67	-0.88168	1	HETD	0
MBC_291.ctDNA	1	1000001	39000000	38	-0.577207	2	NEUT	0
MBC_291.ctDNA	1	39000001	48000000	9	1.10715	5	HLAMP	0
MBC_291.ctDNA	1	48000001	53000000	5	-0.414122	2	NEUT	0
MBC_291.ctDNA	1	53000001	57000000	4	1.03348	5	HLAMP	0
MBC_291.ctDNA	1	57000001	79000000	22	-0.424699	2	NEUT	0
MBC_291.ctDNA	1	79000001	107000000	28	1.81351	5	HLAMP	0
MBC_291.ctDNA	1	107000001	120000000	13	-0.446338	2	NEUT	0
MBC_291.ctDNA	1	150000001	248000000	98	0.522336	4	AMP	0
MBC_291.ctDNA	2	1	26000000	26	-0.366198	2	NEUT	0
MBC_291.ctDNA	2	26000001	52000000	26	-1.21999	1	HETD	0
MBC_291.ctDNA	2	52000001	227000000	175	-0.235763	2	NEUT	0
MBC_291.ctDNA	2	227000001	234000000	7	0.0622315	3	GAIN	1
MBC_291.ctDNA	2	234000001	243000000	9	-0.974405	1	HETD	1
MBC_291.ctDNA	3	1000001	41000000	40	0.320315	3	GAIN	0
MBC_291.ctDNA	3	41000001	90000000	49	-0.285416	2	NEUT	0
MBC_291.ctDNA	3	94000001	117000000	23	0.263959	3	GAIN	0
MBC_291.ctDNA	3	117000001	197000000	80	0.621216	4	AMP	0
MBC_291.ctDNA	4	1	78000000	78	0.232943	3	GAIN	0
MBC_291.ctDNA	4	78000001	191000000	113	-0.363005	2	NEUT	0
MBC_291.ctDNA	5	1000001	46000000	45	0.498588	4	AMP	0
MBC_291.ctDNA	5	50000001	128000000	78	0.00607087	3	GAIN	1
MBC_291.ctDNA	5	128000001	180000000	52	0.238681	3	GAIN	0
MBC_291.ctDNA	6	1000001	170000000	169	0.237294	3	GAIN	0
MBC_291.ctDNA	7	1000001	56000000	55	-0.133385	3	GAIN	1
MBC_291.ctDNA	7	67000001	159000000	92	-1.00417	1	HETD	1
MBC_291.ctDNA	8	1000001	20000000	19	0.192874	3	GAIN	1
MBC_291.ctDNA	8	20000001	22000000	2	1.33674	5	HLAMP	0
MBC_291.ctDNA	8	22000001	32000000	10	-2.51363	1	HETD	0
MBC_291.ctDNA	8	32000001	38000000	6	0.246783	3	GAIN	0
MBC_291.ctDNA	8	38000001	43000000	5	-1.76646	1	HETD	0
MBC_291.ctDNA	8	47000001	54000000	7	0.226832	3	GAIN	0
MBC_291.ctDNA	8	54000001	61000000	7	-0.000491119	3	GAIN	1
MBC_291.ctDNA	8	61000001	145000000	84	1.54841	5	HLAMP	0
MBC_291.ctDNA	9	1000001	34000000	33	-1.0214	1	HETD	1
MBC_291.ctDNA	9	34000001	130000000	96	-0.365096	2	NEUT	0
MBC_291.ctDNA	9	130000001	141000000	11	0.20857	3	GAIN	0
MBC_291.ctDNA	10	1000001	38000000	37	0.854541	4	AMP	0
MBC_291.ctDNA	10	43000001	135000000	92	0.00256049	3	GAIN	1
MBC_291.ctDNA	11	1000001	48000000	47	0.244982	3	GAIN	0
MBC_291.ctDNA	11	55000001	60000000	5	-0.7031	1	HETD	1
MBC_291.ctDNA	11	60000001	93000000	33	0.640462	4	AMP	0
MBC_291.ctDNA	11	93000001	109000000	16	-0.282685	2	NEUT	0
MBC_291.ctDNA	11	109000001	135000000	26	-1.19278	1	HETD	0
MBC_291.ctDNA	12	1000001	11000000	10	0.10024	3	GAIN	1
MBC_291.ctDNA	12	11000001	29000000	18	-1.17232	1	HETD	0
MBC_291.ctDNA	12	29000001	54000000	25	-0.206603	2	NEUT	0
MBC_291.ctDNA	12	54000001	80000000	26	1.44537	5	HLAMP	0
MBC_291.ctDNA	12	80000001	134000000	54	0.246505	3	GAIN	0
MBC_291.ctDNA	13	20000001	114000000	94	-0.49786	2	NEUT	0
MBC_291.ctDNA	14	21000001	106000000	85	0.36895	3	GAIN	0
MBC_291.ctDNA	15	25000001	63000000	38	-0.416356	2	NEUT	0
MBC_291.ctDNA	15	63000001	71000000	8	-0.901255	1	HETD	1
MBC_291.ctDNA	15	71000001	102000000	31	-0.310363	2	NEUT	0
MBC_291.ctDNA	16	1000001	90000000	89	0.519375	4	AMP	0
MBC_291.ctDNA	17	1000001	13000000	12	-0.233881	2	NEUT	0
MBC_291.ctDNA	17	13000001	34000000	21	-1.54766	1	HETD	0
MBC_291.ctDNA	17	35000001	53000000	18	0.460615	5	HLAMP	0
MBC_291.ctDNA	17	53000001	66000000	13	-0.411633	2	NEUT	0
MBC_291.ctDNA	17	66000001	76000000	10	0.262324	3	GAIN	0
MBC_291.ctDNA	17	76000001	81000000	5	1.18966	5	HLAMP	0
MBC_291.ctDNA	18	1	57000000	57	-0.945537	1	HETD	1
MBC_291.ctDNA	18	57000001	63000000	6	-0.0280112	3	GAIN	1
MBC_291.ctDNA	18	63000001	78000000	15	-0.879431	1	HETD	1
MBC_291.ctDNA	19	1000001	7000000	6	-1.11093	1	HETD	1
MBC_291.ctDNA	19	9000001	29000000	20	-0.263659	2	NEUT	0
MBC_291.ctDNA	19	29000001	39000000	10	0.00411403	3	GAIN	1
MBC_291.ctDNA	19	39000001	59000000	20	0.196082	3	GAIN	0
MBC_291.ctDNA	20	1	51000000	51	0.784211	4	AMP	0
MBC_291.ctDNA	20	51000001	63000000	12	1.47575	5	HLAMP	0
MBC_291.ctDNA	21	16000001	27000000	11	-1.3862	1	HETD	0
MBC_291.ctDNA	21	27000001	40000000	13	-0.2715	2	NEUT	0
MBC_291.ctDNA	21	40000001	48000000	8	0.175686	3	GAIN	0
MBC_291.ctDNA	22	19000001	51000000	32	-0.0989446	3	GAIN	1
MBC_291.ctDNA	X	4000001	9000000	5	-0.109077	3	GAIN	1
MBC_291.ctDNA	X	9000001	24000000	15	0.347576	3	GAIN	0
MBC_291.ctDNA	X	24000001	28000000	4	1.08782	5	HLAMP	0
MBC_291.ctDNA	X	28000001	65000000	37	-0.058808	3	GAIN	1
MBC_291.ctDNA	X	65000001	115000000	50	-0.206327	2	NEUT	0
MBC_291.ctDNA	X	116000001	151000000	35	0.186285	3	GAIN	0
MBC_292.ctDNA	1	1000001	22000000	21	-1.25009	1	HETD	0
MBC_292.ctDNA	1	22000001	67000000	45	0.0202021	2	NEUT	0
MBC_292.ctDNA	1	67000001	112000000	45	-0.931778	1	HETD	0
MBC_292.ctDNA	1	112000001	213000000	101	0.429285	3	GAIN	1
MBC_292.ctDNA	1	213000001	248000000	35	1.48007	5	HLAMP	0
MBC_292.ctDNA	2	1	43000000	43	0.202491	2	NEUT	0
MBC_292.ctDNA	2	43000001	60000000	17	1.09427	4	AMP	0
MBC_292.ctDNA	2	60000001	84000000	24	0.62555	3	GAIN	0
MBC_292.ctDNA	2	84000001	165000000	81	0.106756	2	NEUT	0
MBC_292.ctDNA	2	165000001	199000000	34	-0.944541	1	HETD	0
MBC_292.ctDNA	2	199000001	220000000	21	0.0611966	2	NEUT	0
MBC_292.ctDNA	2	220000001	243000000	23	-1.10822	1	HETD	0
MBC_292.ctDNA	3	1000001	48000000	47	0.0438289	2	NEUT	0
MBC_292.ctDNA	3	48000001	74000000	26	-0.735937	1	HETD	0
MBC_292.ctDNA	3	74000001	153000000	79	0.174515	2	NEUT	0
MBC_292.ctDNA	3	153000001	197000000	44	0.483007	3	GAIN	1
MBC_292.ctDNA	4	1	27000000	27	-0.670238	1	HETD	1
MBC_292.ctDNA	4	27000001	159000000	132	0.137101	2	NEUT	0
MBC_292.ctDNA	4	159000001	189000000	30	0.425731	3	GAIN	1
MBC_292.ctDNA	4	189000001	191000000	2	-1.02861	1	HETD	0
MBC_292.ctDNA	5	1000001	180000000	179	0.133964	2	NEUT	0
MBC_292.ctDNA	6	1000001	71000000	70	0.0924175	2	NEUT	0
MBC_292.ctDNA	6	71000001	170000000	99	-1.02838	1	HETD	0
MBC_292.ctDNA	7	1000001	42000000	41	0.495269	3	GAIN	1
MBC_292.ctDNA	7	42000001	56000000	14	-0.908167	1	HETD	0
MBC_292.ctDNA	7	67000001	159000000	92	-0.00579382	2	NEUT	0
MBC_292.ctDNA	8	1000001	39000000	38	-0.664353	1	HETD	0
MBC_292.ctDNA	8	39000001	145000000	106	0.129584	2	NEUT	0
MBC_292.ctDNA	9	1000001	37000000	36	-0.872266	1	HETD	0
MBC_292.ctDNA	9	37000001	141000000	104	0.148705	2	NEUT	0
MBC_292.ctDNA	10	1000001	135000000	134	0.221148	2	NEUT	0
MBC_292.ctDNA	11	1000001	69000000	68	0.252251	2	NEUT	0
MBC_292.ctDNA	11	70000001	135000000	65	-0.720678	1	HETD	0
MBC_292.ctDNA	12	1000001	6000000	5	0.706273	3	GAIN	1
MBC_292.ctDNA	12	6000001	28000000	22	-0.78932	1	HETD	0
MBC_292.ctDNA	12	28000001	134000000	106	0.0692248	2	NEUT	0
MBC_292.ctDNA	13	20000001	114000000	94	-0.855345	1	HETD	0
MBC_292.ctDNA	14	21000001	61000000	40	0.21152	2	NEUT	0
MBC_292.ctDNA	14	61000001	94000000	33	-0.830433	1	HETD	0
MBC_292.ctDNA	14	94000001	101000000	7	0.15298	2	NEUT	0
MBC_292.ctDNA	14	101000001	106000000	5	1.16128	4	AMP	0
MBC_292.ctDNA	15	25000001	53000000	28	-0.370845	1	HETD	1
MBC_292.ctDNA	15	53000001	102000000	49	0.0194091	2	NEUT	0
MBC_292.ctDNA	16	1000001	50000000	49	0.388961	3	GAIN	1
MBC_292.ctDNA	16	50000001	61000000	11	-0.542082	1	HETD	1
MBC_292.ctDNA	16	61000001	90000000	29	0.0653343	2	NEUT	0
MBC_292.ctDNA	17	1000001	4000000	3	0.503407	3	GAIN	1
MBC_292.ctDNA	17	4000001	44000000	40	-0.638566	1	HETD	1
MBC_292.ctDNA	17	45000001	81000000	36	0.535271	3	GAIN	0
MBC_292.ctDNA	18	1	78000000	78	0.126915	2	NEUT	0
MBC_292.ctDNA	19	1000001	59000000	58	0.30235	2	NEUT	0
MBC_292.ctDNA	20	1	44000000	44	0.0345757	2	NEUT	0
MBC_292.ctDNA	20	44000001	63000000	19	0.842155	3	GAIN	0
MBC_292.ctDNA	21	16000001	37000000	21	0.246121	2	NEUT	0
MBC_292.ctDNA	21	37000001	48000000	11	-0.551913	1	HETD	0
MBC_292.ctDNA	22	19000001	51000000	32	-1.12329	1	HETD	0
MBC_292.ctDNA	X	4000001	58000000	54	0.839535	3	GAIN	0
MBC_292.ctDNA	X	64000001	97000000	33	0.181649	2	NEUT	0
MBC_292.ctDNA	X	97000001	151000000	54	0.736464	3	GAIN	0
MBC_295.ctDNA_T2	1	1000001	32000000	31	-1.27806	1	HETD	0
MBC_295.ctDNA_T2	1	32000001	120000000	88	0.155694	3	GAIN	1
MBC_295.ctDNA_T2	1	150000001	167000000	17	0.875326	4	AMP	0
MBC_295.ctDNA_T2	1	167000001	186000000	19	0.344506	3	GAIN	1
MBC_295.ctDNA_T2	1	186000001	248000000	62	1.05512	4	AMP	0
MBC_295.ctDNA_T2	2	1	243000000	243	0.195776	3	GAIN	1
MBC_295.ctDNA_T2	3	1000001	75000000	74	-1.0578	1	HETD	0
MBC_295.ctDNA_T2	3	76000001	102000000	26	0.379202	3	GAIN	1
MBC_295.ctDNA_T2	3	102000001	170000000	68	0.896055	4	AMP	0
MBC_295.ctDNA_T2	3	170000001	197000000	27	1.27706	5	HLAMP	0
MBC_295.ctDNA_T2	4	1	85000000	85	0.194119	3	GAIN	1
MBC_295.ctDNA_T2	4	85000001	131000000	46	-0.0841712	2	NEUT	0
MBC_295.ctDNA_T2	4	131000001	191000000	60	-1.14419	1	HETD	0
MBC_295.ctDNA_T2	5	1000001	166000000	165	0.0648214	2	NEUT	0
MBC_295.ctDNA_T2	5	166000001	180000000	14	0.934037	4	AMP	0
MBC_295.ctDNA_T2	6	1000001	76000000	75	0.0850271	2	NEUT	0
MBC_295.ctDNA_T2	6	76000001	133000000	57	-1.14408	1	HETD	0
MBC_295.ctDNA_T2	6	133000001	170000000	37	0.265562	3	GAIN	1
MBC_295.ctDNA_T2	7	1000001	74000000	73	0.114665	2	NEUT	0
MBC_295.ctDNA_T2	7	75000001	159000000	84	-1.20307	1	HETD	0
MBC_295.ctDNA_T2	8	1000001	51000000	50	-1.15879	1	HETD	0
MBC_295.ctDNA_T2	8	51000001	123000000	72	0.456437	3	GAIN	0
MBC_295.ctDNA_T2	8	123000001	145000000	22	-0.572739	1	HETD	0
MBC_295.ctDNA_T2	9	1000001	26000000	25	-0.265112	1	HETD	1
MBC_295.ctDNA_T2	9	26000001	84000000	58	-0.947815	1	HETD	0
MBC_295.ctDNA_T2	9	84000001	126000000	42	0.111483	2	NEUT	0
MBC_295.ctDNA_T2	9	126000001	141000000	15	0.823528	4	AMP	0
MBC_295.ctDNA_T2	10	1000001	59000000	58	0.085337	2	NEUT	0
MBC_295.ctDNA_T2	10	59000001	92000000	33	-1.24282	1	HETD	0
MBC_295.ctDNA_T2	10	92000001	135000000	43	0.0865055	2	NEUT	0
MBC_295.ctDNA_T2	11	1000001	59000000	58	-1.69937	1	HETD	0
MBC_295.ctDNA_T2	11	59000001	82000000	23	-0.161951	2	NEUT	0
MBC_295.ctDNA_T2	11	82000001	135000000	53	-1.18573	1	HETD	0
MBC_295.ctDNA_T2	12	1000001	45000000	44	0.150367	2	NEUT	0
MBC_295.ctDNA_T2	12	45000001	134000000	89	0.898167	4	AMP	0
MBC_295.ctDNA_T2	13	20000001	114000000	94	-1.03897	1	HETD	0
MBC_295.ctDNA_T2	14	21000001	43000000	22	0.301241	3	GAIN	1
MBC_295.ctDNA_T2	14	43000001	106000000	63	0.00239091	2	NEUT	0
MBC_295.ctDNA_T2	15	25000001	102000000	77	-0.115397	2	NEUT	0
MBC_295.ctDNA_T2	16	1000001	67000000	66	0.279759	3	GAIN	1
MBC_295.ctDNA_T2	16	67000001	90000000	23	-1.1424	1	HETD	0
MBC_295.ctDNA_T2	17	1000001	18000000	17	-0.87621	1	HETD	0
MBC_295.ctDNA_T2	17	26000001	48000000	22	-0.0630229	2	NEUT	0
MBC_295.ctDNA_T2	17	48000001	81000000	33	0.514238	3	GAIN	0
MBC_295.ctDNA_T2	18	1	78000000	78	-0.485804	1	HETD	1
MBC_295.ctDNA_T2	19	1000001	59000000	58	0.190969	3	GAIN	1
MBC_295.ctDNA_T2	20	1	37000000	37	0.270524	3	GAIN	1
MBC_295.ctDNA_T2	20	37000001	63000000	26	0.783104	4	AMP	0
MBC_295.ctDNA_T2	21	16000001	38000000	22	-0.633026	1	HETD	0
MBC_295.ctDNA_T2	21	38000001	48000000	10	-0.0544121	2	NEUT	0
MBC_295.ctDNA_T2	22	19000001	51000000	32	-0.0424133	2	NEUT	0
MBC_295.ctDNA_T2	X	4000001	151000000	147	0.270499	3	GAIN	1
MBC_295.ctDNA	1	1000001	33000000	32	-0.8358	1	HETD	0
MBC_295.ctDNA	1	33000001	117000000	84	0.107486	2	NEUT	0
MBC_295.ctDNA	1	117000001	248000000	131	0.668255	3	GAIN	0
MBC_295.ctDNA	2	1	243000000	243	0.0597125	2	NEUT	0
MBC_295.ctDNA	3	1000001	77000000	76	-0.981447	1	HETD	0
MBC_295.ctDNA	3	77000001	197000000	120	0.643103	3	GAIN	0
MBC_295.ctDNA	4	1	129000000	129	0.0803014	2	NEUT	0
MBC_295.ctDNA	4	129000001	191000000	62	-0.761677	1	HETD	0
MBC_295.ctDNA	5	1000001	16000000	15	-0.753585	1	HETD	0
MBC_295.ctDNA	5	16000001	168000000	152	0.181182	2	NEUT	0
MBC_295.ctDNA	5	168000001	180000000	12	0.751487	3	GAIN	0
MBC_295.ctDNA	6	1000001	72000000	71	0.171246	2	NEUT	0
MBC_295.ctDNA	6	72000001	133000000	61	-0.787622	1	HETD	0
MBC_295.ctDNA	6	133000001	170000000	37	0.323696	2	NEUT	0
MBC_295.ctDNA	7	1000001	79000000	78	0.131775	2	NEUT	0
MBC_295.ctDNA	7	79000001	159000000	80	-1.02016	1	HETD	0
MBC_295.ctDNA	8	1000001	51000000	50	-0.539927	1	HETD	1
MBC_295.ctDNA	8	51000001	124000000	73	0.356761	3	GAIN	1
MBC_295.ctDNA	8	124000001	145000000	21	-0.444052	1	HETD	1
MBC_295.ctDNA	9	1000001	131000000	130	-0.02206	2	NEUT	0
MBC_295.ctDNA	9	131000001	141000000	10	0.741021	3	GAIN	0
[truncated: 1,803 more rows]

## Sheet: b) cfDNA WGS (>10x) TITAN
Sample	Chromosome	Start_Position(bp)	End_Position(bp)	Length(bp)	Median_Ratio	Median_logR	TITAN_state	TITAN_call	Copy_Number	MinorCN	MajorCN	Clonal_Cluster	Clonal_Frequency
CRPC_161.ctDNA	1	4772717	10725498	5952782	0.56	-0.01	2	NLOH	2	0	2	2	0.535114
CRPC_161.ctDNA	1	11008341	15909850	4901510	0.58	0.07	4	ALOH	3	0	3	2	0.535114
CRPC_161.ctDNA	1	16256007	18703538	2447532	0.62	-0.07	2	NLOH	2	0	2	2	0.535114
CRPC_161.ctDNA	1	19401405	20992819	1591415	0.59	0.31	7	ASCNA	4	1	3	2	0.535114
CRPC_161.ctDNA	1	21799823	24785393	2985571	0.56	0.11	4	ALOH	3	0	3	2	0.535114
CRPC_161.ctDNA	1	25717365	28863075	3145711	0.59	-0.06	2	NLOH	2	0	2	2	0.535114
CRPC_161.ctDNA	1	31188089	32280610	1092522	0.57	0.17	7	ASCNA	4	1	3	2	0.535114
CRPC_161.ctDNA	1	33760743	34090679	329937	0.54	-0.08	3	HET	2	1	1	NA	NA
CRPC_161.ctDNA	1	35259961	36937059	1677099	0.55	0.21	7	ASCNA	4	1	3	2	0.535114
CRPC_161.ctDNA	1	37324683	52882406	15557724	0.58	-0.05	2	NLOH	2	0	2	2	0.535114
CRPC_161.ctDNA	1	53153432	57537062	4383631	0.6	0.16	4	ALOH	3	0	3	2	0.535114
CRPC_161.ctDNA	1	58971831	65860687	6888857	0.6	-0.02	2	NLOH	2	0	2	2	0.535114
CRPC_161.ctDNA	1	66044013	68628540	2584528	0.59	0.34	10	ASCNA	5	1	4	2	0.535114
CRPC_161.ctDNA	1	74648329	85561546	10913218	0.61	-0.01	2	NLOH	2	0	2	2	0.535114
CRPC_161.ctDNA	1	86487914	87570398	1082485	0.64	0.16	4	ALOH	3	0	3	2	0.535114
CRPC_161.ctDNA	1	89474818	152975941	63501124	0.59	-0.04	2	NLOH	2	0	2	2	0.535114
CRPC_161.ctDNA	1	153004809	154965113	1960305	0.6	0.19	6	ALOH	4	0	4	2	0.535114
CRPC_161.ctDNA	1	155028522	166818566	11790045	0.59	-0.05	2	NLOH	2	0	2	2	0.535114
CRPC_161.ctDNA	1	167082869	171956803	4873935	0.62	0.07	6	ALOH	4	0	4	2	0.535114
CRPC_161.ctDNA	1	172011059	182929515	10918457	0.57	-0.01	2	NLOH	2	0	2	2	0.535114
CRPC_161.ctDNA	1	183072701	183944444	871744	0.58	0.16	7	ASCNA	4	1	3	2	0.535114
CRPC_161.ctDNA	1	184536171	187684306	3148136	0.58	-0.03	2	NLOH	2	0	2	2	0.535114
CRPC_161.ctDNA	1	192216486	203924819	11708334	0.59	0.17	7	ASCNA	4	1	3	2	0.535114
CRPC_161.ctDNA	1	204103618	204948659	845042	0.66	0.38	12	ALOH	6	0	6	2	0.535114
CRPC_161.ctDNA	1	207009910	208233998	1224089	0.56	0.25	10	ASCNA	5	1	4	2	0.535114
CRPC_161.ctDNA	1	210024735	217783810	7759076	0.59	-0.02	2	NLOH	2	0	2	2	0.535114
CRPC_161.ctDNA	1	220321023	221057662	736640	0.63	0.4	13	ASCNA	6	1	5	2	0.535114
CRPC_161.ctDNA	1	222705270	228556788	5851519	0.58	-0.02	2	NLOH	2	0	2	2	0.535114
CRPC_161.ctDNA	1	230415025	230923313	508289	0.59	0.18	7	ASCNA	4	1	3	2	0.535114
CRPC_161.ctDNA	1	231042732	241951106	10908375	0.57	-0.01	2	NLOH	2	0	2	2	0.535114
CRPC_161.ctDNA	1	242016590	242223399	206810	0.58	0.2	7	ASCNA	4	1	3	2	0.535114
CRPC_161.ctDNA	1	245446245	247991609	2545365	0.59	-0.04	2	NLOH	2	0	2	2	0.535114
CRPC_161.ctDNA	2	1426787	1983395	556609	0.55	-0.02	2	NLOH	2	0	2	2	0.535114
CRPC_161.ctDNA	2	4561867	8871342	4309476	0.68	0.28	9	ALOH	5	0	5	2	0.535114
CRPC_161.ctDNA	2	9554280	20838318	11284039	0.61	-0.01	2	NLOH	2	0	2	2	0.535114
CRPC_161.ctDNA	2	24095798	25469502	1373705	0.59	0.2	7	ASCNA	4	1	3	2	0.535114
CRPC_161.ctDNA	2	26420708	27887034	1466327	0.58	0.01	2	NLOH	2	0	2	2	0.535114
CRPC_161.ctDNA	2	28634790	28854958	220169	0.52	0.33	11	UBCNA	5	2	3	2	0.535114
CRPC_161.ctDNA	2	29001691	70677994	41676304	0.59	-0.02	2	NLOH	2	0	2	2	0.535114
CRPC_161.ctDNA	2	71043461	72211390	1167930	0.58	0.19	7	ASCNA	4	1	3	2	0.535114
CRPC_161.ctDNA	2	73285752	83446208	10160457	0.6	-0.03	2	NLOH	2	0	2	2	0.535114
CRPC_161.ctDNA	2	85066245	85925756	859512	0.57	0.19	7	ASCNA	4	1	3	2	0.535114
CRPC_161.ctDNA	2	86258784	116283668	30024885	0.6	0	2	NLOH	2	0	2	2	0.535114
CRPC_161.ctDNA	2	118698676	118753097	54422	0.54	0.17	7	ASCNA	4	1	3	2	0.535114
CRPC_161.ctDNA	2	119732042	122004596	2272555	0.57	0.02	2	NLOH	2	0	2	2	0.535114
CRPC_161.ctDNA	2	125192068	133554288	8362221	0.61	-0.17	1	DLOH	1	0	1	2	0.535114
CRPC_161.ctDNA	2	135160755	147596973	12436219	0.69	-0.25	1	DLOH	1	0	1	1	1
CRPC_161.ctDNA	2	150177878	152500449	2322572	0.59	0.36	7	ASCNA	4	1	3	1	1
CRPC_161.ctDNA	2	153378459	155711357	2332899	0.56	0.21	7	ASCNA	4	1	3	2	0.535114
CRPC_161.ctDNA	2	158140717	183859473	25718757	0.6	-0.05	2	NLOH	2	0	2	2	0.535114
CRPC_161.ctDNA	2	187229518	198950240	11720723	0.59	0.18	7	ASCNA	4	1	3	2	0.535114
CRPC_161.ctDNA	2	202025131	204824324	2799194	0.6	-0.03	2	NLOH	2	0	2	2	0.535114
CRPC_161.ctDNA	2	205829991	207833983	2003993	0.63	0.19	7	ASCNA	4	1	3	2	0.535114
CRPC_161.ctDNA	2	208432346	223845942	15413597	0.58	-0.02	2	NLOH	2	0	2	2	0.535114
CRPC_161.ctDNA	2	224263028	228758554	4495527	0.57	0.18	6	ALOH	4	0	4	2	0.535114
CRPC_161.ctDNA	2	230231889	242440221	12208333	0.59	-0.02	2	NLOH	2	0	2	2	0.535114
CRPC_161.ctDNA	3	1262474	3887876	2625403	0.65	0.21	6	ALOH	4	0	4	2	0.535114
CRPC_161.ctDNA	3	4023706	5126013	1102308	0.56	0.34	10	ASCNA	5	1	4	2	0.535114
CRPC_161.ctDNA	3	6814988	8955389	2140402	0.71	0.53	16	ALOH	7	0	7	2	0.535114
CRPC_161.ctDNA	3	9547950	38812708	29264759	0.6	-0.03	2	NLOH	2	0	2	2	0.535114
CRPC_161.ctDNA	3	39431081	41439790	2008710	0.64	0.14	4	ALOH	3	0	3	2	0.535114
CRPC_161.ctDNA	3	42218095	97783546	55565452	0.58	-0.03	2	NLOH	2	0	2	2	0.535114
CRPC_161.ctDNA	3	98153078	102959934	4806857	0.64	0.25	6	ALOH	4	0	4	2	0.535114
CRPC_161.ctDNA	3	105253475	105258861	5387	0.65	-0.09	2	NLOH	2	0	2	2	0.535114
CRPC_161.ctDNA	3	106824274	119962322	13138049	0.59	0.18	7	ASCNA	4	1	3	2	0.535114
CRPC_161.ctDNA	3	120428621	124951821	4523201	0.59	0	2	NLOH	2	0	2	2	0.535114
CRPC_161.ctDNA	3	126138889	128627933	2489045	0.6	0.29	10	ASCNA	5	1	4	2	0.535114
CRPC_161.ctDNA	3	130284284	131415340	1131057	0.78	0.66	12	ALOH	6	0	6	1	1
CRPC_161.ctDNA	3	132218196	134322814	2104619	0.6	0.21	5	GAIN	3	1	2	1	1
CRPC_161.ctDNA	3	135720540	140998214	5277675	0.6	0.44	13	ASCNA	6	1	5	1	1
CRPC_161.ctDNA	3	141464231	148916235	7452005	0.63	0.4	13	ASCNA	6	1	5	2	0.535114
CRPC_161.ctDNA	3	149182227	171969077	22786851	0.58	0.48	14	UBCNA	6	2	4	2	0.535114
CRPC_161.ctDNA	3	172046861	173997153	1950293	0.68	0.66	14	UBCNA	6	2	4	1	1
CRPC_161.ctDNA	3	174095478	184766392	10670915	0.58	0.41	14	UBCNA	6	2	4	2	0.535114
CRPC_161.ctDNA	3	185318804	185990096	671293	0.63	0.79	14	UBCNA	6	2	4	1	1
CRPC_161.ctDNA	3	186006566	186967942	961377	0.71	1.08	21	ASCNA	8	1	7	1	1
CRPC_161.ctDNA	3	187088812	187089031	220	0.59	0.27	4	ALOH	3	0	3	1	1
CRPC_161.ctDNA	3	188327461	196674916	8347456	0.59	0.11	4	ALOH	3	0	3	2	0.535114
CRPC_161.ctDNA	4	2074839	6578487	4503649	0.57	0.02	2	NLOH	2	0	2	2	0.535114
CRPC_161.ctDNA	4	7006541	10413168	3406628	0.62	0.2	6	ALOH	4	0	4	2	0.535114
CRPC_161.ctDNA	4	13601337	28825594	15224258	0.6	-0.04	2	NLOH	2	0	2	2	0.535114
CRPC_161.ctDNA	4	37590570	38830350	1239781	0.58	0.16	5	GAIN	3	1	2	1	1
CRPC_161.ctDNA	4	38990334	42965159	3974826	0.56	0.1	5	GAIN	3	1	2	2	0.535114
CRPC_161.ctDNA	4	44996796	47901476	2904681	0.59	-0.06	2	NLOH	2	0	2	2	0.535114
CRPC_161.ctDNA	4	48037926	58969418	10931493	0.6	0.11	4	ALOH	3	0	3	2	0.535114
CRPC_161.ctDNA	4	62845461	68784774	5939314	0.6	-0.08	2	NLOH	2	0	2	2	0.535114
CRPC_161.ctDNA	4	69795359	79531308	9735950	0.6	0.12	4	ALOH	3	0	3	2	0.535114
CRPC_161.ctDNA	4	80905990	121961031	41055042	0.62	-0.03	2	NLOH	2	0	2	2	0.535114
CRPC_161.ctDNA	4	122741630	129100643	6359014	0.64	0.18	4	ALOH	3	0	3	2	0.535114
CRPC_161.ctDNA	4	130824714	153690842	22866129	0.6	-0.01	2	NLOH	2	0	2	2	0.535114
CRPC_161.ctDNA	4	154556798	155491759	934962	0.55	0.35	14	UBCNA	6	2	4	2	0.535114
CRPC_161.ctDNA	4	156289900	184931818	28641919	0.6	-0.03	2	NLOH	2	0	2	2	0.535114
CRPC_161.ctDNA	4	185220362	186324841	1104480	0.59	0.37	13	ASCNA	6	1	5	2	0.535114
CRPC_161.ctDNA	4	187093018	187557893	464876	0.58	0.52	18	UBCNA	7	2	5	2	0.535114
CRPC_161.ctDNA	4	190394124	190903688	509565	0.66	0.01	2	NLOH	2	0	2	2	0.535114
CRPC_161.ctDNA	5	1325803	11082762	9756960	0.59	0.12	4	ALOH	3	0	3	2	0.535114
CRPC_161.ctDNA	5	13692279	62836726	49144448	0.6	-0.03	2	NLOH	2	0	2	2	0.535114
CRPC_161.ctDNA	5	64838758	71756102	6917345	0.61	0.2	7	ASCNA	4	1	3	2	0.535114
CRPC_161.ctDNA	5	72419267	101631790	29212524	0.59	-0.04	2	NLOH	2	0	2	2	0.535114
CRPC_161.ctDNA	5	107062354	127122492	20060139	0.57	-0.11	1	DLOH	1	0	1	2	0.535114
CRPC_161.ctDNA	5	127614472	136193610	8579139	0.6	-0.04	2	NLOH	2	0	2	2	0.535114
CRPC_161.ctDNA	5	137028029	137763615	735587	0.68	0.34	9	ALOH	5	0	5	2	0.535114
CRPC_161.ctDNA	5	139260428	147856392	8595965	0.59	-0.04	2	NLOH	2	0	2	2	0.535114
CRPC_161.ctDNA	5	148389763	151239306	2849544	0.58	0.22	7	ASCNA	4	1	3	2	0.535114
CRPC_161.ctDNA	5	153054326	159849991	6795666	0.57	-0.04	2	NLOH	2	0	2	2	0.535114
CRPC_161.ctDNA	5	161113004	161528280	415277	0.64	0.48	18	UBCNA	7	2	5	2	0.535114
CRPC_161.ctDNA	5	167895953	173376506	5480554	0.6	-0.02	2	NLOH	2	0	2	2	0.535114
CRPC_161.ctDNA	5	174353718	179407229	5053512	0.6	0.3	7	ASCNA	4	1	3	2	0.535114
CRPC_161.ctDNA	6	1514196	3978705	2464510	0.58	-0.03	2	NLOH	2	0	2	2	0.535114
CRPC_161.ctDNA	6	4716016	5973295	1257280	0.59	0.35	10	ASCNA	5	1	4	2	0.535114
CRPC_161.ctDNA	6	6152007	28963248	22811242	0.59	-0.03	2	NLOH	2	0	2	2	0.535114
CRPC_161.ctDNA	6	29012116	32975869	3963754	0.6	0.25	10	ASCNA	5	1	4	2	0.535114
CRPC_161.ctDNA	6	33232055	56044578	22812524	0.59	-0.02	2	NLOH	2	0	2	2	0.535114
CRPC_161.ctDNA	6	56297568	72889472	16591905	0.62	0.13	6	ALOH	4	0	4	2	0.535114
CRPC_161.ctDNA	6	73102442	97677118	24574677	0.6	-0.01	2	NLOH	2	0	2	2	0.535114
CRPC_161.ctDNA	6	99323424	99956560	633137	0.54	-0.23	0	HOMD	0	0	0	2	0.535114
CRPC_161.ctDNA	6	101248149	108325624	7077476	0.62	-0.01	2	NLOH	2	0	2	2	0.535114
CRPC_161.ctDNA	6	109764535	109954518	189984	0.73	0.43	12	ALOH	6	0	6	2	0.535114
CRPC_161.ctDNA	6	110146303	110942712	796410	0.72	0.74	12	ALOH	6	0	6	1	1
CRPC_161.ctDNA	6	111180172	111180172	1	0.57	0.02	2	NLOH	2	0	2	1	1
CRPC_161.ctDNA	6	111694124	112938806	1244683	0.58	-0.05	2	NLOH	2	0	2	2	0.535114
CRPC_161.ctDNA	6	116325142	116878947	553806	0.61	0.14	4	ALOH	3	0	3	2	0.535114
CRPC_161.ctDNA	6	117113653	122005073	4891421	0.6	-0.05	2	NLOH	2	0	2	2	0.535114
CRPC_161.ctDNA	6	123101647	125232333	2130687	0.56	0.17	7	ASCNA	4	1	3	2	0.535114
CRPC_161.ctDNA	6	126072853	136977568	10904716	0.59	-0.06	2	NLOH	2	0	2	2	0.535114
CRPC_161.ctDNA	6	137477823	139935844	2458022	0.63	0.22	6	ALOH	4	0	4	2	0.535114
CRPC_161.ctDNA	6	142691549	150346532	7654984	0.62	-0.04	2	NLOH	2	0	2	2	0.535114
CRPC_161.ctDNA	6	151243234	159206251	7963018	0.62	-0.18	1	DLOH	1	0	1	2	0.535114
CRPC_161.ctDNA	6	160133957	169982927	9848971	0.62	-0.24	1	DLOH	1	0	1	1	1
CRPC_161.ctDNA	7	1024581	46039521	45014941	0.58	0	2	NLOH	2	0	2	2	0.535114
CRPC_161.ctDNA	7	47407888	48336844	928957	0.58	0.25	7	ASCNA	4	1	3	2	0.535114
CRPC_161.ctDNA	7	51096036	55774888	4678853	0.6	-0.02	2	NLOH	2	0	2	2	0.535114
CRPC_161.ctDNA	7	70228020	73510891	3282872	0.61	0.17	7	ASCNA	4	1	3	2	0.535114
CRPC_161.ctDNA	7	75442730	94947799	19505070	0.58	-0.03	2	NLOH	2	0	2	2	0.535114
CRPC_161.ctDNA	7	95001555	101967821	6966267	0.6	0.28	10	ASCNA	5	1	4	2	0.535114
CRPC_161.ctDNA	7	103053435	126935799	23882365	0.59	-0.04	2	NLOH	2	0	2	2	0.535114
CRPC_161.ctDNA	7	127222157	127957602	735446	0.64	0.18	6	ALOH	4	0	4	2	0.535114
CRPC_161.ctDNA	7	128040752	128657995	617244	0.63	0.45	17	ASCNA	7	1	6	2	0.535114
CRPC_161.ctDNA	7	129067053	129989878	922826	0.61	0.2	6	ALOH	4	0	4	2	0.535114
CRPC_161.ctDNA	7	131195712	134849213	3653502	0.6	0.07	2	NLOH	2	0	2	2	0.535114
CRPC_161.ctDNA	7	135129443	148312520	13183078	0.6	0.05	4	ALOH	3	0	3	2	0.535114
CRPC_161.ctDNA	7	150209741	151970856	1761116	0.57	0.2	7	ASCNA	4	1	3	2	0.535114
CRPC_161.ctDNA	7	152027975	158715264	6687290	0.59	-0.02	2	NLOH	2	0	2	2	0.535114
CRPC_161.ctDNA	8	1513814	31024638	29510825	0.61	-0.27	1	DLOH	1	0	1	1	1
CRPC_161.ctDNA	8	32613983	33246685	632703	0.66	-0.01	1	DLOH	1	0	1	2	0.535114
CRPC_161.ctDNA	8	35954918	40554742	4599825	0.64	-0.25	1	DLOH	1	0	1	1	1
CRPC_161.ctDNA	8	41369367	41838503	469137	0.66	-0.08	2	NLOH	2	0	2	1	1
CRPC_161.ctDNA	8	42608199	42608579	381	0.59	0.32	6	ALOH	4	0	4	1	1
CRPC_161.ctDNA	8	51571172	69688772	18117601	0.62	0.2	6	ALOH	4	0	4	2	0.535114
CRPC_161.ctDNA	8	70588878	70967607	378730	0.64	0.33	10	ASCNA	5	1	4	2	0.535114
CRPC_161.ctDNA	8	71512349	82720700	11208352	0.65	0.57	10	ASCNA	5	1	4	1	1
CRPC_161.ctDNA	8	85441856	101117734	15675879	0.58	0.2	5	GAIN	3	1	2	1	1
CRPC_161.ctDNA	8	103238260	104780901	1542642	0.71	0.47	7	ASCNA	4	1	3	1	1
CRPC_161.ctDNA	8	105001724	118819578	13817855	0.64	0.17	7	ASCNA	4	1	3	2	0.535114
CRPC_161.ctDNA	8	120569877	120847188	277312	0.55	0.45	7	ASCNA	4	1	3	1	1
CRPC_161.ctDNA	8	121061879	134488007	13426129	0.57	0.22	7	ASCNA	4	1	3	2	0.535114
CRPC_161.ctDNA	8	135577530	135685757	108228	0.57	0.49	18	UBCNA	7	2	5	2	0.535114
CRPC_161.ctDNA	8	138709079	140630990	1921912	0.63	0.3	10	ASCNA	5	1	4	2	0.535114
CRPC_161.ctDNA	8	141262869	143922788	2659920	0.66	0.49	10	ASCNA	5	1	4	1	1
CRPC_161.ctDNA	8	144077253	144996111	918859	0.61	0.35	10	ASCNA	5	1	4	2	0.535114
CRPC_161.ctDNA	9	1056959	21816646	20759688	0.59	-0.05	2	NLOH	2	0	2	2	0.535114
CRPC_161.ctDNA	9	22451031	22748135	297105	0.54	0.26	11	UBCNA	5	2	3	2	0.535114
CRPC_161.ctDNA	9	23705108	32457189	8752082	0.57	-0.01	2	NLOH	2	0	2	2	0.535114
CRPC_161.ctDNA	9	33113322	35943783	2830462	0.59	0.19	4	ALOH	3	0	3	2	0.535114
CRPC_161.ctDNA	9	36002881	76264162	40261282	0.58	0	2	NLOH	2	0	2	2	0.535114
CRPC_161.ctDNA	9	77257346	78938246	1680901	0.6	0.16	4	ALOH	3	0	3	2	0.535114
CRPC_161.ctDNA	9	79164646	86617265	7452620	0.6	-0.01	2	NLOH	2	0	2	2	0.535114
CRPC_161.ctDNA	9	88401021	90940147	2539127	0.62	0.23	6	ALOH	4	0	4	2	0.535114
CRPC_161.ctDNA	9	91262296	103494116	12231821	0.57	-0.01	2	NLOH	2	0	2	2	0.535114
CRPC_161.ctDNA	9	104079501	104449098	369598	0.62	0.19	6	ALOH	4	0	4	2	0.535114
CRPC_161.ctDNA	9	106896809	113276356	6379548	0.59	-0.04	2	NLOH	2	0	2	2	0.535114
CRPC_161.ctDNA	9	114090279	114935976	845698	0.69	0.38	12	ALOH	6	0	6	2	0.535114
CRPC_161.ctDNA	9	115038100	119977051	4938952	0.58	-0.01	2	NLOH	2	0	2	2	0.535114
CRPC_161.ctDNA	9	121526270	126783433	5257164	0.62	0.18	4	ALOH	3	0	3	2	0.535114
CRPC_161.ctDNA	9	127262802	128206717	943916	0.6	0.01	2	NLOH	2	0	2	2	0.535114
CRPC_161.ctDNA	9	129102840	129595895	493056	0.58	0.19	7	ASCNA	4	1	3	2	0.535114
CRPC_161.ctDNA	9	130475011	140777306	10302296	0.59	-0.01	2	NLOH	2	0	2	2	0.535114
CRPC_161.ctDNA	10	1034412	25231171	24196760	0.6	-0.26	1	DLOH	1	0	1	1	1
CRPC_161.ctDNA	10	26357820	27539928	1182109	0.62	-0.01	2	NLOH	2	0	2	1	1
CRPC_161.ctDNA	10	28905079	34964725	6059647	0.58	-0.25	1	DLOH	1	0	1	1	1
CRPC_161.ctDNA	10	43062433	45924256	2861824	0.57	0	2	NLOH	2	0	2	2	0.535114
CRPC_161.ctDNA	10	50666808	50981186	314379	0.61	0.15	4	ALOH	3	0	3	2	0.535114
CRPC_161.ctDNA	10	52025167	72532443	20507277	0.61	-0.03	2	NLOH	2	0	2	2	0.535114
CRPC_161.ctDNA	10	73115942	73856984	741043	0.65	0.37	13	ASCNA	6	1	5	2	0.535114
CRPC_161.ctDNA	10	78649399	113935379	35285981	0.59	-0.02	2	NLOH	2	0	2	2	0.535114
CRPC_161.ctDNA	10	115242531	115910928	668398	0.61	0.13	4	ALOH	3	0	3	2	0.535114
CRPC_161.ctDNA	10	117486763	134659626	17172864	0.58	-0.02	2	NLOH	2	0	2	2	0.535114
CRPC_161.ctDNA	11	2016619	2979798	963180	0.58	0.04	2	NLOH	2	0	2	2	0.535114
CRPC_161.ctDNA	11	5012894	5989415	976522	0.68	0.51	17	ASCNA	7	1	6	2	0.535114
CRPC_161.ctDNA	11	6007899	43940602	37932704	0.58	-0.03	2	NLOH	2	0	2	2	0.535114
CRPC_161.ctDNA	11	44098751	44940873	842123	0.62	0.13	4	ALOH	3	0	3	2	0.535114
CRPC_161.ctDNA	11	45672261	46898771	1226511	0.63	0.44	17	ASCNA	7	1	6	2	0.535114
CRPC_161.ctDNA	11	47185510	58978684	11793175	0.6	0.2	4	ALOH	3	0	3	2	0.535114
CRPC_161.ctDNA	11	59259831	61724787	2464957	0.58	-0.07	2	NLOH	2	0	2	2	0.535114
CRPC_161.ctDNA	11	61895741	62933774	1038034	0.61	0.14	4	ALOH	3	0	3	2	0.535114
CRPC_161.ctDNA	11	63057925	63714319	656395	0.58	-0.04	2	NLOH	2	0	2	2	0.535114
CRPC_161.ctDNA	11	64359286	64981837	622552	0.61	0.18	7	ASCNA	4	1	3	2	0.535114
CRPC_161.ctDNA	11	65147294	65790527	643234	0.64	0.3	9	ALOH	5	0	5	2	0.535114
CRPC_161.ctDNA	11	66001418	66610645	609228	0.64	0.49	17	ASCNA	7	1	6	2	0.535114
CRPC_161.ctDNA	11	68030015	68851466	821452	0.58	0.36	14	UBCNA	6	2	4	2	0.535114
CRPC_161.ctDNA	11	70007311	70282629	275319	0.56	0.75	14	UBCNA	6	2	4	1	1
CRPC_161.ctDNA	11	72288664	83525588	11236925	0.58	0	2	NLOH	2	0	2	2	0.535114
CRPC_161.ctDNA	11	85435730	85968623	532894	0.57	0.21	6	ALOH	4	0	4	2	0.535114
CRPC_161.ctDNA	11	86006280	90849496	4843217	0.56	0.04	2	NLOH	2	0	2	2	0.535114
CRPC_161.ctDNA	11	93534990	94862577	1327588	0.69	0.14	4	ALOH	3	0	3	2	0.535114
CRPC_161.ctDNA	11	95516536	112072930	16556395	0.58	-0.07	2	NLOH	2	0	2	2	0.535114
CRPC_161.ctDNA	11	113085244	114569054	1483811	0.58	-0.1	1	DLOH	1	0	1	2	0.535114
CRPC_161.ctDNA	11	116628401	118922200	2293800	0.61	0.09	4	ALOH	3	0	3	2	0.535114
CRPC_161.ctDNA	11	119003322	121000784	1997463	0.62	-0.07	2	NLOH	2	0	2	2	0.535114
CRPC_161.ctDNA	11	122489473	122795782	306310	0.6	0.17	6	ALOH	4	0	4	2	0.535114
CRPC_161.ctDNA	11	123468800	133994276	10525477	0.58	-0.04	2	NLOH	2	0	2	2	0.535114
CRPC_161.ctDNA	12	1016910	10962115	9945206	0.59	-0.03	2	NLOH	2	0	2	2	0.535114
CRPC_161.ctDNA	12	11138852	12966967	1828116	0.6	0.05	4	ALOH	3	0	3	2	0.535114
CRPC_161.ctDNA	12	13102605	13764774	662170	0.6	-0.05	2	NLOH	2	0	2	2	0.535114
CRPC_161.ctDNA	12	14018777	16666657	2647881	0.59	0.34	10	ASCNA	5	1	4	2	0.535114
CRPC_161.ctDNA	12	17144662	18872325	1727664	0.58	0.08	4	ALOH	3	0	3	2	0.535114
CRPC_161.ctDNA	12	19609503	50344976	30735474	0.57	-0.02	2	NLOH	2	0	2	2	0.535114
CRPC_161.ctDNA	12	51354803	52994739	1639937	0.58	0.12	4	ALOH	3	0	3	2	0.535114
CRPC_161.ctDNA	12	53016502	68709892	15693391	0.59	-0.06	2	NLOH	2	0	2	2	0.535114
CRPC_161.ctDNA	12	69036611	79701964	10665354	0.64	0.08	4	ALOH	3	0	3	2	0.535114
CRPC_161.ctDNA	12	80496684	90147434	9650751	0.62	-0.01	2	NLOH	2	0	2	2	0.535114
CRPC_161.ctDNA	12	93131203	94984929	1853727	0.61	0.18	7	ASCNA	4	1	3	2	0.535114
CRPC_161.ctDNA	12	95879734	96683173	803440	0.7	0.34	7	ASCNA	4	1	3	1	1
CRPC_161.ctDNA	12	97073271	102357893	5284623	0.64	0.19	7	ASCNA	4	1	3	2	0.535114
CRPC_161.ctDNA	12	103238017	105440863	2202847	0.61	0.37	7	ASCNA	4	1	3	1	1
CRPC_161.ctDNA	12	108136172	116457804	8321633	0.59	0.19	5	GAIN	3	1	2	1	1
CRPC_161.ctDNA	12	117290433	118480874	1190442	0.62	0.57	10	ASCNA	5	1	4	1	1
CRPC_161.ctDNA	12	119937983	131777660	11839678	0.58	0.16	5	GAIN	3	1	2	1	1
CRPC_161.ctDNA	13	20978664	28893642	7914979	0.6	0.17	6	ALOH	4	0	4	2	0.535114
CRPC_161.ctDNA	13	29173349	36686138	7512790	0.61	0	2	NLOH	2	0	2	2	0.535114
CRPC_161.ctDNA	13	37014366	38568693	1554328	0.6	0.19	6	ALOH	4	0	4	2	0.535114
CRPC_161.ctDNA	13	39343822	51736191	12392370	0.58	-0.04	2	NLOH	2	0	2	2	0.535114
CRPC_161.ctDNA	13	52482675	61041312	8558638	0.61	0.15	4	ALOH	3	0	3	2	0.535114
CRPC_161.ctDNA	13	67800935	109661359	41860425	0.6	-0.02	2	NLOH	2	0	2	2	0.535114
CRPC_161.ctDNA	13	110813532	111980537	1167006	0.58	0.08	4	ALOH	3	0	3	2	0.535114
CRPC_161.ctDNA	13	113479820	113909339	429520	0.59	-0.03	2	NLOH	2	0	2	2	0.535114
CRPC_161.ctDNA	14	21024605	34955276	13930672	0.57	-0.02	2	NLOH	2	0	2	2	0.535114
CRPC_161.ctDNA	14	35231108	38679473	3448366	0.6	0.09	4	ALOH	3	0	3	2	0.535114
CRPC_161.ctDNA	14	39517925	44974922	5456998	0.58	0.27	10	ASCNA	5	1	4	2	0.535114
CRPC_161.ctDNA	14	47466159	97299853	49833695	0.59	-0.02	2	NLOH	2	0	2	2	0.535114
CRPC_161.ctDNA	14	99871812	102510874	2639063	0.59	0.15	7	ASCNA	4	1	3	2	0.535114
CRPC_161.ctDNA	14	103440473	104571054	1130582	0.57	-0.02	2	NLOH	2	0	2	2	0.535114
CRPC_161.ctDNA	15	25219512	43022252	17802741	0.58	-0.03	2	NLOH	2	0	2	2	0.535114
CRPC_161.ctDNA	15	44176103	45981317	1805215	0.63	0.15	6	ALOH	4	0	4	2	0.535114
CRPC_161.ctDNA	15	47873477	67921174	20047698	0.59	-0.02	2	NLOH	2	0	2	2	0.535114
CRPC_161.ctDNA	15	68492028	69728530	1236503	0.66	0.17	6	ALOH	4	0	4	2	0.535114
CRPC_161.ctDNA	15	71125093	87217721	16092629	0.57	-0.04	2	NLOH	2	0	2	2	0.535114
CRPC_161.ctDNA	15	89182596	92638193	3455598	0.6	0.4	10	ASCNA	5	1	4	2	0.535114
CRPC_161.ctDNA	15	93015427	93567864	552438	0.62	0.13	4	ALOH	3	0	3	2	0.535114
CRPC_161.ctDNA	15	94577049	96991525	2414477	0.64	-0.09	2	NLOH	2	0	2	2	0.535114
CRPC_161.ctDNA	15	99465285	99799750	334466	0.62	0.17	6	ALOH	4	0	4	2	0.535114
CRPC_161.ctDNA	15	100251015	101968084	1717070	0.61	-0.02	2	NLOH	2	0	2	2	0.535114
CRPC_161.ctDNA	16	2011126	3724465	1713340	0.6	-0.02	2	NLOH	2	0	2	2	0.535114
CRPC_161.ctDNA	16	4016049	5416455	1400407	0.62	0.28	10	ASCNA	5	1	4	2	0.535114
CRPC_161.ctDNA	16	7645713	47347780	39702068	0.61	-0.03	2	NLOH	2	0	2	2	0.535114
CRPC_161.ctDNA	16	48164777	48752787	588011	0.62	0.16	7	ASCNA	4	1	3	2	0.535114
CRPC_161.ctDNA	16	50342658	56995236	6652579	0.59	-0.03	2	NLOH	2	0	2	2	0.535114
CRPC_161.ctDNA	16	57004889	67984589	10979701	0.59	0.09	4	ALOH	3	0	3	2	0.535114
CRPC_161.ctDNA	16	68012485	68100461	87977	0.65	0	2	NLOH	2	0	2	2	0.535114
CRPC_161.ctDNA	16	68224582	71732345	3507764	0.63	0	2	NLOH	2	0	2	1	1
CRPC_161.ctDNA	16	72025077	89986117	17961041	0.61	-0.24	1	DLOH	1	0	1	1	1
CRPC_161.ctDNA	17	1424948	7979463	6554516	0.58	-0.03	2	NLOH	2	0	2	2	0.535114
CRPC_161.ctDNA	17	8050979	9846631	1795653	0.61	0.21	7	ASCNA	4	1	3	2	0.535114
CRPC_161.ctDNA	17	10214628	10555602	340975	0.63	0.45	7	ASCNA	4	1	3	1	1
CRPC_161.ctDNA	17	11786951	12918980	1132030	0.67	0.2	7	ASCNA	4	1	3	2	0.535114
CRPC_161.ctDNA	17	14608855	43344073	28735219	0.59	-0.04	2	NLOH	2	0	2	2	0.535114
CRPC_161.ctDNA	17	45008570	47389935	2381366	0.59	0.39	10	ASCNA	5	1	4	2	0.535114
CRPC_161.ctDNA	17	48016501	56976981	8960481	0.57	-0.02	2	NLOH	2	0	2	2	0.535114
CRPC_161.ctDNA	17	57043367	57963537	920171	0.59	0.18	6	ALOH	4	0	4	2	0.535114
CRPC_161.ctDNA	17	58011498	60814273	2802776	0.61	0.44	13	ASCNA	6	1	5	2	0.535114
CRPC_161.ctDNA	17	61457217	61986988	529772	0.63	0.26	9	ALOH	5	0	5	2	0.535114
CRPC_161.ctDNA	17	63156209	71418605	8262397	0.63	-0.01	2	NLOH	2	0	2	2	0.535114
CRPC_161.ctDNA	17	72248524	73951864	1703341	0.58	0.23	10	ASCNA	5	1	4	2	0.535114
CRPC_161.ctDNA	17	74007574	76993546	2985973	0.59	0.09	4	ALOH	3	0	3	2	0.535114
CRPC_161.ctDNA	17	78071052	80617552	2546501	0.57	0.2	7	ASCNA	4	1	3	2	0.535114
CRPC_161.ctDNA	18	2552886	10696337	8143452	0.59	0.01	2	NLOH	2	0	2	2	0.535114
CRPC_161.ctDNA	18	11885576	13387626	1502051	0.58	0.14	5	GAIN	3	1	2	2	0.535114
CRPC_161.ctDNA	18	19154143	42532606	23378464	0.6	-0.02	2	NLOH	2	0	2	2	0.535114
CRPC_161.ctDNA	18	43405792	43703223	297432	0.59	0.34	10	ASCNA	5	1	4	2	0.535114
CRPC_161.ctDNA	18	45157181	55431407	10274227	0.59	0	2	NLOH	2	0	2	2	0.535114
CRPC_161.ctDNA	18	55983364	61654463	5671100	0.6	0.15	4	ALOH	3	0	3	2	0.535114
CRPC_161.ctDNA	18	64176365	71930889	7754525	0.6	-0.02	2	NLOH	2	0	2	2	0.535114
CRPC_161.ctDNA	18	73139335	74778515	1639181	0.59	0.22	7	ASCNA	4	1	3	2	0.535114
CRPC_161.ctDNA	18	77171061	77894844	723784	0.59	-0.03	2	NLOH	2	0	2	2	0.535114
CRPC_161.ctDNA	19	2109157	3984412	1875256	0.59	0.03	2	NLOH	2	0	2	2	0.535114
CRPC_161.ctDNA	19	4013322	5928185	1914864	0.59	0.23	7	ASCNA	4	1	3	2	0.535114
CRPC_161.ctDNA	19	6417855	6988791	570937	0.62	0.12	4	ALOH	3	0	3	2	0.535114
CRPC_161.ctDNA	19	9020626	30308385	21287760	0.58	0.02	2	NLOH	2	0	2	2	0.535114
CRPC_161.ctDNA	19	31038995	33638539	2599545	0.59	0.25	7	ASCNA	4	1	3	2	0.535114
CRPC_161.ctDNA	19	34712654	35978458	1265805	0.65	0.32	7	ASCNA	4	1	3	1	1
CRPC_161.ctDNA	19	36015652	36989005	973354	0.58	0.2	7	ASCNA	4	1	3	2	0.535114
CRPC_161.ctDNA	19	37203249	48737764	11534516	0.58	-0.01	2	NLOH	2	0	2	2	0.535114
CRPC_161.ctDNA	19	49079246	51017835	1938590	0.58	0.11	4	ALOH	3	0	3	2	0.535114
CRPC_161.ctDNA	19	51135457	53995750	2860294	0.62	0.02	2	NLOH	2	0	2	2	0.535114
CRPC_161.ctDNA	19	54072757	54973280	900524	0.61	0.1	4	ALOH	3	0	3	2	0.535114
CRPC_161.ctDNA	19	55019402	55831723	812322	0.59	0.2	7	ASCNA	4	1	3	2	0.535114
CRPC_161.ctDNA	19	56134038	56918598	784561	0.61	0.08	4	ALOH	3	0	3	2	0.535114
CRPC_161.ctDNA	19	57036653	58989424	1952772	0.57	0.02	2	NLOH	2	0	2	2	0.535114
CRPC_161.ctDNA	20	1426393	1702792	276400	0.58	0.15	4	ALOH	3	0	3	2	0.535114
CRPC_161.ctDNA	20	2290333	3784110	1493778	0.56	0.02	2	NLOH	2	0	2	2	0.535114
CRPC_161.ctDNA	20	4040763	4880308	839546	0.56	0.2	7	ASCNA	4	1	3	2	0.535114
CRPC_161.ctDNA	20	5099636	7812350	2712715	0.58	0.46	22	UBCNA	8	2	6	2	0.535114
CRPC_161.ctDNA	20	8130943	30919183	22788241	0.58	-0.02	2	NLOH	2	0	2	2	0.535114
CRPC_161.ctDNA	20	31374259	32379263	1005005	0.62	0.16	6	ALOH	4	0	4	2	0.535114
CRPC_161.ctDNA	20	33867248	50407966	16540719	0.57	-0.02	2	NLOH	2	0	2	2	0.535114
CRPC_161.ctDNA	20	51870849	52788013	917165	0.59	0.18	7	ASCNA	4	1	3	2	0.535114
CRPC_161.ctDNA	20	53267111	56185132	2918022	0.61	-0.04	2	NLOH	2	0	2	2	0.535114
CRPC_161.ctDNA	20	57290347	60990606	3700260	0.62	0.07	4	ALOH	3	0	3	2	0.535114
CRPC_161.ctDNA	21	16130573	32999554	16868982	0.61	-0.01	2	NLOH	2	0	2	2	0.535114
CRPC_161.ctDNA	21	34014192	34939390	925199	0.65	0.2	7	ASCNA	4	1	3	2	0.535114
CRPC_161.ctDNA	21	35124253	35138326	14074	0.69	0.43	7	ASCNA	4	1	3	1	1
CRPC_161.ctDNA	21	36972392	37833751	861360	0.58	0.18	7	ASCNA	4	1	3	2	0.535114
CRPC_161.ctDNA	21	38092039	47987547	9895509	0.57	-0.01	2	NLOH	2	0	2	2	0.535114
CRPC_161.ctDNA	22	22024150	30980503	8956354	0.58	-0.05	2	NLOH	2	0	2	2	0.535114
CRPC_161.ctDNA	22	31006860	31999846	992987	0.61	0.08	4	ALOH	3	0	3	2	0.535114
CRPC_161.ctDNA	22	32097775	36922205	4824431	0.59	0.17	7	ASCNA	4	1	3	2	0.535114
CRPC_161.ctDNA	22	37328968	49103660	11774693	0.58	-0.01	2	NLOH	2	0	2	2	0.535114
CRPC_466.ctDNA_T2	1	4834420	57406392	52571973	0.76	-0.36	1	DLOH	1	0	1	1	1
CRPC_466.ctDNA_T2	1	58971831	173907812	114935982	0.61	-0.04	2	NLOH	2	0	2	1	1
CRPC_466.ctDNA_T2	1	175014250	177923440	2909191	0.57	0.07	5	GAIN	3	1	2	1	1
CRPC_466.ctDNA_T2	1	178442190	247875608	69433419	0.61	0.02	2	NLOH	2	0	2	1	1
CRPC_466.ctDNA_T2	2	1079320	62100380	61021061	0.59	0.16	5	GAIN	3	1	2	1	1
CRPC_466.ctDNA_T2	2	63401973	69754565	6352593	0.62	0.48	7	ASCNA	4	1	3	1	1
CRPC_466.ctDNA_T2	2	70033584	86979093	16945510	0.57	0.21	5	GAIN	3	1	2	1	1
CRPC_466.ctDNA_T2	2	99149946	128957775	29807830	0.75	-0.37	1	DLOH	1	0	1	1	1
CRPC_466.ctDNA_T2	2	133075365	169997051	36921687	0.62	-0.15	2	NLOH	2	0	2	1	1
CRPC_466.ctDNA_T2	2	170010985	170632896	621912	0.59	-0.28	1	DLOH	1	0	1	1	1
CRPC_466.ctDNA_T2	2	171073887	193056737	21982851	0.62	-0.13	2	NLOH	2	0	2	1	1
CRPC_466.ctDNA_T2	2	197021276	216300482	19279207	0.58	0.23	5	GAIN	3	1	2	1	1
CRPC_466.ctDNA_T2	2	217069151	220586231	3517081	0.58	0.32	8	BCNA	4	2	2	1	1
CRPC_466.ctDNA_T2	2	222290902	238999883	16708982	0.58	0.26	5	GAIN	3	1	2	1	1
CRPC_466.ctDNA_T2	2	241066280	241898824	832545	0.57	0.38	8	BCNA	4	2	2	1	1
CRPC_466.ctDNA_T2	2	242004866	242662621	657756	0.59	0.23	5	GAIN	3	1	2	1	1
CRPC_466.ctDNA_T2	3	1947774	18058059	16110286	0.57	0.13	5	GAIN	3	1	2	1	1
CRPC_466.ctDNA_T2	3	19959756	31839242	11879487	0.64	0	2	NLOH	2	0	2	1	1
CRPC_466.ctDNA_T2	3	32794598	39554946	6760349	0.58	0.12	5	GAIN	3	1	2	1	1
CRPC_466.ctDNA_T2	3	41279440	58415590	17136151	0.6	0	3	HET	2	1	1	NA	NA
CRPC_466.ctDNA_T2	3	62612145	98304467	35692323	0.6	0.1	5	GAIN	3	1	2	1	1
CRPC_466.ctDNA_T2	3	99643176	108557820	8914645	0.67	0.05	2	NLOH	2	0	2	1	1
CRPC_466.ctDNA_T2	3	109047928	124951821	15903894	0.62	0.09	5	GAIN	3	1	2	1	1
CRPC_466.ctDNA_T2	3	126208249	128627933	2419685	0.58	0.31	8	BCNA	4	2	2	1	1
CRPC_466.ctDNA_T2	3	130116696	175473047	45356352	0.61	0.19	5	GAIN	3	1	2	1	1
CRPC_466.ctDNA_T2	3	178211391	186980264	8768874	0.76	-0.22	2	NLOH	2	0	2	1	1
CRPC_466.ctDNA_T2	3	187009372	187451701	442330	0.58	0.13	5	GAIN	3	1	2	1	1
CRPC_466.ctDNA_T2	3	188327461	190991384	2663924	0.61	-0.01	3	HET	2	1	1	NA	NA
CRPC_466.ctDNA_T2	3	192994543	196674916	3680374	0.79	-0.29	1	DLOH	1	0	1	1	1
CRPC_466.ctDNA_T2	4	2210065	37962186	35752122	0.72	-0.09	2	NLOH	2	0	2	1	1
CRPC_466.ctDNA_T2	4	38047545	39974809	1927265	0.69	-0.23	1	DLOH	1	0	1	1	1
CRPC_466.ctDNA_T2	4	41611575	66197804	24586230	0.77	-0.2	2	NLOH	2	0	2	1	1
CRPC_466.ctDNA_T2	4	68380070	74736144	6356075	0.71	-0.39	1	DLOH	1	0	1	1	1
CRPC_466.ctDNA_T2	4	76467577	76957171	489595	0.67	-0.16	2	NLOH	2	0	2	1	1
CRPC_466.ctDNA_T2	4	77021433	81308107	4286675	0.73	-0.21	1	DLOH	1	0	1	1	1
CRPC_466.ctDNA_T2	4	83050748	85166020	2115273	0.7	-0.21	2	NLOH	2	0	2	1	1
CRPC_466.ctDNA_T2	4	86844835	88767008	1922174	0.77	-0.24	1	DLOH	1	0	1	1	1
CRPC_466.ctDNA_T2	4	89306659	101953322	12646664	0.81	-0.16	2	NLOH	2	0	2	1	1
CRPC_466.ctDNA_T2	4	103382418	109971378	6588961	0.79	-0.24	1	DLOH	1	0	1	1	1
CRPC_466.ctDNA_T2	4	110479768	190675623	80195856	0.75	-0.17	2	NLOH	2	0	2	1	1
CRPC_466.ctDNA_T2	5	1034246	31822868	30788623	0.57	0.32	8	BCNA	4	2	2	1	1
CRPC_466.ctDNA_T2	5	32074392	79974983	47900592	0.58	0.23	5	GAIN	3	1	2	1	1
CRPC_466.ctDNA_T2	5	80021445	112927686	32906242	0.75	-0.23	1	DLOH	1	0	1	1	1
CRPC_466.ctDNA_T2	5	114725793	134344902	19619110	0.58	0.41	8	BCNA	4	2	2	1	1
CRPC_466.ctDNA_T2	5	135178124	135764794	586671	0.56	0.52	11	UBCNA	5	2	3	1	1
CRPC_466.ctDNA_T2	5	136969793	148758695	11788903	0.56	0.44	8	BCNA	4	2	2	1	1
CRPC_466.ctDNA_T2	5	149602608	154871750	5269143	0.58	0.5	11	UBCNA	5	2	3	1	1
CRPC_466.ctDNA_T2	5	156644939	168250429	11605491	0.6	0.45	8	BCNA	4	2	2	1	1
CRPC_466.ctDNA_T2	5	169021610	178770759	9749150	0.6	0.5	11	UBCNA	5	2	3	1	1
CRPC_466.ctDNA_T2	5	179227286	179740827	513542	0.61	0.43	7	ASCNA	4	1	3	1	1
CRPC_466.ctDNA_T2	6	1514367	12292772	10778406	0.77	-0.24	1	DLOH	1	0	1	1	1
CRPC_466.ctDNA_T2	6	13182685	24976739	11794055	0.77	-0.19	2	NLOH	2	0	2	1	1
CRPC_466.ctDNA_T2	6	25097298	28875502	3778205	0.75	-0.24	1	DLOH	1	0	1	1	1
CRPC_466.ctDNA_T2	6	29275298	56964127	27688830	0.65	-0.15	2	NLOH	2	0	2	1	1
CRPC_466.ctDNA_T2	6	65149185	169648767	104499583	0.75	-0.39	1	DLOH	1	0	1	1	1
CRPC_466.ctDNA_T2	7	1012793	73470782	72457990	0.72	0.56	10	ASCNA	5	1	4	1	1
CRPC_466.ctDNA_T2	7	75171422	80805263	5633842	0.76	0.45	6	ALOH	4	0	4	1	1
CRPC_466.ctDNA_T2	7	81346685	151504499	70157815	0.71	0.54	10	ASCNA	5	1	4	1	1
CRPC_466.ctDNA_T2	7	151668322	157959895	6291574	0.77	0.5	9	ALOH	5	0	5	1	1
CRPC_466.ctDNA_T2	7	158416003	158896517	480515	0.7	0.61	10	ASCNA	5	1	4	1	1
CRPC_466.ctDNA_T2	8	1496767	31024638	29527872	0.75	-0.29	1	DLOH	1	0	1	1	1
CRPC_466.ctDNA_T2	8	32613983	41794934	9180952	0.62	0.68	14	UBCNA	6	2	4	1	1
CRPC_466.ctDNA_T2	8	52232487	82633452	30400966	0.62	0.6	10	ASCNA	5	1	4	1	1
CRPC_466.ctDNA_T2	8	87076520	128428638	41352119	0.6	0.61	11	UBCNA	5	2	3	1	1
CRPC_466.ctDNA_T2	8	129021179	144991176	15969998	0.71	0.4	6	ALOH	4	0	4	1	1
CRPC_466.ctDNA_T2	9	2116037	33971740	31855704	0.59	0.15	5	GAIN	3	1	2	1	1
CRPC_466.ctDNA_T2	9	34017106	37708572	3691467	0.57	0.35	8	BCNA	4	2	2	1	1
CRPC_466.ctDNA_T2	9	71224796	90401638	19176843	0.63	-0.15	2	NLOH	2	0	2	1	1
CRPC_466.ctDNA_T2	9	91934787	102860928	10926142	0.59	0.18	5	GAIN	3	1	2	1	1
CRPC_466.ctDNA_T2	9	103015184	104335690	1320507	0.6	0.01	3	HET	2	1	1	NA	NA
CRPC_466.ctDNA_T2	9	105405415	112900199	7494785	0.62	0.18	5	GAIN	3	1	2	1	1
CRPC_466.ctDNA_T2	9	113395063	118163563	4768501	0.6	0.02	3	HET	2	1	1	NA	NA
CRPC_466.ctDNA_T2	9	122275247	140777306	18502060	0.75	-0.33	1	DLOH	1	0	1	1	1
CRPC_466.ctDNA_T2	10	1232500	45891484	44658985	0.59	0	3	HET	2	1	1	NA	NA
CRPC_466.ctDNA_T2	10	50025396	50870500	845105	0.62	0.12	5	GAIN	3	1	2	1	1
CRPC_466.ctDNA_T2	10	52002980	70992949	18989970	0.6	-0.05	2	NLOH	2	0	2	1	1
CRPC_466.ctDNA_T2	10	71055232	73832579	2777348	0.56	0.07	5	GAIN	3	1	2	1	1
CRPC_466.ctDNA_T2	10	76849397	78944590	2095194	0.56	0	3	HET	2	1	1	NA	NA
CRPC_466.ctDNA_T2	10	79540127	86151141	6611015	0.59	0.08	5	GAIN	3	1	2	1	1
CRPC_466.ctDNA_T2	10	88277457	97949572	9672116	0.59	-0.01	3	HET	2	1	1	NA	NA
CRPC_466.ctDNA_T2	10	98287792	99664456	1376665	0.57	0.09	5	GAIN	3	1	2	1	1
CRPC_466.ctDNA_T2	10	100015563	117884950	17869388	0.58	0.03	3	HET	2	1	1	NA	NA
CRPC_466.ctDNA_T2	10	118117576	122659490	4541915	0.57	0.09	5	GAIN	3	1	2	1	1
CRPC_466.ctDNA_T2	10	123239112	126716346	3477235	0.57	0.04	3	HET	2	1	1	NA	NA
CRPC_466.ctDNA_T2	10	127265374	131967693	4702320	0.57	0.08	5	GAIN	3	1	2	1	1
CRPC_466.ctDNA_T2	10	134646988	134981837	334850	0.62	0.04	3	HET	2	1	1	NA	NA
CRPC_466.ctDNA_T2	11	2017110	8246181	6229072	0.59	-0.1	3	HET	2	1	1	NA	NA
CRPC_466.ctDNA_T2	11	8671369	133814191	125142823	0.62	-0.03	2	NLOH	2	0	2	1	1
CRPC_466.ctDNA_T2	12	1003837	1902766	898930	0.57	0	3	HET	2	1	1	NA	NA
CRPC_466.ctDNA_T2	12	2058245	3789452	1731208	0.62	0.07	5	GAIN	3	1	2	1	1
CRPC_466.ctDNA_T2	12	4671490	131620578	126949089	0.6	-0.05	2	NLOH	2	0	2	1	1
CRPC_466.ctDNA_T2	13	21086599	96638636	75552038	0.77	-0.3	1	DLOH	1	0	1	1	1
CRPC_466.ctDNA_T2	13	97536504	113773159	16236656	0.6	-0.14	2	NLOH	2	0	2	1	1
CRPC_466.ctDNA_T2	14	21024786	104518453	83493668	0.58	0.2	5	GAIN	3	1	2	1	1
CRPC_466.ctDNA_T2	15	31712631	38258772	6546142	0.8	-0.21	2	NLOH	2	0	2	1	1
CRPC_466.ctDNA_T2	15	39885301	60644074	20758774	0.8	-0.38	1	DLOH	1	0	1	1	1
CRPC_466.ctDNA_T2	15	62547901	101972055	39424155	0.6	0.01	2	NLOH	2	0	2	1	1
CRPC_466.ctDNA_T2	16	2331430	31817561	29486132	0.57	0.38	8	BCNA	4	2	2	1	1
CRPC_466.ctDNA_T2	16	47536914	89866043	42329130	0.75	-0.31	1	DLOH	1	0	1	1	1
CRPC_466.ctDNA_T2	17	1004108	17924868	16920761	0.75	-0.35	1	DLOH	1	0	1	1	1
CRPC_466.ctDNA_T2	17	26034262	71746508	45712247	0.58	0.19	5	GAIN	3	1	2	1	1
CRPC_466.ctDNA_T2	17	72245629	72938100	692472	0.54	0.32	8	BCNA	4	2	2	1	1
CRPC_466.ctDNA_T2	17	73000061	80617552	7617492	0.59	0.23	5	GAIN	3	1	2	1	1
CRPC_466.ctDNA_T2	18	1278665	13826391	12547727	0.58	0.15	5	GAIN	3	1	2	1	1
CRPC_466.ctDNA_T2	18	19153494	29972964	10819471	0.62	-0.1	2	NLOH	2	0	2	1	1
CRPC_466.ctDNA_T2	18	32720189	61654297	28934109	0.75	-0.35	1	DLOH	1	0	1	1	1
CRPC_466.ctDNA_T2	18	63489378	77894844	14405467	0.61	-0.1	2	NLOH	2	0	2	1	1
CRPC_466.ctDNA_T2	19	2073466	21909948	19836483	0.62	-0.07	2	NLOH	2	0	2	1	1
CRPC_466.ctDNA_T2	19	22882290	32973077	10090788	0.6	0.21	5	GAIN	3	1	2	1	1
CRPC_466.ctDNA_T2	19	33076973	33702245	625273	0.58	0.05	3	HET	2	1	1	NA	NA
CRPC_466.ctDNA_T2	19	34584137	47587772	13003636	0.75	-0.34	1	DLOH	1	0	1	1	1
CRPC_466.ctDNA_T2	19	48244194	48954421	710228	0.61	0	2	NLOH	2	0	2	1	1
CRPC_466.ctDNA_T2	19	49116359	58945962	9829604	0.59	0.19	5	GAIN	3	1	2	1	1
CRPC_466.ctDNA_T2	20	1214814	32990050	31775237	0.79	-0.13	2	NLOH	2	0	2	1	1
CRPC_466.ctDNA_T2	20	33037336	33971914	934579	0.87	0.35	6	ALOH	4	0	4	1	1
CRPC_466.ctDNA_T2	20	35467713	60989185	25521473	0.8	-0.11	2	NLOH	2	0	2	1	1
CRPC_466.ctDNA_T2	21	16339172	22881251	6542080	0.75	-0.41	1	DLOH	1	0	1	1	1
CRPC_466.ctDNA_T2	21	26965148	31973685	5008538	0.64	-0.14	2	NLOH	2	0	2	1	1
CRPC_466.ctDNA_T2	21	32493031	47976203	15483173	0.75	-0.3	1	DLOH	1	0	1	1	1
CRPC_466.ctDNA_T2	22	22036832	27283289	5246458	0.61	0.16	5	GAIN	3	1	2	1	1
CRPC_466.ctDNA_T2	22	29414001	29960335	546335	0.55	-0.03	3	HET	2	1	1	NA	NA
CRPC_466.ctDNA_T2	22	30640595	35742925	5102331	0.64	0.15	5	GAIN	3	1	2	1	1
CRPC_466.ctDNA_T2	22	36122930	36983428	860499	0.63	0.02	2	NLOH	2	0	2	1	1
CRPC_466.ctDNA_T2	22	37462926	47095235	9632310	0.59	0.17	5	GAIN	3	1	2	1	1
CRPC_531.ctDNA	1	5934837	16916702	10981866	0.57	-0.05	3	HET	2	1	1	NA	NA
CRPC_531.ctDNA	1	16948474	16948474	1	0.88	0.03	2	NLOH	2	0	2	1	1
CRPC_531.ctDNA	1	16963611	119627954	102664344	0.56	-0.03	3	HET	2	1	1	NA	NA
CRPC_531.ctDNA	1	150936903	167059462	16122560	0.6	0.3	5	GAIN	3	1	2	1	1
CRPC_531.ctDNA	1	167382374	173876705	6494332	0.59	0.22	5	GAIN	3	1	2	2	0.518744
CRPC_531.ctDNA	1	175046789	187532575	12485787	0.58	0.24	5	GAIN	3	1	2	1	1
CRPC_531.ctDNA	1	192216486	201974712	9758227	0.56	-0.05	3	HET	2	1	1	NA	NA
CRPC_531.ctDNA	1	202122783	202888947	766165	0.64	0.32	5	GAIN	3	1	2	1	1
CRPC_531.ctDNA	1	203003641	207940853	4937213	0.54	0.59	8	BCNA	4	2	2	1	1
CRPC_531.ctDNA	1	208200737	228699477	20498741	0.61	0.35	5	GAIN	3	1	2	1	1
CRPC_531.ctDNA	1	229078373	247991516	18913144	0.57	-0.02	3	HET	2	1	1	NA	NA
CRPC_531.ctDNA	2	1079320	15735648	14656329	0.55	0.1	5	GAIN	3	1	2	2	0.518744
CRPC_531.ctDNA	2	17466012	26741961	9275950	0.56	0.04	3	HET	2	1	1	NA	NA
CRPC_531.ctDNA	2	27014980	27887034	872055	0.56	0.09	5	GAIN	3	1	2	2	0.518744
CRPC_531.ctDNA	2	28634790	34929843	6295054	0.55	0.01	3	HET	2	1	1	NA	NA
CRPC_531.ctDNA	2	36704144	38537626	1833483	0.61	-0.3	1	DLOH	1	0	1	2	0.518744
CRPC_531.ctDNA	2	42047032	42990336	943305	0.66	-0.37	1	DLOH	1	0	1	1	1
CRPC_531.ctDNA	2	43015719	63911816	20896098	0.57	-0.01	3	HET	2	1	1	NA	NA
CRPC_531.ctDNA	2	64085114	67047640	2962527	0.67	-0.38	1	DLOH	1	0	1	1	1
CRPC_531.ctDNA	2	68546374	86979093	18432720	0.56	0.02	3	HET	2	1	1	NA	NA
CRPC_531.ctDNA	2	99149946	107423395	8273450	0.63	0.29	5	GAIN	3	1	2	1	1
CRPC_531.ctDNA	2	109065919	109526969	461051	0.58	0.18	5	GAIN	3	1	2	2	0.518744
CRPC_531.ctDNA	2	113007757	122484976	9477220	0.63	0.24	5	GAIN	3	1	2	1	1
CRPC_531.ctDNA	2	127453386	238733016	111279631	0.59	0.16	5	GAIN	3	1	2	2	0.518744
CRPC_531.ctDNA	2	241404499	241898824	494326	0.58	0.02	2	NLOH	2	0	2	2	0.518744
CRPC_531.ctDNA	2	242004866	242758179	753314	0.57	-0.22	1	DLOH	1	0	1	2	0.518744
CRPC_531.ctDNA	3	1134445	10976876	9842432	0.68	-0.4	1	DLOH	1	0	1	1	1
CRPC_531.ctDNA	3	11301791	11926508	624718	0.54	-0.27	1	DLOH	1	0	1	2	0.518744
CRPC_531.ctDNA	3	12560763	70175431	57614669	0.55	0.03	3	HET	2	1	1	NA	NA
CRPC_531.ctDNA	3	72895345	80266208	7370864	0.65	-0.34	1	DLOH	1	0	1	1	1
CRPC_531.ctDNA	3	88999823	153972500	64972678	0.56	0.02	3	HET	2	1	1	NA	NA
CRPC_531.ctDNA	3	154070312	196865242	42794931	0.61	0.36	7	ASCNA	4	1	3	2	0.518744
CRPC_531.ctDNA	4	2132943	42965159	40832217	0.56	0.01	3	HET	2	1	1	NA	NA
CRPC_531.ctDNA	4	44682465	46995366	2312902	0.58	0.22	5	GAIN	3	1	2	2	0.518744
CRPC_531.ctDNA	4	47408838	66197804	18788967	0.54	-0.05	3	HET	2	1	1	NA	NA
CRPC_531.ctDNA	4	68376708	69893854	1517147	0.57	-0.25	1	DLOH	1	0	1	2	0.518744
CRPC_531.ctDNA	4	70261469	189659777	119398309	0.56	-0.02	3	HET	2	1	1	NA	NA
CRPC_531.ctDNA	5	1212357	67588148	66375792	0.56	-0.02	3	HET	2	1	1	NA	NA
CRPC_531.ctDNA	5	71015451	76760495	5745045	0.66	-0.42	1	DLOH	1	0	1	1	1
CRPC_531.ctDNA	5	77412011	77563263	151253	0.69	-0.17	1	DLOH	1	0	1	2	0.518744
CRPC_531.ctDNA	5	78265041	92604242	14339202	0.6	0.26	5	GAIN	3	1	2	1	1
CRPC_531.ctDNA	5	93731985	179740827	86008843	0.56	-0.02	3	HET	2	1	1	NA	NA
CRPC_531.ctDNA	6	1321446	28963248	27641803	0.56	0.02	3	HET	2	1	1	NA	NA
CRPC_531.ctDNA	6	29012116	29977145	965030	0.56	0.11	5	GAIN	3	1	2	2	0.518744
CRPC_531.ctDNA	6	30000280	169637519	139637240	0.56	0	3	HET	2	1	1	NA	NA
CRPC_531.ctDNA	7	1000625	8153521	7152897	0.61	0.25	5	GAIN	3	1	2	1	1
CRPC_531.ctDNA	7	9767511	21856151	12088641	0.56	0.22	5	GAIN	3	1	2	2	0.518744
CRPC_531.ctDNA	7	22202117	140244627	118042511	0.56	-0.01	3	HET	2	1	1	NA	NA
CRPC_531.ctDNA	7	140397792	150916033	10518242	0.73	0.06	2	NLOH	2	0	2	1	1
CRPC_531.ctDNA	7	151064064	152143744	1079681	0.66	-0.6	1	DLOH	1	0	1	1	1
CRPC_531.ctDNA	7	155317333	158896517	3579185	0.76	0.01	2	NLOH	2	0	2	1	1
CRPC_531.ctDNA	8	1514009	30977696	29463688	0.67	-0.42	1	DLOH	1	0	1	1	1
CRPC_531.ctDNA	8	31024638	62595068	31570431	0.56	0.06	3	HET	2	1	1	NA	NA
CRPC_531.ctDNA	8	63659610	67380528	3720919	0.64	0.27	5	GAIN	3	1	2	1	1
CRPC_531.ctDNA	8	68347055	144945792	76598738	0.57	0.49	11	UBCNA	5	2	3	2	0.518744
CRPC_531.ctDNA	9	2028942	86593077	84564136	0.56	-0.02	3	HET	2	1	1	NA	NA
CRPC_531.ctDNA	9	88272611	140777306	52504696	0.6	0.29	5	GAIN	3	1	2	1	1
CRPC_531.ctDNA	10	1263076	86273249	85010174	0.56	-0.02	3	HET	2	1	1	NA	NA
CRPC_531.ctDNA	10	87898729	108427594	20528866	0.67	-0.4	1	DLOH	1	0	1	1	1
CRPC_531.ctDNA	10	111440605	134981837	23541233	0.56	0.01	3	HET	2	1	1	NA	NA
CRPC_531.ctDNA	11	2167543	107992346	105824804	0.56	0.03	3	HET	2	1	1	NA	NA
CRPC_531.ctDNA	11	108006047	117965595	9959549	0.66	-0.37	1	DLOH	1	0	1	1	1
CRPC_531.ctDNA	11	118037813	118922200	884388	0.65	-0.15	1	DLOH	1	0	1	2	0.518744
CRPC_531.ctDNA	11	119064558	125891269	6826712	0.56	0.03	3	HET	2	1	1	NA	NA
CRPC_531.ctDNA	11	126081403	133715153	7633751	0.56	0.09	5	GAIN	3	1	2	2	0.518744
CRPC_531.ctDNA	12	1003837	64838922	63835086	0.56	0.01	3	HET	2	1	1	NA	NA
CRPC_531.ctDNA	12	65609853	66911771	1301919	0.57	0.39	5	GAIN	3	1	2	1	1
CRPC_531.ctDNA	12	67706466	88440676	20734211	0.56	0.05	3	HET	2	1	1	NA	NA
CRPC_531.ctDNA	12	89895461	108686008	18790548	0.57	0.1	5	GAIN	3	1	2	2	0.518744
CRPC_531.ctDNA	12	110004804	120791042	10786239	0.55	0.04	3	HET	2	1	1	NA	NA
CRPC_531.ctDNA	12	124414098	131622735	7208638	0.69	-0.34	1	DLOH	1	0	1	1	1
CRPC_531.ctDNA	13	21063524	31821256	10757733	0.56	-0.01	3	HET	2	1	1	NA	NA
CRPC_531.ctDNA	13	32336040	32936646	600607	0.62	-0.19	1	DLOH	1	0	1	2	0.518744
CRPC_531.ctDNA	13	33635463	66720686	33085224	0.68	-0.44	1	DLOH	1	0	1	1	1
CRPC_531.ctDNA	13	72278579	113742777	41464199	0.58	-0.01	3	HET	2	1	1	NA	NA
CRPC_531.ctDNA	14	21024786	104575531	83550746	0.56	0.02	3	HET	2	1	1	NA	NA
CRPC_531.ctDNA	15	25328715	44943757	19615043	0.55	-0.03	3	HET	2	1	1	NA	NA
CRPC_531.ctDNA	15	45047134	52901977	7854844	0.65	-0.4	1	DLOH	1	0	1	1	1
CRPC_531.ctDNA	15	53081221	101607513	48526293	0.55	-0.01	3	HET	2	1	1	NA	NA
CRPC_531.ctDNA	16	2024355	27974487	25950133	0.59	0.27	5	GAIN	3	1	2	1	1
CRPC_531.ctDNA	16	31004812	71983772	40978961	0.56	-0.01	3	HET	2	1	1	NA	NA
CRPC_531.ctDNA	16	72001110	72156842	155733	0.56	-0.31	1	DLOH	1	0	1	2	0.518744
CRPC_531.ctDNA	16	72993831	89911681	16917851	0.67	-0.42	1	DLOH	1	0	1	1	1
CRPC_531.ctDNA	17	1370459	11865462	10495004	0.67	-0.41	1	DLOH	1	0	1	1	1
CRPC_531.ctDNA	17	17046024	17480195	434172	0.67	-0.12	1	DLOH	1	0	1	2	0.518744
CRPC_531.ctDNA	17	26075524	80914988	54839465	0.56	0	3	HET	2	1	1	NA	NA
CRPC_531.ctDNA	18	1278665	64176365	62897701	0.56	-0.01	3	HET	2	1	1	NA	NA
CRPC_531.ctDNA	18	67531642	77894844	10363203	0.57	-0.1	1	DLOH	1	0	1	2	0.518744
CRPC_531.ctDNA	19	2073466	58904715	56831250	0.56	0.01	3	HET	2	1	1	NA	NA
CRPC_531.ctDNA	20	1223495	60992402	59768908	0.56	0.01	3	HET	2	1	1	NA	NA
CRPC_531.ctDNA	21	18914370	47545155	28630786	0.55	-0.02	3	HET	2	1	1	NA	NA
CRPC_531.ctDNA	22	22039199	27283289	5244091	0.56	0.04	3	HET	2	1	1	NA	NA
CRPC_531.ctDNA	22	28378472	35817553	7439082	0.63	-0.33	1	DLOH	1	0	1	1	1
CRPC_531.ctDNA	22	36122811	49834747	13711937	0.56	-0.02	3	HET	2	1	1	NA	NA
CRPC_554.ctDNA_T2	1	5934837	15959886	10025050	0.57	-0.01	2	NLOH	2	0	2	2	0.348023
CRPC_554.ctDNA_T2	1	16133987	16963611	829625	0.56	-0.11	1	DLOH	1	0	1	2	0.348023
CRPC_554.ctDNA_T2	1	18149566	90493026	72343461	0.71	-0.45	1	DLOH	1	0	1	1	1
CRPC_554.ctDNA_T2	1	91383589	93672723	2289135	0.6	-0.07	1	DLOH	1	0	1	2	0.348023
CRPC_554.ctDNA_T2	1	94471154	110998854	16527701	0.58	-0.03	2	NLOH	2	0	2	2	0.348023
CRPC_554.ctDNA_T2	1	111726213	111891192	164980	0.55	-0.24	0	HOMD	0	0	0	2	0.348023
CRPC_554.ctDNA_T2	1	112026198	151991140	39964943	0.57	-0.02	2	NLOH	2	0	2	2	0.348023
CRPC_554.ctDNA_T2	1	152079989	198918691	46838703	0.57	0.12	5	GAIN	3	1	2	2	0.348023
CRPC_554.ctDNA_T2	1	200090120	203023122	2933003	0.59	0.04	2	NLOH	2	0	2	2	0.348023
CRPC_554.ctDNA_T2	1	203154532	222823529	19668998	0.6	0.14	4	ALOH	3	0	3	2	0.348023
CRPC_554.ctDNA_T2	1	225974531	226626684	652154	0.62	-0.26	0	HOMD	0	0	0	2	0.348023
CRPC_554.ctDNA_T2	1	227149149	247991516	20842368	0.6	-0.19	1	DLOH	1	0	1	2	0.348023
CRPC_554.ctDNA_T2	2	1426787	20845273	19418487	0.6	0.02	2	NLOH	2	0	2	2	0.348023
CRPC_554.ctDNA_T2	2	24256071	86691250	62435180	0.7	-0.46	1	DLOH	1	0	1	1	1
CRPC_554.ctDNA_T2	2	101086966	168570458	67483493	0.57	-0.02	2	NLOH	2	0	2	2	0.348023
CRPC_554.ctDNA_T2	2	169764546	172693780	2929235	0.58	-0.11	1	DLOH	1	0	1	2	0.348023
CRPC_554.ctDNA_T2	2	173686663	242758179	69071517	0.58	-0.01	2	NLOH	2	0	2	2	0.348023
CRPC_554.ctDNA_T2	3	1214847	9985656	8770810	0.56	0.04	2	NLOH	2	0	2	2	0.348023
CRPC_554.ctDNA_T2	3	10015437	10885920	870484	0.56	0.1	5	GAIN	3	1	2	2	0.348023
CRPC_554.ctDNA_T2	3	11924678	38646423	26721746	0.59	0.04	2	NLOH	2	0	2	2	0.348023
CRPC_554.ctDNA_T2	3	39110246	173323278	134213033	0.59	0.12	4	ALOH	3	0	3	2	0.348023
CRPC_554.ctDNA_T2	3	174581888	176765269	2183382	0.61	-0.37	0	HOMD	0	0	0	2	0.348023
CRPC_554.ctDNA_T2	3	178546026	185990096	7444071	0.59	0.08	4	ALOH	3	0	3	2	0.348023
CRPC_554.ctDNA_T2	3	186015283	187897059	1881777	0.66	-0.27	0	HOMD	0	0	0	2	0.348023
CRPC_554.ctDNA_T2	3	188590446	188933213	342768	0.6	0.26	7	ASCNA	4	1	3	2	0.348023
CRPC_554.ctDNA_T2	3	189349501	189705542	356042	0.83	-0.21	1	DLOH	1	0	1	2	0.348023
CRPC_554.ctDNA_T2	3	190030680	196746629	6715950	0.73	-0.44	1	DLOH	1	0	1	1	1
CRPC_554.ctDNA_T2	4	2275835	63682943	61407109	0.58	0.04	2	NLOH	2	0	2	2	0.348023
CRPC_554.ctDNA_T2	4	68436883	69964338	1527456	0.64	-0.24	1	DLOH	1	0	1	2	0.348023
CRPC_554.ctDNA_T2	4	70713520	190677356	119963837	0.58	0.01	2	NLOH	2	0	2	2	0.348023
CRPC_554.ctDNA_T2	5	1063998	154871750	153807753	0.62	-0.15	1	DLOH	1	0	1	2	0.348023
CRPC_554.ctDNA_T2	5	158523522	158697481	173960	0.76	-0.46	1	DLOH	1	0	1	1	1
CRPC_554.ctDNA_T2	5	159776637	162910199	3133563	0.59	0.14	4	ALOH	3	0	3	2	0.348023
CRPC_554.ctDNA_T2	5	167553880	171849471	4295592	0.55	0.04	2	NLOH	2	0	2	2	0.348023
CRPC_554.ctDNA_T2	5	172341917	172402911	60995	0.69	-0.26	0	HOMD	0	0	0	2	0.348023
CRPC_554.ctDNA_T2	5	176004903	179734312	3729410	0.56	0.07	4	ALOH	3	0	3	2	0.348023
CRPC_554.ctDNA_T2	6	1726623	107420516	105693894	0.58	0.02	2	NLOH	2	0	2	2	0.348023
CRPC_554.ctDNA_T2	6	108068003	110778128	2710126	0.6	-0.13	1	DLOH	1	0	1	2	0.348023
CRPC_554.ctDNA_T2	6	111628626	127797374	16168749	0.71	-0.45	1	DLOH	1	0	1	1	1
CRPC_554.ctDNA_T2	6	128403745	128403745	1	0.71	-0.06	2	NLOH	2	0	2	1	1
CRPC_554.ctDNA_T2	6	129479522	169982927	40503406	0.58	0.03	2	NLOH	2	0	2	2	0.348023
CRPC_554.ctDNA_T2	7	1028448	1733102	704655	0.7	-0.25	1	DLOH	1	0	1	2	0.348023
CRPC_554.ctDNA_T2	7	2303986	8021570	5717585	0.74	-0.33	1	DLOH	1	0	1	1	1
CRPC_554.ctDNA_T2	7	10973362	25989520	15016159	0.72	-0.3	0	HOMD	0	0	0	2	0.348023
CRPC_554.ctDNA_T2	7	26316172	53256642	26940471	0.57	0.34	7	ASCNA	4	1	3	2	0.348023
CRPC_554.ctDNA_T2	7	54487880	73814749	19326870	0.6	0.17	4	ALOH	3	0	3	2	0.348023
CRPC_554.ctDNA_T2	7	75155300	87199564	12044265	0.62	0.02	2	NLOH	2	0	2	2	0.348023
CRPC_554.ctDNA_T2	7	88195330	122809234	34613905	0.61	-0.2	1	DLOH	1	0	1	2	0.348023
CRPC_554.ctDNA_T2	7	123514896	132192949	8678054	0.61	0.04	2	NLOH	2	0	2	2	0.348023
CRPC_554.ctDNA_T2	7	133848257	138602916	4754660	0.59	0.1	4	ALOH	3	0	3	2	0.348023
CRPC_554.ctDNA_T2	7	140158851	141955250	1796400	0.57	0.05	2	NLOH	2	0	2	2	0.348023
CRPC_554.ctDNA_T2	7	144227919	158851234	14623316	0.6	-0.11	1	DLOH	1	0	1	2	0.348023
CRPC_554.ctDNA_T2	8	1514009	4851787	3337779	0.56	0.14	5	GAIN	3	1	2	2	0.348023
CRPC_554.ctDNA_T2	8	6331517	8999187	2667671	0.59	0.03	2	NLOH	2	0	2	2	0.348023
CRPC_554.ctDNA_T2	8	9537427	10692158	1154732	0.58	0.15	4	ALOH	3	0	3	2	0.348023
CRPC_554.ctDNA_T2	8	11105077	16043667	4938591	0.57	0.01	2	NLOH	2	0	2	2	0.348023
CRPC_554.ctDNA_T2	8	17396380	17927327	530948	0.61	-0.18	1	DLOH	1	0	1	2	0.348023
CRPC_554.ctDNA_T2	8	18257854	28600572	10342719	0.73	-0.43	1	DLOH	1	0	1	1	1
CRPC_554.ctDNA_T2	8	29975231	42037924	12062694	0.6	0.03	2	NLOH	2	0	2	2	0.348023
CRPC_554.ctDNA_T2	8	51363078	102555060	51191983	0.58	0.1	4	ALOH	3	0	3	2	0.348023
CRPC_554.ctDNA_T2	8	103297707	104390224	1092518	0.64	-0.44	1	DLOH	1	0	1	1	1
CRPC_554.ctDNA_T2	8	105263248	105459793	196546	0.57	-0.17	1	DLOH	1	0	1	2	0.348023
CRPC_554.ctDNA_T2	8	106208967	144997927	38788961	0.58	0.11	5	GAIN	3	1	2	2	0.348023
CRPC_554.ctDNA_T2	9	1056959	31254567	30197609	0.71	-0.44	1	DLOH	1	0	1	1	1
CRPC_554.ctDNA_T2	9	32333940	34835273	2501334	0.6	0.34	5	GAIN	3	1	2	1	1
CRPC_554.ctDNA_T2	9	35556250	36169598	613349	0.59	0.02	3	HET	2	1	1	NA	NA
CRPC_554.ctDNA_T2	9	37020622	37782111	761490	0.67	-0.42	1	DLOH	1	0	1	1	1
CRPC_554.ctDNA_T2	9	71668197	140777306	69109110	0.58	0.04	2	NLOH	2	0	2	2	0.348023
CRPC_554.ctDNA_T2	10	3149402	14941654	11792253	0.71	-0.48	1	DLOH	1	0	1	1	1
CRPC_554.ctDNA_T2	10	15008493	15008493	1	0.89	-0.08	1	DLOH	1	0	1	2	0.348023
CRPC_554.ctDNA_T2	10	16911605	24669877	7758273	0.56	0.18	4	ALOH	3	0	3	2	0.348023
CRPC_554.ctDNA_T2	10	25313818	31001494	5687677	0.62	-0.12	1	DLOH	1	0	1	2	0.348023
CRPC_554.ctDNA_T2	10	31138817	35772402	4633586	0.62	-0.48	1	DLOH	1	0	1	1	1
CRPC_554.ctDNA_T2	10	43595968	76867899	33271932	0.63	0.46	13	ASCNA	6	1	5	2	0.348023
CRPC_554.ctDNA_T2	10	77376062	82363405	4987344	0.73	0.77	20	ALOH	8	0	8	2	0.348023
CRPC_554.ctDNA_T2	10	84718677	90774772	6056096	0.6	0.23	7	ASCNA	4	1	3	2	0.348023
CRPC_554.ctDNA_T2	10	91497631	98819317	7321687	0.58	0.17	4	ALOH	3	0	3	2	0.348023
CRPC_554.ctDNA_T2	10	98988759	100807933	1819175	0.56	0.23	7	ASCNA	4	1	3	2	0.348023
CRPC_554.ctDNA_T2	10	101090428	131967693	30877266	0.58	0.03	2	NLOH	2	0	2	2	0.348023
CRPC_554.ctDNA_T2	10	134013990	134981837	967848	0.59	0.11	4	ALOH	3	0	3	2	0.348023
CRPC_554.ctDNA_T2	11	2161858	17981047	15819190	0.57	0.07	2	NLOH	2	0	2	2	0.348023
CRPC_554.ctDNA_T2	11	18195348	33886294	15690947	0.59	-0.08	1	DLOH	1	0	1	2	0.348023
CRPC_554.ctDNA_T2	11	34502345	47863119	13360775	0.7	-0.47	1	DLOH	1	0	1	1	1
CRPC_554.ctDNA_T2	11	55064967	68855363	13790397	0.57	0.05	2	NLOH	2	0	2	2	0.348023
CRPC_554.ctDNA_T2	11	70007311	95713024	25705714	0.57	0.09	4	ALOH	3	0	3	2	0.348023
CRPC_554.ctDNA_T2	11	100814570	133805585	32991016	0.59	0	2	NLOH	2	0	2	2	0.348023
CRPC_554.ctDNA_T2	12	1748834	3950977	2202144	0.58	0.13	5	GAIN	3	1	2	2	0.348023
CRPC_554.ctDNA_T2	12	4461485	131622735	127161251	0.58	-0.01	2	NLOH	2	0	2	2	0.348023
CRPC_554.ctDNA_T2	13	21181659	43788158	22606500	0.58	0.05	2	NLOH	2	0	2	2	0.348023
CRPC_554.ctDNA_T2	13	45409735	113773159	68363425	0.71	-0.47	1	DLOH	1	0	1	1	1
CRPC_554.ctDNA_T2	14	21109141	104571820	83462680	0.57	-0.01	2	NLOH	2	0	2	2	0.348023
CRPC_554.ctDNA_T2	15	25154880	101968084	76813205	0.58	-0.03	2	NLOH	2	0	2	2	0.348023
CRPC_554.ctDNA_T2	16	2331430	25944700	23613271	0.59	0.17	4	ALOH	3	0	3	2	0.348023
CRPC_554.ctDNA_T2	16	27246617	31770723	4524107	0.57	0.21	7	ASCNA	4	1	3	2	0.348023
CRPC_554.ctDNA_T2	16	48242379	56995236	8752858	0.6	-0.15	1	DLOH	1	0	1	2	0.348023
CRPC_554.ctDNA_T2	16	57004889	66920452	9915564	0.56	0.04	2	NLOH	2	0	2	2	0.348023
CRPC_554.ctDNA_T2	16	67233266	84906098	17672833	0.61	-0.2	1	DLOH	1	0	1	2	0.348023
CRPC_554.ctDNA_T2	16	85141292	89986144	4844853	0.69	-0.44	1	DLOH	1	0	1	1	1
CRPC_554.ctDNA_T2	17	1370459	3704483	2334025	0.59	-0.02	2	NLOH	2	0	2	2	0.348023
CRPC_554.ctDNA_T2	17	3921307	3999199	77893	0.75	-0.04	2	NLOH	2	0	2	1	1
CRPC_554.ctDNA_T2	17	4391132	14608855	10217724	0.7	-0.46	1	DLOH	1	0	1	1	1
CRPC_554.ctDNA_T2	17	17035036	67513055	50478020	0.58	0.03	2	NLOH	2	0	2	2	0.348023
CRPC_554.ctDNA_T2	17	68237741	68237741	1	0.65	-0.23	1	DLOH	1	0	1	2	0.348023
CRPC_554.ctDNA_T2	17	70120551	73997474	3876924	0.7	-0.48	1	DLOH	1	0	1	1	1
CRPC_554.ctDNA_T2	17	74011452	74936576	925125	0.68	-0.12	1	DLOH	1	0	1	2	0.348023
CRPC_554.ctDNA_T2	17	75085434	80992932	5907499	0.57	0.02	2	NLOH	2	0	2	2	0.348023
CRPC_554.ctDNA_T2	18	2616457	77896242	75279786	0.58	0.02	2	NLOH	2	0	2	2	0.348023
CRPC_554.ctDNA_T2	19	2099250	11558275	9459026	0.61	-0.15	1	DLOH	1	0	1	2	0.348023
CRPC_554.ctDNA_T2	19	12385749	23837145	11451397	0.59	0.04	2	NLOH	2	0	2	2	0.348023
CRPC_554.ctDNA_T2	19	29567134	46998236	17431103	0.71	-0.43	1	DLOH	1	0	1	1	1
CRPC_554.ctDNA_T2	19	47193850	52660279	5466430	0.78	-0.03	2	NLOH	2	0	2	1	1
CRPC_554.ctDNA_T2	19	52825235	52937339	112105	0.59	0.02	2	NLOH	2	0	2	2	0.348023
CRPC_554.ctDNA_T2	19	53117017	53994802	877786	0.65	0.27	6	ALOH	4	0	4	2	0.348023
CRPC_554.ctDNA_T2	19	54276156	58991900	4715745	0.62	0.38	10	ASCNA	5	1	4	2	0.348023
CRPC_554.ctDNA_T2	20	1223495	4163302	2939808	0.57	0.1	5	GAIN	3	1	2	2	0.348023
CRPC_554.ctDNA_T2	20	4680251	56821127	52140877	0.58	0.04	2	NLOH	2	0	2	2	0.348023
CRPC_554.ctDNA_T2	20	57415110	60989185	3574076	0.58	0.13	5	GAIN	3	1	2	2	0.348023
CRPC_554.ctDNA_T2	21	19165942	47961711	28795770	0.57	0.08	5	GAIN	3	1	2	2	0.348023
CRPC_554.ctDNA_T2	22	22036832	45914461	23877630	0.58	0	2	NLOH	2	0	2	2	0.348023
CRPC_554.ctDNA_T2	22	46114398	46652959	538562	0.53	-0.3	0	HOMD	0	0	0	2	0.348023
CRPC_554.ctDNA_T2	22	47309247	47311404	2158	0.66	0.01	2	NLOH	2	0	2	2	0.348023
CRPC_554.ctDNA	1	5934837	16963611	11028775	0.57	0	3	HET	2	1	1	NA	NA
CRPC_554.ctDNA	1	18149566	90493026	72343461	0.6	-0.22	1	DLOH	1	0	1	2	0.820028
CRPC_554.ctDNA	1	91383589	110998854	19615266	0.58	-0.06	2	NLOH	2	0	2	2	0.820028
CRPC_554.ctDNA	1	111726213	111891192	164980	0.57	-0.27	1	DLOH	1	0	1	2	0.820028
CRPC_554.ctDNA	1	112026198	247991516	135965319	0.58	-0.01	3	HET	2	1	1	NA	NA
CRPC_554.ctDNA	2	1426787	20845273	19418487	0.58	0.01	3	HET	2	1	1	NA	NA
CRPC_554.ctDNA	2	24256071	38178406	13922336	0.61	-0.21	1	DLOH	1	0	1	2	0.820028
CRPC_554.ctDNA	2	39198966	86850022	47651057	0.62	-0.25	1	DLOH	1	0	1	1	1
CRPC_554.ctDNA	2	99272802	242758179	143485378	0.58	-0.03	3	HET	2	1	1	NA	NA
CRPC_554.ctDNA	3	1214847	189713205	188498359	0.58	0.03	3	HET	2	1	1	NA	NA
CRPC_554.ctDNA	3	190030680	196746629	6715950	0.64	-0.25	1	DLOH	1	0	1	1	1
CRPC_554.ctDNA	4	2275835	63682943	61407109	0.59	0.01	3	HET	2	1	1	NA	NA
CRPC_554.ctDNA	4	68436883	68928740	491858	0.65	-0.24	1	DLOH	1	0	1	2	0.820028
CRPC_554.ctDNA	4	69057073	190677356	121620284	0.6	0	2	NLOH	2	0	2	2	0.820028
CRPC_554.ctDNA	5	1063998	179734312	178670315	0.58	-0.02	3	HET	2	1	1	NA	NA
CRPC_554.ctDNA	6	1726623	110778128	109051506	0.58	-0.01	3	HET	2	1	1	NA	NA
CRPC_554.ctDNA	6	111628626	127797374	16168749	0.63	-0.26	1	DLOH	1	0	1	1	1
CRPC_554.ctDNA	6	128403745	169982927	41579183	0.59	0	3	HET	2	1	1	NA	NA
CRPC_554.ctDNA	7	1028448	24329133	23300686	0.62	-0.26	1	DLOH	1	0	1	1	1
CRPC_554.ctDNA	7	25181912	25989520	807609	0.57	-0.22	1	DLOH	1	0	1	2	0.820028
CRPC_554.ctDNA	7	26316172	73814749	47498578	0.61	0.3	7	ASCNA	4	1	3	2	0.820028
CRPC_554.ctDNA	7	75155300	158851234	83695935	0.58	0	3	HET	2	1	1	NA	NA
CRPC_554.ctDNA	8	1514009	16043667	14529659	0.58	-0.01	3	HET	2	1	1	NA	NA
CRPC_554.ctDNA	8	17396380	17930772	534393	0.62	-0.14	1	DLOH	1	0	1	2	0.820028
CRPC_554.ctDNA	8	18257854	28600572	10342719	0.61	-0.26	1	DLOH	1	0	1	1	1
CRPC_554.ctDNA	8	29975231	102555060	72579830	0.58	0	3	HET	2	1	1	NA	NA
CRPC_554.ctDNA	8	103297707	105459793	2162087	0.63	-0.26	1	DLOH	1	0	1	2	0.820028
CRPC_554.ctDNA	8	106208967	144997927	38788961	0.58	0.03	3	HET	2	1	1	NA	NA
CRPC_554.ctDNA	9	1056959	31254567	30197609	0.67	-0.25	1	DLOH	1	0	1	1	1
CRPC_554.ctDNA	9	32333940	34835273	2501334	0.58	0.18	5	GAIN	3	1	2	1	1
CRPC_554.ctDNA	9	35556250	140777306	105221057	0.58	0.02	3	HET	2	1	1	NA	NA
CRPC_554.ctDNA	10	3149402	14941654	11792253	0.62	-0.26	1	DLOH	1	0	1	1	1
CRPC_554.ctDNA	10	15008493	24669877	9661385	0.56	0.22	5	GAIN	3	1	2	1	1
CRPC_554.ctDNA	10	25313818	31001494	5687677	0.59	0	3	HET	2	1	1	NA	NA
CRPC_554.ctDNA	10	31138817	35484949	4346133	0.63	-0.28	1	DLOH	1	0	1	1	1
CRPC_554.ctDNA	10	43595968	100807933	57211966	0.6	0.23	5	GAIN	3	1	2	1	1
CRPC_554.ctDNA	10	101090428	134981837	33891410	0.57	-0.01	3	HET	2	1	1	NA	NA
CRPC_554.ctDNA	11	2161858	34969112	32807255	0.58	0.01	3	HET	2	1	1	NA	NA
CRPC_554.ctDNA	11	35323200	47863119	12539920	0.62	-0.27	1	DLOH	1	0	1	1	1
CRPC_554.ctDNA	11	55064967	133805585	78740619	0.58	0	3	HET	2	1	1	NA	NA
CRPC_554.ctDNA	12	1748834	131622735	129873902	0.58	-0.01	3	HET	2	1	1	NA	NA
CRPC_554.ctDNA	13	21181659	43788158	22606500	0.61	0.01	3	HET	2	1	1	NA	NA
CRPC_554.ctDNA	13	45409735	113773159	68363425	0.61	-0.26	1	DLOH	1	0	1	1	1
CRPC_554.ctDNA	14	21109141	104571820	83462680	0.59	0	3	HET	2	1	1	NA	NA
CRPC_554.ctDNA	15	25154880	101968084	76813205	0.57	-0.02	3	HET	2	1	1	NA	NA
CRPC_554.ctDNA	16	2331430	84906098	82574669	0.57	0.01	3	HET	2	1	1	NA	NA
CRPC_554.ctDNA	16	85141292	89986144	4844853	0.59	-0.24	1	DLOH	1	0	1	2	0.820028
CRPC_554.ctDNA	17	1370459	3999199	2628741	0.58	-0.03	3	HET	2	1	1	NA	NA
CRPC_554.ctDNA	17	4391132	14608855	10217724	0.62	-0.25	1	DLOH	1	0	1	1	1
CRPC_554.ctDNA	17	17035036	68237741	51202706	0.58	0.01	3	HET	2	1	1	NA	NA
CRPC_554.ctDNA	17	70120551	73997474	3876924	0.64	-0.27	1	DLOH	1	0	1	1	1
CRPC_554.ctDNA	17	74011452	80992932	6981481	0.58	0.01	3	HET	2	1	1	NA	NA
CRPC_554.ctDNA	18	2616457	77896242	75279786	0.58	0	3	HET	2	1	1	NA	NA
CRPC_554.ctDNA	19	2099250	23837145	21737896	0.58	-0.03	3	HET	2	1	1	NA	NA
CRPC_554.ctDNA	19	29567134	45974593	16407460	0.63	-0.26	1	DLOH	1	0	1	1	1
CRPC_554.ctDNA	19	46129999	46998236	868238	0.57	-0.2	1	DLOH	1	0	1	2	0.820028
CRPC_554.ctDNA	19	47193850	52937339	5743490	0.64	-0.05	2	NLOH	2	0	2	2	0.820028
CRPC_554.ctDNA	19	53117017	58991900	5874884	0.58	0.19	5	GAIN	3	1	2	2	0.820028
CRPC_554.ctDNA	20	1223495	60989185	59765691	0.58	0.01	3	HET	2	1	1	NA	NA
CRPC_554.ctDNA	21	19165942	47961711	28795770	0.57	0.04	3	HET	2	1	1	NA	NA
CRPC_554.ctDNA	22	22036832	47311404	25274573	0.57	0.01	3	HET	2	1	1	NA	NA
MBC_288.ctDNA_T2	1	4772053	75685403	70913351	0.61	-0.01	3	HET	2	1	1	NA	NA
MBC_288.ctDNA_T2	1	79215916	96913765	17697850	0.83	-0.76	1	DLOH	1	0	1	1	1
MBC_288.ctDNA_T2	1	100203648	111957245	11753598	0.6	0.01	3	HET	2	1	1	NA	NA
MBC_288.ctDNA_T2	1	112234068	112234068	1	0.82	-0.69	1	DLOH	1	0	1	1	1
MBC_288.ctDNA_T2	1	114438951	114438951	1	0.83	-0.22	2	NLOH	2	0	2	1	1
MBC_288.ctDNA_T2	1	115829313	115829313	1	0.6	0.44	5	GAIN	3	1	2	1	1
MBC_288.ctDNA_T2	1	116206951	116605423	398473	0.73	0.68	7	ASCNA	4	1	3	1	1
MBC_288.ctDNA_T2	1	117122130	119627856	2505727	0.65	0	3	HET	2	1	1	NA	NA
MBC_288.ctDNA_T2	1	151006539	167992344	16985806	0.64	0.49	5	GAIN	3	1	2	1	1
MBC_288.ctDNA_T2	1	168059866	173952539	5892674	0.77	0.8	7	ASCNA	4	1	3	1	1
MBC_288.ctDNA_T2	1	175014250	180905352	5891103	0.68	0.49	5	GAIN	3	1	2	1	1
MBC_288.ctDNA_T2	1	181024404	186277989	5253586	0.62	0.81	8	BCNA	4	2	2	1	1
MBC_288.ctDNA_T2	1	187532575	240351628	52819054	0.67	0.48	5	GAIN	3	1	2	1	1
MBC_288.ctDNA_T2	1	241100122	247769592	6669471	0.75	-0.77	1	DLOH	1	0	1	1	1
MBC_288.ctDNA_T2	2	1647171	190571776	188924606	0.62	-0.02	3	HET	2	1	1	NA	NA
MBC_288.ctDNA_T2	2	191919354	191919354	1	0.52	-0.54	1	DLOH	1	0	1	1	1
MBC_288.ctDNA_T2	2	196720705	242082222	45361518	0.62	0.01	3	HET	2	1	1	NA	NA
MBC_288.ctDNA_T2	3	1215013	101085413	99870401	0.61	0	3	HET	2	1	1	NA	NA
MBC_288.ctDNA_T2	3	105260518	109052732	3792215	0.66	0.48	5	GAIN	3	1	2	1	1
MBC_288.ctDNA_T2	3	111677526	121724038	10046513	0.62	-0.01	3	HET	2	1	1	NA	NA
MBC_288.ctDNA_T2	3	122843110	148904434	26061325	0.82	-0.67	1	DLOH	1	0	1	1	1
MBC_288.ctDNA_T2	3	149258066	161042833	11784768	0.61	-0.17	3	HET	2	1	1	NA	NA
MBC_288.ctDNA_T2	3	167000256	174814920	7814665	0.67	0.48	5	GAIN	3	1	2	1	1
MBC_288.ctDNA_T2	3	176765269	184922294	8157026	0.78	0.79	7	ASCNA	4	1	3	1	1
MBC_288.ctDNA_T2	3	185135935	196778438	11642504	0.68	0.45	5	GAIN	3	1	2	1	1
MBC_288.ctDNA_T2	4	2439932	189660025	187220094	0.62	0.01	3	HET	2	1	1	NA	NA
MBC_288.ctDNA_T2	5	1212357	6602544	5390188	0.65	0.17	3	HET	2	1	1	NA	NA
MBC_288.ctDNA_T2	5	7302009	16711451	9409443	0.65	0.49	5	GAIN	3	1	2	1	1
MBC_288.ctDNA_T2	5	22078584	179743731	157665148	0.6	0	3	HET	2	1	1	NA	NA
MBC_288.ctDNA_T2	6	2675271	8667837	5992567	0.61	-0.01	3	HET	2	1	1	NA	NA
MBC_288.ctDNA_T2	6	10882070	20481678	9599609	0.67	0.43	5	GAIN	3	1	2	1	1
MBC_288.ctDNA_T2	6	22136879	32800224	10663346	0.61	0	3	HET	2	1	1	NA	NA
MBC_288.ctDNA_T2	6	33095647	39828862	6733216	0.82	-0.71	1	DLOH	1	0	1	1	1
MBC_288.ctDNA_T2	6	41658889	44280812	2621924	0.58	0	3	HET	2	1	1	NA	NA
MBC_288.ctDNA_T2	6	46657057	76624741	29967685	0.78	-0.72	1	DLOH	1	0	1	1	1
MBC_288.ctDNA_T2	6	78172260	78172260	1	0.64	0.73	8	BCNA	4	2	2	1	1
MBC_288.ctDNA_T2	6	79424433	79424433	1	0.71	1.17	10	ASCNA	5	1	4	1	1
MBC_288.ctDNA_T2	6	80777608	80912746	135139	0.8	-0.39	1	DLOH	1	0	1	1	1
MBC_288.ctDNA_T2	6	84375377	84799185	423809	0.93	1.35	12	ALOH	6	0	6	1	1
MBC_288.ctDNA_T2	6	85140178	89981413	4841236	0.9	1.76	21	ASCNA	8	1	7	1	1
MBC_288.ctDNA_T2	6	90390443	92525884	2135442	0.96	-0.71	1	DLOH	1	0	1	1	1
MBC_288.ctDNA_T2	6	97339088	97694097	355010	0.8	1.12	10	ASCNA	5	1	4	1	1
MBC_288.ctDNA_T2	6	99323424	99623458	300035	0.79	0.51	4	ALOH	3	0	3	1	1
MBC_288.ctDNA_T2	6	108029091	151152656	43123566	0.75	-0.72	1	DLOH	1	0	1	1	1
MBC_288.ctDNA_T2	6	152129077	155577823	3448747	0.91	-0.05	2	NLOH	2	0	2	1	1
MBC_288.ctDNA_T2	6	158475941	169982927	11506987	0.82	-0.68	1	DLOH	1	0	1	1	1
MBC_288.ctDNA_T2	7	1886937	4213975	2327039	0.85	-0.57	1	DLOH	1	0	1	1	1
MBC_288.ctDNA_T2	7	5528883	43982482	38453600	0.62	0.02	3	HET	2	1	1	NA	NA
MBC_288.ctDNA_T2	7	44284564	48467355	4182792	0.61	0.53	5	GAIN	3	1	2	1	1
MBC_288.ctDNA_T2	7	51096036	96279746	45183711	0.62	-0.03	3	HET	2	1	1	NA	NA
MBC_288.ctDNA_T2	7	101200727	158896517	57695791	0.82	-0.7	1	DLOH	1	0	1	1	1
MBC_288.ctDNA_T2	8	1791685	18729818	16938134	0.74	0.83	7	ASCNA	4	1	3	1	1
MBC_288.ctDNA_T2	8	19263003	33166564	13903562	0.64	0.46	5	GAIN	3	1	2	1	1
MBC_288.ctDNA_T2	8	36664834	38684853	2020020	0.7	0.72	7	ASCNA	4	1	3	1	1
MBC_288.ctDNA_T2	8	40666189	41585384	919196	0.71	1.3	14	UBCNA	6	2	4	1	1
MBC_288.ctDNA_T2	8	47491073	64048355	16557283	0.58	0.83	8	BCNA	4	2	2	1	1
MBC_288.ctDNA_T2	8	66517486	69688772	3171287	0.71	1.31	22	UBCNA	8	2	6	1	1
MBC_288.ctDNA_T2	8	71012811	71012811	1	0.6	0.95	8	BCNA	4	2	2	1	1
MBC_288.ctDNA_T2	8	72211834	82720700	10508867	0.7	1.56	14	UBCNA	6	2	4	1	1
MBC_288.ctDNA_T2	8	87229948	89497868	2267921	0.71	0.41	5	GAIN	3	1	2	1	1
MBC_288.ctDNA_T2	8	91940446	94831346	2890901	0.53	0.99	8	BCNA	4	2	2	1	1
MBC_288.ctDNA_T2	8	97384408	101661603	4277196	0.63	0.46	5	GAIN	3	1	2	1	1
MBC_288.ctDNA_T2	8	102555474	118844039	16288566	0.58	0.8	8	BCNA	4	2	2	1	1
MBC_288.ctDNA_T2	8	123781617	126142476	2360860	0.65	1.02	14	UBCNA	6	2	4	1	1
MBC_288.ctDNA_T2	8	130741521	133187675	2446155	0.6	0.25	5	GAIN	3	1	2	1	1
MBC_288.ctDNA_T2	8	133910388	144992103	11081716	0.9	0.12	2	NLOH	2	0	2	1	1
MBC_288.ctDNA_T2	9	4850436	36087876	31237441	0.8	-0.74	1	DLOH	1	0	1	1	1
MBC_288.ctDNA_T2	9	37488009	132897231	95409223	0.62	-0.02	3	HET	2	1	1	NA	NA
MBC_288.ctDNA_T2	9	134021630	134658090	636461	0.89	-0.41	1	DLOH	1	0	1	1	1
MBC_288.ctDNA_T2	9	135139901	140777306	5637406	0.64	0.17	3	HET	2	1	1	NA	NA
MBC_288.ctDNA_T2	10	3147192	121436362	118289171	0.6	0.01	3	HET	2	1	1	NA	NA
MBC_288.ctDNA_T2	10	122665459	124746801	2081343	0.73	0.49	5	GAIN	3	1	2	1	1
MBC_288.ctDNA_T2	10	126090430	134981837	8891408	0.6	0.02	3	HET	2	1	1	NA	NA
MBC_288.ctDNA_T2	11	2016619	31327316	29310698	0.61	0	3	HET	2	1	1	NA	NA
MBC_288.ctDNA_T2	11	32874926	36596200	3721275	0.67	0.47	5	GAIN	3	1	2	1	1
MBC_288.ctDNA_T2	11	43852491	58715285	14862795	0.61	0	3	HET	2	1	1	NA	NA
MBC_288.ctDNA_T2	11	59189912	59814173	624262	0.77	1.61	17	ASCNA	7	1	6	1	1
MBC_288.ctDNA_T2	11	60105199	60107470	2272	0.92	0.46	4	ALOH	3	0	3	1	1
MBC_288.ctDNA_T2	11	60173360	60899767	726408	0.62	0.46	5	GAIN	3	1	2	1	1
MBC_288.ctDNA_T2	11	61404336	62933774	1529439	0.84	1.58	10	ASCNA	5	1	4	1	1
MBC_288.ctDNA_T2	11	63883985	66456387	2572403	0.62	0.02	3	HET	2	1	1	NA	NA
MBC_288.ctDNA_T2	11	68701948	77051820	8349873	0.96	1.8	20	ALOH	8	0	8	1	1
MBC_288.ctDNA_T2	11	77412851	78399121	986271	0.79	2.13	21	ASCNA	8	1	7	1	1
MBC_288.ctDNA_T2	11	82535963	86947765	4411803	0.9	0.02	2	NLOH	2	0	2	1	1
MBC_288.ctDNA_T2	11	90016778	108384207	18367430	0.9	-0.75	1	DLOH	1	0	1	1	1
MBC_288.ctDNA_T2	11	110451885	118983434	8531550	0.92	0	2	NLOH	2	0	2	1	1
MBC_288.ctDNA_T2	11	119002439	121493001	2490563	0.95	0.47	4	ALOH	3	0	3	1	1
MBC_288.ctDNA_T2	11	122646967	133814191	11167225	0.92	0.02	2	NLOH	2	0	2	1	1
MBC_288.ctDNA_T2	12	1553797	66849408	65295612	0.63	0.01	3	HET	2	1	1	NA	NA
MBC_288.ctDNA_T2	12	67699536	80828843	13129308	0.75	0.99	10	ASCNA	5	1	4	1	1
MBC_288.ctDNA_T2	12	81655861	81696487	40627	0.57	0.8	8	BCNA	4	2	2	1	1
MBC_288.ctDNA_T2	12	83893084	97254620	13361537	0.64	-0.04	3	HET	2	1	1	NA	NA
MBC_288.ctDNA_T2	12	98711674	124008073	25296400	0.85	-0.69	1	DLOH	1	0	1	1	1
MBC_288.ctDNA_T2	12	129500352	129500352	1	0.67	-0.12	3	HET	2	1	1	NA	NA
MBC_288.ctDNA_T2	12	131603031	131603031	1	1	-0.56	1	DLOH	1	0	1	1	1
MBC_288.ctDNA_T2	13	20138252	55015244	34876993	0.71	-0.71	1	DLOH	1	0	1	1	1
MBC_288.ctDNA_T2	13	76423248	103504517	27081270	0.88	0	2	NLOH	2	0	2	1	1
MBC_288.ctDNA_T2	13	106119446	107516570	1397125	0.92	0.5	4	ALOH	3	0	3	1	1
MBC_288.ctDNA_T2	13	109459020	113770068	4311049	0.91	0.02	2	NLOH	2	0	2	1	1
MBC_288.ctDNA_T2	14	21109141	33293531	12184391	0.6	0.01	3	HET	2	1	1	NA	NA
MBC_288.ctDNA_T2	14	34904445	37203697	2299253	0.64	0.44	5	GAIN	3	1	2	1	1
MBC_288.ctDNA_T2	14	38016099	81744736	43728638	0.6	-0.01	3	HET	2	1	1	NA	NA
MBC_288.ctDNA_T2	14	86089315	88970925	2881611	0.63	0.49	5	GAIN	3	1	2	1	1
MBC_288.ctDNA_T2	14	90095445	104199356	14103912	0.62	-0.01	3	HET	2	1	1	NA	NA
MBC_288.ctDNA_T2	15	25414653	66064421	40649769	0.62	-0.04	3	HET	2	1	1	NA	NA
MBC_288.ctDNA_T2	15	66618342	101970323	35351982	0.64	0.47	5	GAIN	3	1	2	1	1
MBC_288.ctDNA_T2	16	2034661	2986431	951771	0.81	0.93	7	ASCNA	4	1	3	1	1
MBC_288.ctDNA_T2	16	3405986	3721773	315788	0.91	-0.3	2	NLOH	2	0	2	1	1
MBC_288.ctDNA_T2	16	4027605	17292074	13264470	0.71	0.74	7	ASCNA	4	1	3	1	1
MBC_288.ctDNA_T2	16	19222713	27974487	8751775	0.65	0.44	5	GAIN	3	1	2	1	1
MBC_288.ctDNA_T2	16	31095171	58750158	27654988	0.6	0.03	3	HET	2	1	1	NA	NA
MBC_288.ctDNA_T2	16	65022114	66762847	1740734	0.94	-0.66	1	DLOH	1	0	1	1	1
MBC_288.ctDNA_T2	16	67671804	71237587	3565784	0.91	0	2	NLOH	2	0	2	1	1
MBC_288.ctDNA_T2	16	72040032	89877269	17837238	0.83	-0.69	1	DLOH	1	0	1	1	1
MBC_288.ctDNA_T2	17	1377943	80923536	79545594	0.6	0	3	HET	2	1	1	NA	NA
MBC_288.ctDNA_T2	18	2885118	77896242	75011125	0.62	0.01	3	HET	2	1	1	NA	NA
MBC_288.ctDNA_T2	19	2043271	4852337	2809067	0.64	0.14	3	HET	2	1	1	NA	NA
MBC_288.ctDNA_T2	19	6679511	19452249	12772739	0.83	-0.68	1	DLOH	1	0	1	1	1
MBC_288.ctDNA_T2	19	21145956	21948570	802615	0.7	-0.08	3	HET	2	1	1	NA	NA
MBC_288.ctDNA_T2	19	22153495	23159486	1005992	0.67	0.57	5	GAIN	3	1	2	1	1
MBC_288.ctDNA_T2	19	30192475	31038995	846521	0.65	1.41	14	UBCNA	6	2	4	1	1
MBC_288.ctDNA_T2	19	33076973	33878837	801865	0.72	0.77	7	ASCNA	4	1	3	1	1
MBC_288.ctDNA_T2	19	34080228	42603776	8523549	0.69	0.54	5	GAIN	3	1	2	1	1
MBC_288.ctDNA_T2	19	44001891	56981382	12979492	0.61	-0.01	3	HET	2	1	1	NA	NA
MBC_288.ctDNA_T2	19	57006415	58485439	1479025	0.85	-0.52	1	DLOH	1	0	1	1	1
MBC_288.ctDNA_T2	20	1108122	57829301	56721180	0.62	0.03	3	HET	2	1	1	NA	NA
MBC_288.ctDNA_T2	20	60145672	60989185	843514	0.64	0.28	5	GAIN	3	1	2	1	1
MBC_288.ctDNA_T2	21	19167479	47970581	28803103	0.64	0.01	3	HET	2	1	1	NA	NA
MBC_288.ctDNA_T2	22	22025476	36983428	14957953	0.59	0.01	3	HET	2	1	1	NA	NA
MBC_288.ctDNA_T2	22	37163329	45937384	8774056	0.67	0.45	5	GAIN	3	1	2	1	1
MBC_288.ctDNA_T2	22	46786315	48940644	2154330	0.62	0.05	3	HET	2	1	1	NA	NA
MBC_288.ctDNA_T2	X	6975752	77381014	70405263	0.64	0	3	HET	2	1	1	NA	NA
MBC_288.ctDNA_T2	X	79698593	79698593	1	0.71	0.5	5	GAIN	3	1	2	1	1
MBC_288.ctDNA_T2	X	100743826	135430044	34686219	0.95	-0.73	1	DLOH	1	0	1	1	1
MBC_315.ctDNA	1	4772053	7889941	3117889	0.58	-0.02	1	DLOH	1	0	1	2	0.437839
MBC_315.ctDNA	1	8390888	10511544	2120657	0.6	-0.15	1	DLOH	1	0	1	1	1
MBC_315.ctDNA	1	11579470	12942862	1363393	0.53	0.05	3	HET	2	1	1	NA	NA
MBC_315.ctDNA	1	14096821	16963611	2866791	0.65	-0.17	1	DLOH	1	0	1	1	1
MBC_315.ctDNA	1	18021406	18149566	128161	0.56	0.05	1	DLOH	1	0	1	2	0.437839
MBC_315.ctDNA	1	19166294	23965704	4799411	0.61	-0.19	1	DLOH	1	0	1	1	1
MBC_315.ctDNA	1	24022437	34238283	10215847	0.56	0.01	3	HET	2	1	1	NA	NA
MBC_315.ctDNA	1	35223345	37959470	2736126	0.56	-0.22	1	DLOH	1	0	1	1	1
MBC_315.ctDNA	1	38184316	41298652	3114337	0.6	-0.02	2	NLOH	2	0	2	1	1
MBC_315.ctDNA	1	42630364	43917637	1287274	0.58	-0.22	1	DLOH	1	0	1	1	1
MBC_315.ctDNA	1	44070691	45504720	1434030	0.58	-0.06	1	DLOH	1	0	1	2	0.437839
MBC_315.ctDNA	1	46493460	55474325	8980866	0.59	-0.22	1	DLOH	1	0	1	1	1
MBC_315.ctDNA	1	57004178	59002221	1998044	0.62	0.03	1	DLOH	1	0	1	2	0.437839
MBC_315.ctDNA	1	59127207	65316675	6189469	0.58	-0.22	1	DLOH	1	0	1	1	1
MBC_315.ctDNA	1	66058513	70904800	4846288	0.59	0	2	NLOH	2	0	2	1	1
MBC_315.ctDNA	1	72740734	85742012	13001279	0.58	-0.22	1	DLOH	1	0	1	1	1
MBC_315.ctDNA	1	86252025	90049040	3797016	0.6	-0.01	1	DLOH	1	0	1	2	0.437839
MBC_315.ctDNA	1	91781644	111061062	19279419	0.61	-0.25	1	DLOH	1	0	1	1	1
MBC_315.ctDNA	1	111661528	112329838	668311	0.59	-0.09	1	DLOH	1	0	1	2	0.437839
MBC_315.ctDNA	1	114196495	119988784	5792290	0.6	-0.21	1	DLOH	1	0	1	1	1
MBC_315.ctDNA	1	150531008	166958710	16427703	0.56	0.06	4	ALOH	3	0	3	2	0.437839
MBC_315.ctDNA	1	167042762	167849414	806653	0.57	-0.11	1	DLOH	1	0	1	2	0.437839
MBC_315.ctDNA	1	168215575	202977809	34762235	0.58	0.05	4	ALOH	3	0	3	2	0.437839
MBC_315.ctDNA	1	203003870	203766827	762958	0.54	-0.11	1	DLOH	1	0	1	2	0.437839
MBC_315.ctDNA	1	204085609	247836008	43750400	0.58	0.08	4	ALOH	3	0	3	2	0.437839
MBC_315.ctDNA	2	1460004	186671912	185211909	0.58	-0.01	3	HET	2	1	1	NA	NA
MBC_315.ctDNA	2	187487160	188690750	1203591	0.57	-0.23	1	DLOH	1	0	1	1	1
MBC_315.ctDNA	2	189849773	191354491	1504719	0.54	0.01	3	HET	2	1	1	NA	NA
MBC_315.ctDNA	2	197106759	242758179	45651421	0.61	-0.2	1	DLOH	1	0	1	1	1
MBC_315.ctDNA	3	1418753	24168981	22750229	0.56	0	3	HET	2	1	1	NA	NA
MBC_315.ctDNA	3	27047659	81792730	54745072	0.6	-0.21	1	DLOH	1	0	1	1	1
MBC_315.ctDNA	3	88999499	196674749	107675251	0.58	0	3	HET	2	1	1	NA	NA
MBC_315.ctDNA	4	2275835	190675955	188400121	0.57	0	3	HET	2	1	1	NA	NA
MBC_315.ctDNA	5	1076245	174953743	173877499	0.57	0	3	HET	2	1	1	NA	NA
MBC_315.ctDNA	5	176047761	179729519	3681759	0.58	0.07	4	ALOH	3	0	3	2	0.437839
MBC_315.ctDNA	6	1726623	5431340	3704718	0.6	-0.06	2	NLOH	2	0	2	2	0.437839
MBC_315.ctDNA	6	6145726	52878637	46732912	0.58	0.11	4	ALOH	3	0	3	2	0.437839
MBC_315.ctDNA	6	53160383	169982927	116822545	0.58	-0.02	3	HET	2	1	1	NA	NA
MBC_315.ctDNA	7	2577781	89856644	87278864	0.57	0	3	HET	2	1	1	NA	NA
MBC_315.ctDNA	7	92733766	133749164	41015399	0.6	-0.16	1	DLOH	1	0	1	1	1
MBC_315.ctDNA	7	134131955	150878260	16746306	0.6	0	2	NLOH	2	0	2	1	1
MBC_315.ctDNA	7	151048484	158827326	7778843	0.58	-0.21	1	DLOH	1	0	1	1	1
MBC_315.ctDNA	8	1123630	88622043	87498414	0.57	-0.01	3	HET	2	1	1	NA	NA
MBC_315.ctDNA	8	90955624	144945191	53989568	0.57	0.18	4	ALOH	3	0	3	2	0.437839
MBC_315.ctDNA	9	2170512	37740637	35570126	0.6	-0.19	1	DLOH	1	0	1	1	1
MBC_315.ctDNA	9	71114312	140777306	69662995	0.58	0	3	HET	2	1	1	NA	NA
MBC_315.ctDNA	10	1018585	134981837	133963253	0.58	0	3	HET	2	1	1	NA	NA
MBC_315.ctDNA	11	2016619	47863119	45846501	0.58	-0.01	3	HET	2	1	1	NA	NA
MBC_315.ctDNA	11	55071508	60689445	5617938	0.6	-0.24	1	DLOH	1	0	1	1	1
MBC_315.ctDNA	11	61099072	61543499	444428	0.55	-0.1	1	DLOH	1	0	1	2	0.437839
MBC_315.ctDNA	11	62293822	63682869	1389048	0.57	0	2	NLOH	2	0	2	2	0.437839
MBC_315.ctDNA	11	64942483	66626234	1683752	0.56	0.07	4	ALOH	3	0	3	2	0.437839
MBC_315.ctDNA	11	68171013	70279766	2108754	0.59	0.28	10	ASCNA	5	1	4	2	0.437839
MBC_315.ctDNA	11	72281818	77051820	4770003	0.65	0.58	13	ASCNA	6	1	5	1	1
MBC_315.ctDNA	11	79700145	79700145	1	0.57	0.18	5	GAIN	3	1	2	1	1
MBC_315.ctDNA	11	82924358	133814191	50889834	0.59	-0.21	1	DLOH	1	0	1	1	1
MBC_315.ctDNA	12	1040373	131620578	130580206	0.58	0.01	3	HET	2	1	1	NA	NA
MBC_315.ctDNA	13	20137790	113819009	93681220	0.58	0	3	HET	2	1	1	NA	NA
MBC_315.ctDNA	14	21024786	104640011	83615226	0.58	0	3	HET	2	1	1	NA	NA
MBC_315.ctDNA	15	25304777	101791359	76486583	0.57	-0.01	3	HET	2	1	1	NA	NA
MBC_315.ctDNA	16	2015121	31926619	29911499	0.57	0.19	5	GAIN	3	1	2	1	1
MBC_315.ctDNA	16	47117654	89998957	42881304	0.62	0.01	2	NLOH	2	0	2	1	1
MBC_315.ctDNA	17	1370542	12898994	11528453	0.59	-0.2	1	DLOH	1	0	1	1	1
MBC_315.ctDNA	17	17046024	70120551	53074528	0.57	0.01	3	HET	2	1	1	NA	NA
MBC_315.ctDNA	17	71192663	76993546	5800884	0.57	0.07	4	ALOH	3	0	3	2	0.437839
MBC_315.ctDNA	17	78024094	80904844	2880751	0.56	0.03	2	NLOH	2	0	2	2	0.437839
MBC_315.ctDNA	18	2705700	25573401	22867702	0.58	-0.01	3	HET	2	1	1	NA	NA
MBC_315.ctDNA	18	28605715	77895192	49289478	0.57	-0.17	1	DLOH	1	0	1	1	1
MBC_315.ctDNA	19	2050823	48869178	46818356	0.61	-0.17	1	DLOH	1	0	1	1	1
MBC_315.ctDNA	19	49183705	52856955	3673251	0.65	0.21	9	ALOH	5	0	5	2	0.437839
MBC_315.ctDNA	19	53015384	58991900	5976517	0.74	0.52	6	ALOH	4	0	4	1	1
MBC_315.ctDNA	20	1223234	45204266	43981033	0.57	0.05	4	ALOH	3	0	3	2	0.437839
MBC_315.ctDNA	20	46256424	60990606	14734183	0.58	0.2	10	ASCNA	5	1	4	2	0.437839
MBC_315.ctDNA	21	16339172	47971539	31632368	0.58	0	3	HET	2	1	1	NA	NA
MBC_315.ctDNA	22	22036832	48940644	26903813	0.6	-0.2	1	DLOH	1	0	1	1	1
MBC_315.ctDNA	X	5808861	150565330	144756470	0.58	0	3	HET	2	1	1	NA	NA

## Sheet: c) MBC WGS (1x)
ID	chrom	start	end	num.mark	Seg.CN	copy.number	call	subclone.status
MBC_191.TM	1	1000001	97000000	96	-0.773188	1	HETD	0
MBC_191.TM	1	97000001	107000000	10	-0.125728	6	HLAMP2	1
MBC_191.TM	1	107000001	153000000	46	0.320698	7	HLAMP3	1
MBC_191.TM	1	153000001	156000000	3	1.43404	4	AMP	0
MBC_191.TM	1	156000001	171000000	15	-0.829678	1	HETD	0
MBC_191.TM	1	171000001	183000000	12	0.441319	7	HLAMP3	1
MBC_191.TM	1	183000001	209000000	26	1.5169	5	HLAMP	0
MBC_191.TM	1	209000001	213000000	4	0.221777	2	NEUT	0
MBC_191.TM	1	213000001	221000000	8	1.20102	4	AMP	0
MBC_191.TM	1	221000001	248000000	27	0.51002	7	HLAMP3	1
MBC_191.TM	2	1	143000000	143	0.187086	2	NEUT	0
MBC_191.TM	2	143000001	148000000	5	-0.983583	1	HETD	0
MBC_191.TM	2	148000001	213000000	65	0.148389	2	NEUT	0
MBC_191.TM	2	213000001	243000000	30	-0.704271	1	HETD	0
MBC_191.TM	3	1000001	97000000	96	-0.916939	1	HETD	0
MBC_191.TM	3	97000001	107000000	10	0.193135	2	NEUT	0
MBC_191.TM	3	107000001	139000000	32	-0.87011	1	HETD	0
MBC_191.TM	3	139000001	149000000	10	0.069455	2	NEUT	0
MBC_191.TM	3	149000001	197000000	48	0.758133	3	GAIN	0
MBC_191.TM	4	1	191000000	191	0.117167	2	NEUT	0
MBC_191.TM	5	1000001	105000000	104	0.169758	2	NEUT	0
MBC_191.TM	5	105000001	111000000	6	-0.632128	1	HETD	0
MBC_191.TM	5	111000001	171000000	60	-0.127236	6	HLAMP2	1
MBC_191.TM	5	171000001	180000000	9	0.124804	2	NEUT	0
MBC_191.TM	6	1000001	57000000	56	0.696708	3	GAIN	0
MBC_191.TM	6	63000001	80000000	17	-0.0550112	6	HLAMP2	1
MBC_191.TM	6	80000001	85000000	5	0.720929	3	GAIN	0
MBC_191.TM	6	85000001	137000000	52	-1.16818	1	HETD	0
MBC_191.TM	6	137000001	170000000	33	0.846629	3	GAIN	0
MBC_191.TM	7	1000001	56000000	55	0.77119	3	GAIN	0
MBC_191.TM	7	67000001	159000000	92	0.187977	2	NEUT	0
MBC_191.TM	8	1000001	72000000	71	0.772384	3	GAIN	0
MBC_191.TM	8	72000001	82000000	10	1.13399	4	AMP	0
MBC_191.TM	8	82000001	89000000	7	0.778711	3	GAIN	0
MBC_191.TM	8	89000001	136000000	47	2.16353	5	HLAMP	0
MBC_191.TM	8	136000001	145000000	9	-0.287566	6	HLAMP2	1
MBC_191.TM	9	1000001	23000000	22	-0.976596	1	HETD	0
MBC_191.TM	9	23000001	38000000	15	0.770557	3	GAIN	0
MBC_191.TM	9	71000001	141000000	70	-0.785049	1	HETD	0
MBC_191.TM	10	1000001	135000000	134	-0.819835	1	HETD	0
MBC_191.TM	11	1000001	23000000	22	-0.760404	1	HETD	0
MBC_191.TM	11	23000001	46000000	23	0.171636	2	NEUT	0
MBC_191.TM	11	46000001	61000000	15	0.778423	3	GAIN	0
MBC_191.TM	11	61000001	69000000	8	1.10116	4	AMP	0
MBC_191.TM	11	70000001	76000000	6	2.32698	5	HLAMP	0
MBC_191.TM	11	76000001	130000000	54	-0.855073	1	HETD	0
MBC_191.TM	11	130000001	135000000	5	2.15411	5	HLAMP	0
MBC_191.TM	12	1000001	55000000	54	-0.803025	1	HETD	0
MBC_191.TM	12	56000001	134000000	78	0.232836	2	NEUT	0
MBC_191.TM	13	20000001	80000000	60	0.394489	7	HLAMP3	1
MBC_191.TM	13	80000001	114000000	34	0.782732	3	GAIN	0
MBC_191.TM	14	21000001	39000000	18	0.881125	3	GAIN	0
MBC_191.TM	14	39000001	51000000	12	1.34423	4	AMP	0
MBC_191.TM	14	51000001	81000000	30	0.43805	7	HLAMP3	1
MBC_191.TM	14	81000001	91000000	10	-0.316204	6	HLAMP2	1
MBC_191.TM	14	91000001	106000000	15	0.0967998	2	NEUT	0
MBC_191.TM	15	25000001	92000000	67	-0.803367	1	HETD	0
MBC_191.TM	15	92000001	102000000	10	0.160957	2	NEUT	0
MBC_191.TM	16	1000001	32000000	31	0.306362	7	HLAMP3	1
MBC_191.TM	16	47000001	90000000	43	-0.777046	1	HETD	0
MBC_191.TM	17	1000001	9000000	8	-0.57924	1	HETD	0
MBC_191.TM	17	9000001	30000000	21	-6.82863	5	HLAMP	0
MBC_191.TM	17	30000001	46000000	16	-0.68766	1	HETD	0
MBC_191.TM	17	46000001	81000000	35	1.2009	5	HLAMP	0
MBC_191.TM	18	1	11000000	11	0.701655	3	GAIN	0
MBC_191.TM	18	11000001	78000000	67	-0.915409	1	HETD	0
MBC_191.TM	19	1000001	20000000	19	-0.350242	6	HLAMP2	1
MBC_191.TM	19	21000001	35000000	14	-0.768112	1	HETD	0
MBC_191.TM	19	35000001	59000000	24	-0.394406	6	HLAMP2	1
MBC_191.TM	20	1	48000000	48	0.877767	3	GAIN	0
MBC_191.TM	20	48000001	63000000	15	1.13036	4	AMP	0
MBC_191.TM	21	16000001	38000000	22	-0.936477	1	HETD	0
MBC_191.TM	21	38000001	48000000	10	0.935226	3	GAIN	0
MBC_191.TM	22	19000001	51000000	32	-0.604808	1	HETD	0
MBC_191.TM	23	4000001	151000000	147	0.118352	2	NEUT	0
MBC_217.TM	1	1000001	43000000	42	-0.871595	1	HETD	0
MBC_217.TM	1	43000001	48000000	5	0.245453	7	HLAMP3	1
MBC_217.TM	1	48000001	120000000	72	-0.0374853	2	NEUT	0
MBC_217.TM	1	150000001	161000000	11	0.621823	3	GAIN	0
MBC_217.TM	1	162000001	196000000	34	1.07352	4	AMP	0
MBC_217.TM	1	196000001	248000000	52	1.35184	5	HLAMP	0
MBC_217.TM	2	1	243000000	243	-0.0129588	2	NEUT	0
MBC_217.TM	3	1000001	197000000	196	-0.00270699	2	NEUT	0
MBC_217.TM	4	1	191000000	191	-0.0079619	2	NEUT	0
MBC_217.TM	5	1000001	180000000	179	-0.00355414	2	NEUT	0
MBC_217.TM	6	1000001	170000000	169	-0.000588666	2	NEUT	0
MBC_217.TM	7	1000001	159000000	158	0.247941	7	HLAMP3	1
MBC_217.TM	8	1000001	145000000	144	-0.00213456	2	NEUT	0
MBC_217.TM	9	1000001	141000000	140	-0.00627163	2	NEUT	0
MBC_217.TM	10	1000001	135000000	134	-0.0185417	2	NEUT	0
MBC_217.TM	11	1000001	10000000	9	-0.391932	6	HLAMP2	1
MBC_217.TM	11	10000001	135000000	125	0.0366527	2	NEUT	0
MBC_217.TM	12	1000001	17000000	16	-0.407889	6	HLAMP2	1
MBC_217.TM	12	17000001	134000000	117	-0.00407999	2	NEUT	0
MBC_217.TM	13	20000001	114000000	94	-0.0280362	2	NEUT	0
MBC_217.TM	14	21000001	106000000	85	-0.0144316	2	NEUT	0
MBC_217.TM	15	25000001	102000000	77	-0.0329884	2	NEUT	0
MBC_217.TM	16	1000001	32000000	31	-0.006161	2	NEUT	0
MBC_217.TM	16	47000001	67000000	20	-0.844954	1	HETD	0
MBC_217.TM	16	67000001	90000000	23	-0.371094	6	HLAMP2	1
MBC_217.TM	17	1000001	81000000	80	-0.444356	6	HLAMP2	1
MBC_217.TM	18	1	51000000	51	-0.130382	2	NEUT	0
MBC_217.TM	18	51000001	71000000	20	-0.184188	6	HLAMP2	1
MBC_217.TM	18	71000001	78000000	7	0.0837729	2	NEUT	0
MBC_217.TM	19	1000001	59000000	58	0.0959996	2	NEUT	0
MBC_217.TM	20	1	63000000	63	0.263343	7	HLAMP3	1
MBC_217.TM	21	16000001	48000000	32	-0.0607871	2	NEUT	0
MBC_217.TM	22	19000001	51000000	32	0.0185931	2	NEUT	0
MBC_217.TM	23	4000001	151000000	147	-0.00483713	2	NEUT	0
MBC_287.TM	1	1000001	19000000	18	-0.964409	1	HETD	0
MBC_287.TM	1	19000001	47000000	28	0.0286069	7	HLAMP3	1
MBC_287.TM	1	47000001	110000000	63	-1.22789	1	HETD	0
MBC_287.TM	1	110000001	248000000	138	1.20025	5	HLAMP	0
MBC_287.TM	2	1	87000000	87	0.307126	3	GAIN	0
MBC_287.TM	2	99000001	211000000	112	0.249397	7	HLAMP3	1
MBC_287.TM	2	211000001	243000000	32	0.30149	3	GAIN	0
MBC_287.TM	3	1000001	197000000	196	-0.135427	2	NEUT	0
MBC_287.TM	4	1	191000000	191	-0.156483	2	NEUT	0
MBC_287.TM	5	1000001	180000000	179	0.0822683	7	HLAMP3	1
MBC_287.TM	6	1000001	76000000	75	0.465314	3	GAIN	0
MBC_287.TM	6	76000001	170000000	94	-1.18985	1	HETD	0
MBC_287.TM	7	1000001	159000000	158	1.12742	5	HLAMP	0
MBC_287.TM	8	1000001	41000000	40	-1.14841	1	HETD	0
MBC_287.TM	8	41000001	145000000	104	1.17304	5	HLAMP	0
MBC_287.TM	9	1000001	72000000	71	0.445511	3	GAIN	0
MBC_287.TM	9	72000001	75000000	3	-1.18788	1	HETD	0
MBC_287.TM	9	75000001	129000000	54	-0.150406	2	NEUT	0
MBC_287.TM	9	129000001	141000000	12	0.085696	7	HLAMP3	1
MBC_287.TM	10	1000001	135000000	134	0.425408	3	GAIN	0
MBC_287.TM	11	1000001	61000000	60	-0.129626	2	NEUT	0
MBC_287.TM	11	61000001	76000000	15	0.0846697	7	HLAMP3	1
MBC_287.TM	11	76000001	86000000	10	-0.0962177	2	NEUT	0
MBC_287.TM	11	86000001	135000000	49	-1.18016	1	HETD	0
MBC_287.TM	12	1000001	34000000	33	-1.25237	1	HETD	0
MBC_287.TM	12	38000001	134000000	96	-0.113458	2	NEUT	0
MBC_287.TM	13	20000001	114000000	94	-1.176	1	HETD	0
MBC_287.TM	14	21000001	106000000	85	0.838973	4	AMP	0
MBC_287.TM	15	25000001	102000000	77	-1.18582	1	HETD	0
MBC_287.TM	16	1000001	5000000	4	0.28478	7	HLAMP3	1
MBC_287.TM	16	5000001	9000000	4	-0.18455	2	NEUT	0
MBC_287.TM	16	9000001	21000000	12	0.42371	3	GAIN	0
MBC_287.TM	16	23000001	49000000	26	-0.171564	2	NEUT	0
MBC_287.TM	16	49000001	90000000	41	-1.07663	1	HETD	0
MBC_287.TM	17	1000001	67000000	66	-1.09976	1	HETD	0
MBC_287.TM	17	67000001	81000000	14	0.60061	3	GAIN	0
MBC_287.TM	18	1	78000000	78	-0.321957	6	HLAMP2	1
MBC_287.TM	19	1000001	20000000	19	0.0509999	7	HLAMP3	1
MBC_287.TM	19	21000001	36000000	15	-0.249483	2	NEUT	0
MBC_287.TM	19	36000001	59000000	23	0.0033995	7	HLAMP3	1
MBC_287.TM	20	1	31000000	31	1.37537	5	HLAMP	0
MBC_287.TM	20	31000001	49000000	18	-0.452471	6	HLAMP2	1
MBC_287.TM	20	49000001	57000000	8	2.12825	5	HLAMP	0
MBC_287.TM	20	57000001	63000000	6	-0.498092	6	HLAMP2	1
MBC_287.TM	21	16000001	32000000	16	0.470823	3	GAIN	0
MBC_287.TM	21	32000001	48000000	16	0.0108826	7	HLAMP3	1
MBC_287.TM	22	19000001	51000000	32	-0.98678	1	HETD	0
MBC_287.TM	23	4000001	151000000	147	-1.50317	1	HETD	0
MBC_288.TM	1	1000001	76000000	75	-0.0161677	2	NEUT	0
MBC_288.TM	1	76000001	108000000	32	-1.00112	1	HETD	0
MBC_288.TM	1	109000001	120000000	11	0.0175594	6	HLAMP2	1
MBC_288.TM	1	150000001	168000000	18	0.586349	3	GAIN	0
MBC_288.TM	1	168000001	175000000	7	0.945442	4	AMP	0
MBC_288.TM	1	175000001	181000000	6	0.554164	3	GAIN	0
MBC_288.TM	1	181000001	187000000	6	0.984949	4	AMP	0
MBC_288.TM	1	187000001	241000000	54	0.590042	3	GAIN	0
MBC_288.TM	1	241000001	248000000	7	-1.07204	1	HETD	0
MBC_288.TM	2	1	243000000	243	-0.00543725	2	NEUT	0
MBC_288.TM	3	1000001	105000000	104	-0.00377262	2	NEUT	0
MBC_288.TM	3	105000001	110000000	5	0.550022	3	GAIN	0
MBC_288.TM	3	110000001	160000000	50	-0.0564604	2	NEUT	0
MBC_288.TM	3	160000001	165000000	5	0.475882	3	GAIN	0
MBC_288.TM	3	165000001	183000000	18	0.85975	4	AMP	0
MBC_288.TM	3	183000001	197000000	14	0.608583	3	GAIN	0
MBC_288.TM	4	1	191000000	191	0.000213423	2	NEUT	0
MBC_288.TM	5	1000001	8000000	7	0.0158977	2	NEUT	0
MBC_288.TM	5	8000001	19000000	11	0.560657	3	GAIN	0
MBC_288.TM	5	19000001	99000000	80	-0.0153618	2	NEUT	0
MBC_288.TM	5	100000001	103000000	3	0.621974	3	GAIN	0
MBC_288.TM	5	103000001	180000000	77	-0.0111568	2	NEUT	0
MBC_288.TM	6	1000001	10000000	9	-0.0152184	2	NEUT	0
MBC_288.TM	6	10000001	21000000	11	0.574767	3	GAIN	0
MBC_288.TM	6	21000001	33000000	12	-0.0400652	2	NEUT	0
MBC_288.TM	6	33000001	41000000	8	-1.00389	1	HETD	0
MBC_288.TM	6	41000001	46000000	5	0.0316862	2	NEUT	0
MBC_288.TM	6	46000001	77000000	31	-1.01271	1	HETD	0
MBC_288.TM	6	77000001	86000000	9	0.358843	5	HLAMP	0
MBC_288.TM	6	86000001	97000000	11	-0.956704	1	HETD	0
MBC_288.TM	6	97000001	100000000	3	0.890847	5	HLAMP	0
MBC_288.TM	6	100000001	104000000	4	-0.951185	1	HETD	0
MBC_288.TM	6	104000001	107000000	3	1.34703	5	HLAMP	0
MBC_288.TM	6	107000001	170000000	63	-1.00731	1	HETD	0
MBC_288.TM	7	1000001	5000000	4	-1.02909	1	HETD	0
MBC_288.TM	7	5000001	44000000	39	-0.00372225	2	NEUT	0
MBC_288.TM	7	44000001	49000000	5	0.576305	3	GAIN	0
MBC_288.TM	7	49000001	98000000	49	-0.00970611	2	NEUT	0
MBC_288.TM	7	98000001	148000000	50	-0.996444	1	HETD	0
MBC_288.TM	7	148000001	153000000	5	-0.105941	2	NEUT	0
MBC_288.TM	7	155000001	159000000	4	-0.933145	1	HETD	0
MBC_288.TM	8	1000001	36000000	35	0.561786	3	GAIN	0
MBC_288.TM	8	36000001	66000000	30	1.01394	4	AMP	0
MBC_288.TM	8	66000001	96000000	30	1.2226	5	HLAMP	0
MBC_288.TM	8	96000001	123000000	27	0.584653	3	GAIN	0
MBC_288.TM	8	123000001	135000000	12	1.44671	5	HLAMP	0
MBC_288.TM	8	135000001	145000000	10	0.605077	3	GAIN	0
MBC_288.TM	9	1000001	37000000	36	-0.999104	1	HETD	0
MBC_288.TM	9	37000001	141000000	104	-0.0357604	2	NEUT	0
MBC_288.TM	10	1000001	135000000	134	0.186977	7	HLAMP3	1
MBC_288.TM	11	1000001	32000000	31	-0.0177192	2	NEUT	0
MBC_288.TM	11	32000001	38000000	6	0.585851	3	GAIN	0
MBC_288.TM	11	38000001	59000000	21	0.0515428	2	NEUT	0
MBC_288.TM	11	59000001	79000000	20	1.39184	5	HLAMP	0
MBC_288.TM	11	79000001	87000000	8	0.0737246	2	NEUT	0
MBC_288.TM	11	87000001	135000000	48	-1.0222	1	HETD	0
MBC_288.TM	12	1000001	67000000	66	-0.0276376	2	NEUT	0
MBC_288.TM	12	67000001	83000000	16	1.57442	5	HLAMP	0
MBC_288.TM	12	83000001	98000000	15	0.0246076	2	NEUT	0
MBC_288.TM	12	98000001	134000000	36	-1.00177	1	HETD	0
MBC_288.TM	13	20000001	23000000	3	-1.0395	1	HETD	0
MBC_288.TM	13	23000001	27000000	4	0.235289	7	HLAMP3	1
MBC_288.TM	13	27000001	38000000	11	0.619055	3	GAIN	0
MBC_288.TM	13	38000001	54000000	16	-0.120805	2	NEUT	0
MBC_288.TM	13	54000001	79000000	25	-0.5466	6	HLAMP2	1
MBC_288.TM	13	79000001	100000000	21	-0.000432913	2	NEUT	0
MBC_288.TM	13	100000001	109000000	9	0.523517	3	GAIN	0
MBC_288.TM	13	109000001	114000000	5	0.0811473	2	NEUT	0
MBC_288.TM	14	21000001	34000000	13	0.0350709	2	NEUT	0
MBC_288.TM	14	34000001	39000000	5	0.532897	3	GAIN	0
MBC_288.TM	14	39000001	86000000	47	-0.0101863	2	NEUT	0
MBC_288.TM	14	86000001	90000000	4	0.546979	3	GAIN	0
MBC_288.TM	14	90000001	106000000	16	0.0523461	2	NEUT	0
MBC_288.TM	15	25000001	102000000	77	-0.0336965	2	NEUT	0
MBC_288.TM	16	1000001	18000000	17	0.952199	4	AMP	0
MBC_288.TM	16	19000001	28000000	9	0.516644	3	GAIN	0
MBC_288.TM	16	31000001	59000000	28	-0.000833643	2	NEUT	0
MBC_288.TM	16	59000001	67000000	8	-0.939051	1	HETD	0
MBC_288.TM	16	67000001	70000000	3	-0.0332871	2	NEUT	0
MBC_288.TM	16	71000001	90000000	19	-1.02613	1	HETD	0
MBC_288.TM	17	1000001	81000000	80	-0.0343817	2	NEUT	0
MBC_288.TM	18	1	78000000	78	-0.00256177	2	NEUT	0
MBC_288.TM	19	1000001	29000000	28	0.00417422	2	NEUT	0
MBC_288.TM	19	29000001	33000000	4	0.542996	3	GAIN	0
MBC_288.TM	19	33000001	59000000	26	0.0548967	2	NEUT	0
MBC_288.TM	20	1	63000000	63	-0.0132276	2	NEUT	0
MBC_288.TM	21	16000001	48000000	32	0.0101599	2	NEUT	0
MBC_288.TM	22	19000001	37000000	18	-0.0436629	2	NEUT	0
MBC_288.TM	22	37000001	46000000	9	0.539967	3	GAIN	0
MBC_288.TM	22	46000001	51000000	5	-0.0672439	2	NEUT	0
MBC_288.TM	23	4000001	6000000	2	0.482252	3	GAIN	0
MBC_288.TM	23	6000001	74000000	68	-0.0273906	2	NEUT	0
MBC_288.TM	23	77000001	84000000	7	0.564577	3	GAIN	0
MBC_288.TM	23	84000001	151000000	67	-0.0404833	2	NEUT	0
MBC_292.TM	1	1000001	120000000	119	-0.0319032	2	NEUT	0
MBC_292.TM	1	150000001	157000000	7	0.608709	3	GAIN	0
MBC_292.TM	1	157000001	165000000	8	-0.96673	1	HETD	0
MBC_292.TM	1	165000001	174000000	9	0.0100746	2	NEUT	0
MBC_292.TM	1	174000001	193000000	19	0.556546	3	GAIN	1
MBC_292.TM	1	193000001	202000000	9	-0.0728189	2	NEUT	0
MBC_292.TM	1	202000001	217000000	15	0.593087	3	GAIN	0
MBC_292.TM	1	217000001	248000000	31	-0.00653748	2	NEUT	0
MBC_292.TM	2	1	11000000	11	-0.7563	1	HETD	1
MBC_292.TM	2	11000001	66000000	55	0.00673264	2	NEUT	0
MBC_292.TM	2	66000001	75000000	9	0.520402	3	GAIN	1
MBC_292.TM	2	75000001	122000000	47	-0.000339354	2	NEUT	0
MBC_292.TM	2	122000001	135000000	13	0.578757	3	GAIN	0
MBC_292.TM	2	135000001	137000000	2	0.0335781	2	NEUT	0
MBC_292.TM	2	137000001	151000000	14	-0.838119	1	HETD	1
MBC_292.TM	2	151000001	170000000	19	0.0414813	2	NEUT	0
MBC_292.TM	2	170000001	179000000	9	-0.997381	1	HETD	0
MBC_292.TM	2	179000001	233000000	54	-0.00186717	2	NEUT	0
MBC_292.TM	2	233000001	243000000	10	-0.869872	1	HETD	0
MBC_292.TM	3	1000001	63000000	62	0.0255598	2	NEUT	0
MBC_292.TM	3	63000001	90000000	27	-0.747619	1	HETD	1
MBC_292.TM	3	94000001	191000000	97	0.0114509	2	NEUT	0
MBC_292.TM	3	191000001	197000000	6	-0.809459	1	HETD	0
MBC_292.TM	4	1	91000000	91	0.0345111	2	NEUT	0
MBC_292.TM	4	91000001	191000000	100	0.546911	3	GAIN	1
MBC_292.TM	5	1000001	30000000	29	0.587968	3	GAIN	0
MBC_292.TM	5	30000001	180000000	150	0.0251253	2	NEUT	0
MBC_292.TM	6	1000001	30000000	29	0.620211	3	GAIN	0
MBC_292.TM	6	30000001	70000000	40	0.0358394	2	NEUT	0
MBC_292.TM	6	70000001	115000000	45	-0.877058	1	HETD	1
MBC_292.TM	6	115000001	120000000	5	0.0811516	2	NEUT	0
MBC_292.TM	6	120000001	170000000	50	-0.816539	1	HETD	1
MBC_292.TM	7	1000001	89000000	88	0.0259105	2	NEUT	0
MBC_292.TM	7	89000001	121000000	32	-0.846514	1	HETD	1
MBC_292.TM	7	121000001	159000000	38	0.00951007	2	NEUT	0
MBC_292.TM	8	1000001	27000000	26	-0.89704	1	HETD	1
MBC_292.TM	8	27000001	54000000	27	0.566062	3	GAIN	1
MBC_292.TM	8	54000001	60000000	6	0.950845	4	AMP	0
MBC_292.TM	8	60000001	104000000	44	1.65133	5	HLAMP	0
MBC_292.TM	8	104000001	131000000	27	0.921706	4	AMP	0
MBC_292.TM	8	131000001	138000000	7	0.655166	3	GAIN	0
MBC_292.TM	8	138000001	145000000	7	0.125661	2	NEUT	0
MBC_292.TM	9	1000001	34000000	33	-0.79738	1	HETD	1
MBC_292.TM	9	34000001	141000000	107	0.0202715	2	NEUT	0
MBC_292.TM	10	1000001	17000000	16	0.894584	4	AMP	0
MBC_292.TM	10	19000001	135000000	116	0.0126156	2	NEUT	0
MBC_292.TM	11	1000001	10000000	9	-0.680361	1	HETD	1
MBC_292.TM	11	10000001	64000000	54	0.0647484	2	NEUT	0
MBC_292.TM	11	64000001	76000000	12	0.567458	3	GAIN	0
MBC_292.TM	11	76000001	101000000	25	0.12268	2	NEUT	0
MBC_292.TM	11	101000001	135000000	34	-0.836226	1	HETD	0
MBC_292.TM	12	1000001	34000000	33	-1.02	1	HETD	0
MBC_292.TM	12	38000001	55000000	17	-0.0121202	2	NEUT	0
MBC_292.TM	12	56000001	134000000	78	0.586102	3	GAIN	0
MBC_292.TM	13	20000001	61000000	41	-0.816127	1	HETD	1
MBC_292.TM	13	61000001	97000000	36	0.0170098	2	NEUT	0
MBC_292.TM	13	97000001	114000000	17	0.609297	3	GAIN	0
MBC_292.TM	14	21000001	51000000	30	0.0127157	2	NEUT	0
MBC_292.TM	14	51000001	71000000	20	-0.853065	1	HETD	1
MBC_292.TM	14	71000001	106000000	35	0.0359175	2	NEUT	0
MBC_292.TM	15	25000001	102000000	77	-0.0800064	2	NEUT	0
MBC_292.TM	16	1000001	90000000	89	0.0267005	2	NEUT	0
MBC_292.TM	17	1000001	18000000	17	-1.1629	1	HETD	0
MBC_292.TM	17	26000001	73000000	47	-0.0740241	2	NEUT	0
MBC_292.TM	17	73000001	81000000	8	0.60692	3	GAIN	0
MBC_292.TM	18	1	78000000	78	-0.00449054	2	NEUT	0
MBC_292.TM	19	1000001	31000000	30	-0.654984	1	HETD	1
MBC_292.TM	19	31000001	54000000	23	0.195454	2	NEUT	0
MBC_292.TM	19	54000001	59000000	5	0.526878	3	GAIN	0
MBC_292.TM	20	1	49000000	49	0.00605617	2	NEUT	0
MBC_292.TM	20	49000001	57000000	8	0.499159	3	GAIN	1
MBC_292.TM	20	57000001	63000000	6	1.00965	4	AMP	0
MBC_292.TM	21	16000001	48000000	32	0.0085495	2	NEUT	0
MBC_292.TM	22	19000001	25000000	6	-0.164769	2	NEUT	0
MBC_292.TM	22	25000001	47000000	22	-1.04194	1	HETD	0
MBC_292.TM	22	47000001	51000000	4	-0.0366182	2	NEUT	0
MBC_292.TM	X	4000001	151000000	147	0.0538015	2	NEUT	0
MBC_299.TM	1	1000001	120000000	119	-0.511101	2	NEUT	0
MBC_299.TM	1	150000001	248000000	98	0.0814961	3	GAIN	0
MBC_299.TM	2	1	243000000	243	0.0737086	3	GAIN	0
MBC_299.TM	3	1000001	197000000	196	0.0790944	3	GAIN	0
MBC_299.TM	4	1	49000000	49	-0.662683	6	HLAMP2	1
MBC_299.TM	4	53000001	146000000	93	-0.376426	7	HLAMP3	1
MBC_299.TM	4	146000001	191000000	45	0.196821	3	GAIN	0
MBC_299.TM	5	1000001	180000000	179	0.494256	4	AMP	0
MBC_299.TM	6	1000001	57000000	56	0.0782531	3	GAIN	0
MBC_299.TM	6	63000001	70000000	7	0.369463	4	AMP	0
MBC_299.TM	6	70000001	170000000	100	-0.529943	2	NEUT	0
MBC_299.TM	7	1000001	159000000	158	0.0732231	3	GAIN	0
MBC_299.TM	8	1000001	42000000	41	0.0907516	3	GAIN	0
MBC_299.TM	8	42000001	145000000	103	0.830712	5	HLAMP	0
MBC_299.TM	9	1000001	141000000	140	-0.504112	2	NEUT	0
MBC_299.TM	10	1000001	38000000	37	1.26986	5	HLAMP	0
MBC_299.TM	10	43000001	135000000	92	-0.512882	2	NEUT	0
MBC_299.TM	11	1000001	56000000	55	0.0883168	3	GAIN	0
MBC_299.TM	11	56000001	63000000	7	0.760087	5	HLAMP	0
MBC_299.TM	11	63000001	135000000	72	-0.501504	2	NEUT	0
MBC_299.TM	12	1000001	134000000	133	0.0691357	3	GAIN	0
MBC_299.TM	13	20000001	114000000	94	-0.504352	2	NEUT	0
MBC_299.TM	14	21000001	106000000	85	0.478156	4	AMP	0
MBC_299.TM	15	25000001	94000000	69	0.410715	4	AMP	0
MBC_299.TM	15	94000001	102000000	8	-0.541587	2	NEUT	0
MBC_299.TM	16	1000001	8000000	7	-0.380852	7	HLAMP3	1
MBC_299.TM	16	8000001	28000000	20	-0.49971	2	NEUT	0
MBC_299.TM	16	31000001	90000000	59	0.122702	3	GAIN	0
MBC_299.TM	17	1000001	18000000	17	-0.484655	2	NEUT	0
MBC_299.TM	17	26000001	81000000	55	0.475116	4	AMP	0
MBC_299.TM	18	1	13000000	13	-0.511586	2	NEUT	0
MBC_299.TM	18	13000001	22000000	9	0.0226438	3	GAIN	0
MBC_299.TM	18	22000001	78000000	56	-1.51564	1	HETD	0
MBC_299.TM	19	1000001	24000000	23	-0.395003	7	HLAMP3	1
MBC_299.TM	19	28000001	41000000	13	0.152442	3	GAIN	0
MBC_299.TM	19	41000001	43000000	2	0.690029	5	HLAMP	0
MBC_299.TM	19	44000001	49000000	5	-0.40724	7	HLAMP3	1
MBC_299.TM	19	49000001	53000000	4	0.682438	5	HLAMP	0
MBC_299.TM	19	53000001	56000000	3	-0.38874	7	HLAMP3	1
MBC_299.TM	19	56000001	59000000	3	0.200803	3	GAIN	0
MBC_299.TM	20	1	57000000	57	0.0900895	3	GAIN	0
MBC_299.TM	20	57000001	63000000	6	0.548267	4	AMP	0
MBC_299.TM	21	16000001	26000000	10	-1.52945	1	HETD	0
MBC_299.TM	21	26000001	48000000	22	0.0947666	3	GAIN	0
MBC_299.TM	22	19000001	51000000	32	-0.473519	2	NEUT	0
MBC_299.TM	23	4000001	58000000	54	-0.508413	2	NEUT	0
MBC_299.TM	23	64000001	123000000	59	0.0920975	3	GAIN	0
MBC_299.TM	23	123000001	130000000	7	-0.428392	7	HLAMP3	1
MBC_299.TM	23	130000001	151000000	21	0.10237	3	GAIN	0
MBC_301.TM	1	1000001	38000000	37	-0.561586	6	HLAMP2	1
MBC_301.TM	1	38000001	46000000	8	0.729813	4	AMP	0
MBC_301.TM	1	46000001	88000000	42	-0.425971	2	NEUT	0
MBC_301.TM	1	88000001	93000000	5	0.271228	3	GAIN	0
MBC_301.TM	1	93000001	119000000	26	-0.535279	2	NEUT	0
MBC_301.TM	1	119000001	243000000	124	0.260066	3	GAIN	0
MBC_301.TM	1	244000001	248000000	4	1.13295	5	HLAMP	0
MBC_301.TM	2	1	130000000	130	-0.359547	2	NEUT	0
MBC_301.TM	2	133000001	243000000	110	-0.186601	7	HLAMP3	1
MBC_301.TM	3	1000001	72000000	71	-0.407242	2	NEUT	0
MBC_301.TM	3	72000001	90000000	18	-1.44222	1	HETD	0
MBC_301.TM	3	94000001	112000000	18	0.25195	3	GAIN	0
MBC_301.TM	3	112000001	171000000	59	0.639769	4	AMP	0
MBC_301.TM	3	171000001	183000000	12	0.95843	5	HLAMP	0
MBC_301.TM	3	183000001	197000000	14	0.292992	3	GAIN	0
MBC_301.TM	4	1	191000000	191	0.215145	3	GAIN	0
MBC_301.TM	5	1000001	25000000	24	0.789218	5	HLAMP	0
MBC_301.TM	5	25000001	32000000	7	0.668279	4	AMP	0
MBC_301.TM	5	32000001	51000000	19	0.349111	3	GAIN	0
MBC_301.TM	5	51000001	180000000	129	-0.226658	7	HLAMP3	1
MBC_301.TM	6	1000001	20000000	19	0.646971	4	AMP	0
MBC_301.TM	6	20000001	26000000	6	-0.524926	6	HLAMP2	1
MBC_301.TM	6	27000001	57000000	30	0.620409	4	AMP	0
MBC_301.TM	6	63000001	97000000	34	0.194206	3	GAIN	0
MBC_301.TM	6	97000001	170000000	73	-0.334653	2	NEUT	0
MBC_301.TM	7	1000001	56000000	55	0.606598	4	AMP	0
MBC_301.TM	7	67000001	159000000	92	0.135663	3	GAIN	0
MBC_301.TM	8	1000001	4000000	3	0.593008	4	AMP	0
MBC_301.TM	8	4000001	33000000	29	-1.84209	1	HETD	0
MBC_301.TM	8	33000001	51000000	18	0.51888	4	AMP	0
MBC_301.TM	8	51000001	74000000	23	0.164757	3	GAIN	0
MBC_301.TM	8	74000001	106000000	32	0.553735	4	AMP	0
MBC_301.TM	8	106000001	145000000	39	0.927976	5	HLAMP	0
MBC_301.TM	9	1000001	141000000	140	-0.414164	2	NEUT	0
MBC_301.TM	10	1000001	135000000	134	0.0876665	3	GAIN	0
MBC_301.TM	11	1000001	48000000	47	-0.471767	2	NEUT	0
MBC_301.TM	11	55000001	135000000	80	0.201354	3	GAIN	0
MBC_301.TM	12	1000001	134000000	133	0.165696	3	GAIN	0
MBC_301.TM	13	20000001	114000000	94	-0.364831	2	NEUT	0
MBC_301.TM	14	21000001	106000000	85	-0.436777	2	NEUT	0
MBC_301.TM	15	25000001	102000000	77	-0.596613	6	HLAMP2	1
MBC_301.TM	16	1000001	90000000	89	0.535249	4	AMP	0
MBC_301.TM	17	1000001	18000000	17	-0.552363	6	HLAMP2	1
MBC_301.TM	17	26000001	81000000	55	0.131002	3	GAIN	0
MBC_301.TM	18	1	78000000	78	-0.367575	2	NEUT	0
MBC_301.TM	19	1000001	7000000	6	-0.303868	7	HLAMP3	1
MBC_301.TM	19	9000001	59000000	50	0.262948	3	GAIN	0
MBC_301.TM	20	1	25000000	25	0.219977	3	GAIN	0
MBC_301.TM	20	30000001	48000000	18	0.682793	4	AMP	0
MBC_301.TM	20	48000001	63000000	15	0.163818	3	GAIN	0
MBC_301.TM	21	16000001	48000000	32	0.201191	3	GAIN	0
MBC_301.TM	22	19000001	51000000	32	-0.645472	6	HLAMP2	1
MBC_301.TM	23	4000001	151000000	147	-0.461056	2	NEUT	0
MBC_303.TM	1	1000001	74000000	73	-0.694932	1	HETD	0
MBC_303.TM	1	74000001	85000000	11	0.24239	2	NEUT	0
MBC_303.TM	1	85000001	107000000	22	-0.696051	1	HETD	0
MBC_303.TM	1	107000001	202000000	95	0.231281	2	NEUT	0
MBC_303.TM	1	202000001	237000000	35	0.833627	3	GAIN	0
MBC_303.TM	1	237000001	248000000	11	0.219067	2	NEUT	0
MBC_303.TM	2	1	47000000	47	0.222735	2	NEUT	0
MBC_303.TM	2	47000001	83000000	36	-0.833128	1	HETD	0
MBC_303.TM	2	83000001	137000000	54	0.193888	2	NEUT	0
MBC_303.TM	2	137000001	151000000	14	-0.599082	6	HLAMP2	1
MBC_303.TM	2	151000001	243000000	92	0.201053	2	NEUT	0
MBC_303.TM	3	1000001	12000000	11	-0.240072	6	HLAMP2	1
MBC_303.TM	3	12000001	31000000	19	0.264201	2	NEUT	0
MBC_303.TM	3	31000001	85000000	54	-0.646111	1	HETD	0
MBC_303.TM	3	85000001	105000000	20	0.327786	2	NEUT	0
MBC_303.TM	3	105000001	122000000	17	0.685438	7	HLAMP3	1
MBC_303.TM	3	122000001	177000000	55	0.195064	2	NEUT	0
MBC_303.TM	3	177000001	197000000	20	0.716997	3	GAIN	0
MBC_303.TM	4	1	39000000	39	-0.543869	6	HLAMP2	1
MBC_303.TM	4	39000001	191000000	152	-0.685206	1	HETD	0
MBC_303.TM	5	1000001	20000000	19	0.828681	3	GAIN	0
MBC_303.TM	5	22000001	96000000	74	0.202121	2	NEUT	0
MBC_303.TM	5	96000001	122000000	26	-0.564129	6	HLAMP2	1
MBC_303.TM	5	122000001	180000000	58	0.267175	2	NEUT	0
MBC_303.TM	6	1000001	16000000	15	0.0474961	2	NEUT	0
MBC_303.TM	6	16000001	48000000	32	0.826788	3	GAIN	0
MBC_303.TM	6	48000001	69000000	21	0.276192	2	NEUT	0
MBC_303.TM	6	69000001	120000000	51	-0.773733	1	HETD	0
MBC_303.TM	6	120000001	154000000	34	0.182656	2	NEUT	0
MBC_303.TM	6	154000001	170000000	16	-0.436049	1	HETD	0
MBC_303.TM	7	1000001	4000000	3	1.43157	5	HLAMP	0
MBC_303.TM	7	4000001	56000000	52	0.661828	7	HLAMP3	1
MBC_303.TM	7	67000001	93000000	26	0.148325	2	NEUT	0
MBC_303.TM	7	93000001	159000000	66	-0.670329	1	HETD	0
MBC_303.TM	8	1000001	12000000	11	-0.677835	6	HLAMP2	1
MBC_303.TM	8	13000001	48000000	35	0.197686	2	NEUT	0
MBC_303.TM	8	48000001	113000000	65	0.743886	3	GAIN	0
MBC_303.TM	8	113000001	124000000	11	1.25565	4	AMP	0
MBC_303.TM	8	124000001	145000000	21	0.896671	3	GAIN	0
MBC_303.TM	9	1000001	38000000	37	-0.477967	6	HLAMP2	1
MBC_303.TM	9	71000001	77000000	6	0.631941	7	HLAMP3	1
MBC_303.TM	9	77000001	141000000	64	0.141133	2	NEUT	0
MBC_303.TM	10	1000001	13000000	12	0.672503	7	HLAMP3	1
MBC_303.TM	10	13000001	27000000	14	0.130533	2	NEUT	0
MBC_303.TM	10	27000001	71000000	44	-0.461746	6	HLAMP2	1
MBC_303.TM	10	71000001	89000000	18	0.270565	2	NEUT	0
MBC_303.TM	10	90000001	135000000	45	-0.822214	1	HETD	0
MBC_303.TM	11	1000001	10000000	9	-0.546361	6	HLAMP2	1
MBC_303.TM	11	10000001	93000000	83	0.226017	2	NEUT	0
MBC_303.TM	11	93000001	135000000	42	-0.681904	1	HETD	0
MBC_303.TM	12	1000001	66000000	65	0.13196	2	NEUT	0
MBC_303.TM	12	66000001	107000000	41	1.20727	4	AMP	0
MBC_303.TM	12	107000001	113000000	6	-0.450258	6	HLAMP2	1
MBC_303.TM	12	113000001	124000000	11	1.16278	4	AMP	0
MBC_303.TM	12	124000001	134000000	10	0.911701	3	GAIN	0
MBC_303.TM	13	20000001	25000000	5	-0.844779	6	HLAMP2	1
MBC_303.TM	13	25000001	32000000	7	0.196431	2	NEUT	0
MBC_303.TM	13	32000001	50000000	18	-0.794939	1	HETD	0
MBC_303.TM	13	50000001	56000000	6	0.220749	2	NEUT	0
MBC_303.TM	13	56000001	90000000	34	-0.628355	6	HLAMP2	1
MBC_303.TM	13	90000001	107000000	17	0.762491	3	GAIN	0
MBC_303.TM	13	107000001	114000000	7	0.250269	2	NEUT	0
MBC_303.TM	14	21000001	106000000	85	-0.872885	1	HETD	0
MBC_303.TM	15	25000001	42000000	17	-0.484512	6	HLAMP2	1
MBC_303.TM	15	42000001	102000000	60	0.144719	2	NEUT	0
MBC_303.TM	16	1000001	69000000	68	0.263853	2	NEUT	0
MBC_303.TM	16	69000001	90000000	21	-0.590308	1	HETD	0
MBC_303.TM	17	1000001	6000000	5	-0.00224332	2	NEUT	0
MBC_303.TM	17	6000001	15000000	9	-1.19178	1	HETD	0
MBC_303.TM	17	17000001	50000000	33	0.0857277	2	NEUT	0
MBC_303.TM	17	50000001	58000000	8	1.19164	4	AMP	0
MBC_303.TM	17	58000001	81000000	23	0.595666	7	HLAMP3	1
MBC_303.TM	18	1	20000000	20	0.275774	2	NEUT	0
MBC_303.TM	18	20000001	78000000	58	-0.706104	1	HETD	0
MBC_303.TM	19	1000001	29000000	28	-0.621287	6	HLAMP2	1
MBC_303.TM	19	29000001	59000000	30	0.2644	2	NEUT	0
MBC_303.TM	20	1	25000000	25	-0.750729	1	HETD	0
MBC_303.TM	20	30000001	53000000	23	0.828497	3	GAIN	0
MBC_303.TM	20	53000001	63000000	10	1.48114	5	HLAMP	0
MBC_303.TM	21	16000001	48000000	32	0.234087	2	NEUT	0
MBC_303.TM	22	19000001	51000000	32	-0.777373	1	HETD	0
MBC_303.TM	23	4000001	118000000	114	0.209968	2	NEUT	0
MBC_303.TM	23	118000001	151000000	33	-0.710157	1	HETD	0
MBC_307.TM	1	1000001	201000000	200	-0.0481889	2	NEUT	0
MBC_307.TM	1	201000001	219000000	18	0.565687	3	GAIN	0
MBC_307.TM	1	219000001	248000000	29	1.26544	4	AMP	0
MBC_307.TM	2	1	70000000	70	-0.100087	2	NEUT	0
MBC_307.TM	2	70000001	87000000	17	0.516754	3	GAIN	0
MBC_307.TM	2	99000001	153000000	54	-0.067985	2	NEUT	0
MBC_307.TM	2	153000001	165000000	12	0.536621	3	GAIN	0
MBC_307.TM	2	165000001	175000000	10	0.876603	4	AMP	0
MBC_307.TM	2	175000001	190000000	15	0.549475	3	GAIN	0
MBC_307.TM	2	190000001	196000000	6	0.92357	4	AMP	0
MBC_307.TM	2	196000001	201000000	5	-0.0955804	2	NEUT	0
MBC_307.TM	2	201000001	207000000	6	0.302316	7	HLAMP3	1
MBC_307.TM	2	207000001	243000000	36	-0.0311364	2	NEUT	0
MBC_307.TM	3	1000001	10000000	9	0.536529	3	GAIN	0
MBC_307.TM	3	10000001	59000000	49	-0.0182237	2	NEUT	0
MBC_307.TM	3	59000001	66000000	7	0.545017	3	GAIN	0
MBC_307.TM	3	67000001	177000000	110	-0.0713129	2	NEUT	0
MBC_307.TM	3	177000001	197000000	20	0.485522	3	GAIN	0
MBC_307.TM	4	1	23000000	23	-0.996649	1	HETD	0
MBC_307.TM	4	23000001	44000000	21	-0.0385583	2	NEUT	0
MBC_307.TM	4	44000001	65000000	21	-1.1197	1	HETD	0
MBC_307.TM	4	65000001	83000000	18	-0.0947136	2	NEUT	0
MBC_307.TM	4	83000001	89000000	6	-1.03435	1	HETD	0
MBC_307.TM	4	89000001	140000000	51	-0.0531168	2	NEUT	0
MBC_307.TM	4	140000001	191000000	51	-1.06599	1	HETD	0
MBC_307.TM	5	1000001	7000000	6	0.599328	3	GAIN	0
MBC_307.TM	5	7000001	45000000	38	1.47551	5	HLAMP	0
MBC_307.TM	5	45000001	85000000	40	-0.0867536	2	NEUT	0
MBC_307.TM	5	85000001	180000000	95	-1.05689	1	HETD	0
MBC_307.TM	6	1000001	68000000	67	-0.0679121	2	NEUT	0
MBC_307.TM	6	68000001	134000000	66	-1.11541	1	HETD	0
MBC_307.TM	6	134000001	139000000	5	0.495594	3	GAIN	0
MBC_307.TM	6	139000001	160000000	21	1.28125	5	HLAMP	0
MBC_307.TM	6	160000001	170000000	10	-0.136301	2	NEUT	0
MBC_307.TM	7	1000001	159000000	158	0.480029	3	GAIN	0
MBC_307.TM	8	1000001	7000000	6	-0.0767698	2	NEUT	0
MBC_307.TM	8	8000001	16000000	8	0.324089	7	HLAMP3	1
MBC_307.TM	8	16000001	23000000	7	-0.160448	2	NEUT	0
MBC_307.TM	8	23000001	41000000	18	-0.389874	6	HLAMP2	1
MBC_307.TM	8	41000001	145000000	104	2.48787	5	HLAMP	0
MBC_307.TM	9	1000001	8000000	7	-0.124829	2	NEUT	0
MBC_307.TM	9	8000001	26000000	18	0.145705	7	HLAMP3	1
MBC_307.TM	9	26000001	141000000	115	-0.0422304	2	NEUT	0
MBC_307.TM	10	1000001	6000000	5	0.931211	4	AMP	0
MBC_307.TM	10	6000001	11000000	5	-0.170553	2	NEUT	0
MBC_307.TM	10	11000001	15000000	4	1.29959	5	HLAMP	0
MBC_307.TM	10	15000001	22000000	7	-0.132639	2	NEUT	0
MBC_307.TM	10	22000001	64000000	42	0.450246	3	GAIN	0
MBC_307.TM	10	64000001	85000000	21	2.78952	5	HLAMP	0
MBC_307.TM	10	85000001	121000000	36	-0.0734295	2	NEUT	0
MBC_307.TM	10	121000001	128000000	7	2.31356	5	HLAMP	0
MBC_307.TM	10	129000001	135000000	6	-0.0903805	2	NEUT	0
MBC_307.TM	11	1000001	6000000	5	-1.01803	1	HETD	0
MBC_307.TM	11	6000001	39000000	33	-0.065998	2	NEUT	0
MBC_307.TM	11	39000001	56000000	17	-0.991277	1	HETD	0
MBC_307.TM	11	56000001	61000000	5	0.518842	3	GAIN	0
MBC_307.TM	11	61000001	67000000	6	-0.736864	6	HLAMP2	1
MBC_307.TM	11	68000001	89000000	21	1.66452	5	HLAMP	0
MBC_307.TM	11	90000001	96000000	6	-0.924674	1	HETD	0
MBC_307.TM	11	97000001	135000000	38	-0.0414682	2	NEUT	0
MBC_307.TM	12	1000001	113000000	112	0.498105	3	GAIN	0
MBC_307.TM	12	113000001	134000000	21	1.50666	5	HLAMP	0
MBC_307.TM	13	20000001	28000000	8	-0.125987	2	NEUT	0
MBC_307.TM	13	28000001	37000000	9	1.93031	5	HLAMP	0
MBC_307.TM	13	37000001	56000000	19	-7.06833	6	HLAMP2	1
MBC_307.TM	13	56000001	114000000	58	-1.11163	1	HETD	0
MBC_307.TM	14	21000001	41000000	20	1.42182	5	HLAMP	0
MBC_307.TM	14	41000001	58000000	17	0.575267	3	GAIN	0
MBC_307.TM	14	58000001	61000000	3	2.07673	5	HLAMP	0
MBC_307.TM	14	61000001	106000000	45	-1.06678	1	HETD	0
MBC_307.TM	15	25000001	102000000	77	-1.02683	1	HETD	0
MBC_307.TM	16	1000001	62000000	61	-0.0442983	2	NEUT	0
MBC_307.TM	16	62000001	75000000	13	-0.959747	1	HETD	0
MBC_307.TM	16	75000001	78000000	3	-0.0816399	2	NEUT	0
MBC_307.TM	16	78000001	90000000	12	0.603007	3	GAIN	0
MBC_307.TM	17	1000001	44000000	43	-0.625265	6	HLAMP2	1
MBC_307.TM	17	45000001	56000000	11	1.13642	4	AMP	0
MBC_307.TM	17	56000001	65000000	9	-0.997606	1	HETD	0
MBC_307.TM	17	65000001	81000000	16	1.21273	5	HLAMP	0
MBC_307.TM	18	1	14000000	14	-0.0848537	2	NEUT	0
MBC_307.TM	18	19000001	47000000	28	1.41617	5	HLAMP	0
MBC_307.TM	18	47000001	78000000	31	-0.0994713	2	NEUT	0
MBC_307.TM	19	1000001	39000000	38	-0.0958522	6	HLAMP2	1
MBC_307.TM	19	39000001	48000000	9	0.140286	7	HLAMP3	1
MBC_307.TM	19	48000001	59000000	11	0.665243	4	AMP	0
MBC_307.TM	20	1	12000000	12	0.51267	3	GAIN	0
MBC_307.TM	20	12000001	63000000	51	1.04277	4	AMP	0
MBC_307.TM	21	16000001	48000000	32	-0.502839	6	HLAMP2	1
MBC_307.TM	22	19000001	39000000	20	0.919469	5	HLAMP	0
MBC_307.TM	22	39000001	51000000	12	-0.918058	1	HETD	0
MBC_307.TM	23	4000001	151000000	147	-2.14192	6	HLAMP2	1
MBC_313.TM	1	1000001	78000000	77	-0.210976	6	HLAMP2	1
MBC_313.TM	1	78000001	86000000	8	-1.10514	1	HETD	0
MBC_313.TM	1	86000001	120000000	34	-0.136365	2	NEUT	0
MBC_313.TM	1	150000001	248000000	98	0.90874	4	AMP	0
MBC_313.TM	2	1	24000000	24	0.0267427	7	HLAMP3	1
MBC_313.TM	2	24000001	243000000	219	-0.112363	2	NEUT	0
MBC_313.TM	3	1000001	15000000	14	0.0277838	7	HLAMP3	1
MBC_313.TM	3	15000001	197000000	182	-0.0802455	2	NEUT	0
MBC_313.TM	4	1	26000000	26	0.0521283	7	HLAMP3	1
MBC_313.TM	4	26000001	191000000	165	-0.0994222	2	NEUT	0
MBC_313.TM	5	1000001	180000000	179	0.914379	4	AMP	0
MBC_313.TM	6	1000001	170000000	169	-0.0880117	2	NEUT	0
MBC_313.TM	7	1000001	127000000	126	0.505131	3	GAIN	0
MBC_313.TM	7	127000001	159000000	32	-0.0542989	2	NEUT	0
MBC_313.TM	8	1000001	145000000	144	-0.0761997	2	NEUT	0
MBC_313.TM	9	1000001	123000000	122	-0.0888581	2	NEUT	0
MBC_313.TM	9	123000001	128000000	5	-1.21562	1	HETD	0
MBC_313.TM	9	128000001	141000000	13	0.469021	3	GAIN	0
MBC_313.TM	10	1000001	135000000	134	-0.114252	2	NEUT	0
MBC_313.TM	11	1000001	48000000	47	-0.0985595	2	NEUT	0
MBC_313.TM	11	55000001	63000000	8	-0.982087	1	HETD	0
MBC_313.TM	11	63000001	67000000	4	0.0285994	7	HLAMP3	1
MBC_313.TM	11	68000001	79000000	11	1.13409	5	HLAMP	0
MBC_313.TM	11	79000001	135000000	56	-1.06847	1	HETD	0
MBC_313.TM	12	1000001	134000000	133	0.470942	3	GAIN	0
MBC_313.TM	13	20000001	114000000	94	-0.10228	2	NEUT	0
MBC_313.TM	14	21000001	89000000	68	0.452629	3	GAIN	0
MBC_313.TM	14	89000001	93000000	4	-0.0871779	2	NEUT	0
MBC_313.TM	14	93000001	106000000	13	0.525791	3	GAIN	0
MBC_313.TM	15	25000001	82000000	57	-0.259279	6	HLAMP2	1
MBC_313.TM	15	86000001	102000000	16	-0.0623997	2	NEUT	0
MBC_313.TM	16	1000001	32000000	31	0.91491	4	AMP	0
MBC_313.TM	16	47000001	90000000	43	-0.0420618	2	NEUT	0
MBC_313.TM	17	1000001	72000000	71	-0.250062	6	HLAMP2	1
MBC_313.TM	17	72000001	81000000	9	-0.0376004	2	NEUT	0
MBC_313.TM	18	1	78000000	78	0.476768	3	GAIN	0
MBC_313.TM	19	1000001	59000000	58	-0.093349	2	NEUT	0
MBC_313.TM	20	1	63000000	63	0.462924	3	GAIN	0
MBC_313.TM	21	16000001	48000000	32	-0.12567	2	NEUT	0
MBC_313.TM	22	19000001	32000000	13	-0.352076	6	HLAMP2	1
MBC_313.TM	22	32000001	51000000	19	-1.17976	1	HETD	0
MBC_313.TM	23	4000001	151000000	147	-0.128991	2	NEUT	0
MBC_315.TM	1	1000001	46000000	45	-0.301023	6	HLAMP2	1
MBC_315.TM	1	46000001	55000000	9	-1.01759	1	HETD	0
MBC_315.TM	1	55000001	59000000	4	-0.0296054	2	NEUT	0
MBC_315.TM	1	59000001	66000000	7	-1.00676	1	HETD	0
MBC_315.TM	1	66000001	71000000	5	-0.0409985	2	NEUT	0
MBC_315.TM	1	71000001	86000000	15	-0.998166	1	HETD	0
MBC_315.TM	1	86000001	91000000	5	-0.0882462	6	HLAMP2	1
MBC_315.TM	1	91000001	120000000	29	-1.05878	1	HETD	0
MBC_315.TM	1	150000001	229000000	79	0.582495	3	GAIN	0
MBC_315.TM	1	229000001	233000000	4	0.117099	7	HLAMP3	1
MBC_315.TM	1	233000001	248000000	15	0.57114	3	GAIN	0
MBC_315.TM	2	1	194000000	194	-0.0123396	2	NEUT	0
MBC_315.TM	2	194000001	243000000	49	-0.986016	1	HETD	0
MBC_315.TM	3	1000001	25000000	24	0.018532	2	NEUT	0
MBC_315.TM	3	25000001	85000000	60	-0.975421	1	HETD	0
MBC_315.TM	3	85000001	197000000	112	-0.0102447	2	NEUT	0
MBC_315.TM	4	1	191000000	191	-0.0123354	2	NEUT	0
MBC_315.TM	5	1000001	54000000	53	0.00911746	2	NEUT	0
MBC_315.TM	5	54000001	84000000	30	-1.02931	1	HETD	0
MBC_315.TM	5	84000001	180000000	96	0.000864142	2	NEUT	0
MBC_315.TM	6	1000001	6000000	5	-0.00103676	2	NEUT	0
MBC_315.TM	6	6000001	25000000	19	0.601165	3	GAIN	0
MBC_315.TM	6	25000001	44000000	19	0.0766898	7	HLAMP3	1
MBC_315.TM	6	44000001	53000000	9	-0.0290744	2	NEUT	0
MBC_315.TM	6	53000001	56000000	3	-1.07327	1	HETD	0
MBC_315.TM	6	56000001	170000000	114	-0.000533936	2	NEUT	0
MBC_315.TM	7	1000001	151000000	150	-0.00401951	2	NEUT	0
MBC_315.TM	7	151000001	159000000	8	-0.827086	1	HETD	0
MBC_315.TM	8	1000001	90000000	89	0.000240978	2	NEUT	0
MBC_315.TM	8	90000001	145000000	55	0.572684	3	GAIN	0
MBC_315.TM	9	1000001	129000000	128	0.000197354	2	NEUT	0
MBC_315.TM	9	129000001	141000000	12	0.0963725	7	HLAMP3	1
MBC_315.TM	10	1000001	135000000	134	-0.00966174	2	NEUT	0
MBC_315.TM	11	1000001	48000000	47	0.00864883	2	NEUT	0
MBC_315.TM	11	55000001	62000000	7	-0.984618	1	HETD	0
MBC_315.TM	11	62000001	65000000	3	0.152739	7	HLAMP3	1
MBC_315.TM	11	65000001	81000000	16	0.975027	4	AMP	0
MBC_315.TM	11	81000001	135000000	54	-1.00805	1	HETD	0
MBC_315.TM	12	1000001	134000000	133	-0.00951394	2	NEUT	0
MBC_315.TM	13	20000001	114000000	94	-0.010076	2	NEUT	0
MBC_315.TM	14	21000001	99000000	78	-0.00882705	2	NEUT	0
MBC_315.TM	14	99000001	106000000	7	0.131111	7	HLAMP3	1
MBC_315.TM	15	25000001	102000000	77	-0.0170556	2	NEUT	0
MBC_315.TM	16	1000001	32000000	31	0.581188	3	GAIN	0
MBC_315.TM	16	47000001	90000000	43	0.0211097	2	NEUT	0
MBC_315.TM	17	1000001	15000000	14	-1.00941	1	HETD	0
MBC_315.TM	17	17000001	72000000	55	-0.0238681	2	NEUT	0
MBC_315.TM	17	72000001	81000000	9	0.146197	7	HLAMP3	1
MBC_315.TM	18	1	78000000	78	-0.00504052	2	NEUT	0
MBC_315.TM	19	1000001	49000000	48	-0.832048	1	HETD	0
MBC_315.TM	19	49000001	59000000	10	1.01291	4	AMP	0
MBC_315.TM	20	1	63000000	63	0.0374724	2	NEUT	0
MBC_315.TM	21	16000001	48000000	32	-0.0361431	2	NEUT	0
MBC_315.TM	22	19000001	48000000	29	-0.929855	1	HETD	0
MBC_315.TM	22	48000001	51000000	3	0.0688241	2	NEUT	0
MBC_315.TM	23	4000001	151000000	147	-0.00934533	2	NEUT	0
MBC_317.TM	1	1000001	49000000	48	0.42401	7	HLAMP3	1
MBC_317.TM	1	49000001	120000000	71	0.21781	2	NEUT	0
MBC_317.TM	1	150000001	248000000	98	1.81819	5	HLAMP	0
MBC_317.TM	2	1	243000000	243	0.142867	2	NEUT	0
MBC_317.TM	3	1000001	18000000	17	0.929593	3	GAIN	0
MBC_317.TM	3	18000001	90000000	72	-0.696341	1	HETD	0
MBC_317.TM	3	94000001	141000000	47	1.01882	4	AMP	0
MBC_317.TM	3	141000001	183000000	42	0.958567	3	GAIN	0
MBC_317.TM	3	183000001	197000000	14	1.05329	4	AMP	0
MBC_317.TM	4	1	11000000	11	0.323237	7	HLAMP3	1
MBC_317.TM	4	11000001	191000000	180	-0.00801361	6	HLAMP2	1
MBC_317.TM	5	1000001	57000000	56	-0.838276	1	HETD	0
MBC_317.TM	5	57000001	62000000	5	0.758268	3	GAIN	0
MBC_317.TM	5	62000001	180000000	118	-0.853889	1	HETD	0
MBC_317.TM	6	1000001	30000000	29	0.219702	2	NEUT	0
MBC_317.TM	6	30000001	45000000	15	0.457415	7	HLAMP3	1
MBC_317.TM	6	45000001	170000000	125	0.211857	2	NEUT	0
MBC_317.TM	7	1000001	153000000	152	-0.804874	1	HETD	0
MBC_317.TM	7	155000001	159000000	4	0.299486	2	NEUT	0
MBC_317.TM	8	1000001	124000000	123	1.16051	4	AMP	0
MBC_317.TM	8	124000001	130000000	6	2.04284	5	HLAMP	0
MBC_317.TM	8	130000001	145000000	15	1.289	4	AMP	0
MBC_317.TM	9	1000001	141000000	140	-0.82092	1	HETD	0
MBC_317.TM	10	1000001	89000000	88	0.824022	3	GAIN	0
MBC_317.TM	10	90000001	135000000	45	-0.808231	1	HETD	0
MBC_317.TM	11	1000001	20000000	19	0.332905	7	HLAMP3	1
MBC_317.TM	11	20000001	44000000	24	0.229126	2	NEUT	0
MBC_317.TM	11	44000001	135000000	91	0.363561	7	HLAMP3	1
MBC_317.TM	12	1000001	45000000	44	1.57491	5	HLAMP	0
MBC_317.TM	12	45000001	134000000	89	-0.786686	1	HETD	0
MBC_317.TM	13	20000001	86000000	66	-0.913013	1	HETD	0
MBC_317.TM	13	87000001	114000000	27	1.01294	4	AMP	0
MBC_317.TM	14	21000001	106000000	85	-0.826556	1	HETD	0
MBC_317.TM	15	25000001	102000000	77	-0.783657	1	HETD	0
MBC_317.TM	16	1000001	90000000	89	-0.65598	1	HETD	0
MBC_317.TM	17	1000001	72000000	71	-0.703203	1	HETD	0
MBC_317.TM	17	72000001	81000000	9	-0.173807	6	HLAMP2	1
MBC_317.TM	18	1	78000000	78	0.215818	2	NEUT	0
MBC_317.TM	19	1000001	39000000	38	-0.517964	1	HETD	0
MBC_317.TM	19	39000001	59000000	20	-0.31189	6	HLAMP2	1
MBC_317.TM	20	1	5000000	5	0.477008	7	HLAMP3	1
MBC_317.TM	20	5000001	23000000	18	0.209861	2	NEUT	0
MBC_317.TM	20	23000001	40000000	17	0.447549	7	HLAMP3	1
MBC_317.TM	20	40000001	63000000	23	1.20097	4	AMP	0
MBC_317.TM	21	16000001	42000000	26	-1.45416	1	HETD	0
MBC_317.TM	21	42000001	48000000	6	1.8053	5	HLAMP	0
MBC_317.TM	22	19000001	51000000	32	-0.487774	1	HETD	0
MBC_317.TM	23	4000001	151000000	147	1.23767	4	AMP	0
MBC_318.TM	1	1000001	120000000	119	-0.0640975	6	HLAMP2	1
MBC_318.TM	1	150000001	157000000	7	0.615401	3	GAIN	0
MBC_318.TM	1	157000001	165000000	8	-0.964567	1	HETD	0
MBC_318.TM	1	165000001	175000000	10	-0.0643719	6	HLAMP2	1
MBC_318.TM	1	175000001	193000000	18	0.54118	3	GAIN	0
MBC_318.TM	1	193000001	202000000	9	-0.209205	6	HLAMP2	1
MBC_318.TM	1	202000001	217000000	15	0.644926	3	GAIN	0
MBC_318.TM	1	217000001	248000000	31	0.0141797	2	NEUT	0
MBC_318.TM	2	1	11000000	11	-0.879886	1	HETD	0
MBC_318.TM	2	11000001	24000000	13	0.117511	7	HLAMP3	1
MBC_318.TM	2	24000001	66000000	42	-0.0254182	6	HLAMP2	1
MBC_318.TM	2	66000001	75000000	9	0.5715	3	GAIN	0
MBC_318.TM	2	75000001	122000000	47	0.023315	2	NEUT	0
MBC_318.TM	2	122000001	137000000	15	0.590702	3	GAIN	0
MBC_318.TM	2	137000001	151000000	14	-0.987809	1	HETD	0
MBC_318.TM	2	151000001	170000000	19	0.0848197	2	NEUT	0
MBC_318.TM	2	170000001	178000000	8	-0.954799	1	HETD	0
MBC_318.TM	2	178000001	233000000	55	0.00695634	2	NEUT	0
MBC_318.TM	2	233000001	243000000	10	-0.900445	1	HETD	0
MBC_318.TM	3	1000001	63000000	62	0.0541986	2	NEUT	0
MBC_318.TM	3	63000001	90000000	27	-0.88109	1	HETD	0
MBC_318.TM	3	94000001	191000000	97	0.00959868	2	NEUT	0
MBC_318.TM	3	191000001	197000000	6	-0.885878	1	HETD	0
MBC_318.TM	4	1	91000000	91	-0.00776339	2	NEUT	0
MBC_318.TM	4	91000001	191000000	100	0.619408	3	GAIN	0
MBC_318.TM	5	1000001	30000000	29	0.609911	3	GAIN	0
MBC_318.TM	5	30000001	180000000	150	0.0361364	2	NEUT	0
MBC_318.TM	6	1000001	30000000	29	0.699293	3	GAIN	0
MBC_318.TM	6	30000001	38000000	8	0.232009	7	HLAMP3	1
MBC_318.TM	6	38000001	44000000	6	-0.771548	1	HETD	0
MBC_318.TM	6	44000001	69000000	25	0.136857	7	HLAMP3	1
MBC_318.TM	6	69000001	115000000	46	-0.988982	1	HETD	0
MBC_318.TM	6	115000001	120000000	5	0.0532953	2	NEUT	0
MBC_318.TM	6	120000001	165000000	45	-0.981656	1	HETD	0
MBC_318.TM	6	165000001	170000000	5	0.119357	2	NEUT	0
MBC_318.TM	7	1000001	78000000	77	0.0800761	7	HLAMP3	1
MBC_318.TM	7	78000001	89000000	11	-0.184591	6	HLAMP2	1
MBC_318.TM	7	89000001	122000000	33	-0.940705	1	HETD	0
MBC_318.TM	7	122000001	159000000	37	0.0200635	2	NEUT	0
MBC_318.TM	8	1000001	27000000	26	-0.832807	1	HETD	0
MBC_318.TM	8	27000001	54000000	27	0.633328	3	GAIN	0
MBC_318.TM	8	54000001	60000000	6	0.985399	4	AMP	0
MBC_318.TM	8	60000001	104000000	44	1.74533	5	HLAMP	0
MBC_318.TM	8	104000001	131000000	27	1.00667	4	AMP	0
MBC_318.TM	8	131000001	138000000	7	0.667153	3	GAIN	0
MBC_318.TM	8	138000001	145000000	7	0.0577293	2	NEUT	0
MBC_318.TM	9	1000001	34000000	33	-0.977786	1	HETD	0
MBC_318.TM	9	34000001	141000000	107	0.0140996	2	NEUT	0
MBC_318.TM	10	1000001	17000000	16	1.0068	4	AMP	0
MBC_318.TM	10	19000001	79000000	60	-0.0657984	6	HLAMP2	1
MBC_318.TM	10	79000001	135000000	56	0.109501	7	HLAMP3	1
MBC_318.TM	11	1000001	10000000	9	-0.838552	1	HETD	0
MBC_318.TM	11	10000001	65000000	55	0.0446052	2	NEUT	0
MBC_318.TM	11	65000001	76000000	11	0.687941	3	GAIN	0
MBC_318.TM	11	76000001	101000000	25	0.100774	7	HLAMP3	1
MBC_318.TM	11	101000001	135000000	34	-1.00618	1	HETD	0
MBC_318.TM	12	1000001	34000000	33	-1.00104	1	HETD	0
MBC_318.TM	12	38000001	55000000	17	-0.000513508	2	NEUT	0
MBC_318.TM	12	56000001	134000000	78	0.599952	3	GAIN	0
MBC_318.TM	13	20000001	22000000	2	-0.103908	6	HLAMP2	1
MBC_318.TM	13	22000001	61000000	39	-0.996128	1	HETD	0
MBC_318.TM	13	61000001	97000000	36	0.0253544	2	NEUT	0
MBC_318.TM	13	97000001	114000000	17	0.676476	3	GAIN	0
MBC_318.TM	14	21000001	51000000	30	-0.000230773	6	HLAMP2	1
MBC_318.TM	14	51000001	71000000	20	-0.933197	1	HETD	0
MBC_318.TM	14	71000001	106000000	35	-0.00664579	2	NEUT	0
MBC_318.TM	15	25000001	82000000	57	-0.0832053	6	HLAMP2	1
MBC_318.TM	15	86000001	102000000	16	0.0512907	2	NEUT	0
MBC_318.TM	16	1000001	90000000	89	0.0236968	2	NEUT	0
MBC_318.TM	17	1000001	18000000	17	-1.20632	1	HETD	0
MBC_318.TM	17	26000001	73000000	47	-0.0929076	6	HLAMP2	1
MBC_318.TM	17	73000001	81000000	8	0.700205	3	GAIN	0
MBC_318.TM	18	1	78000000	78	0.0255594	2	NEUT	0
MBC_318.TM	19	1000001	31000000	30	-0.778173	1	HETD	0
MBC_318.TM	19	31000001	59000000	28	0.194536	7	HLAMP3	1
MBC_318.TM	20	1	49000000	49	0.0262139	2	NEUT	0
MBC_318.TM	20	49000001	57000000	8	0.631423	3	GAIN	0
MBC_318.TM	20	57000001	63000000	6	1.12612	4	AMP	0
MBC_318.TM	21	16000001	48000000	32	0.00737016	2	NEUT	0
MBC_318.TM	22	19000001	24000000	5	-0.127621	6	HLAMP2	1
MBC_318.TM	22	24000001	47000000	23	-1.21851	1	HETD	0
MBC_318.TM	22	47000001	51000000	4	-0.128886	2	NEUT	0
MBC_318.TM	23	4000001	37000000	33	0.12663	7	HLAMP3	1
MBC_318.TM	23	38000001	151000000	113	-0.0366107	6	HLAMP2	1
MBC_320.TM	1	1000001	120000000	119	-0.0200058	2	NEUT	0
MBC_320.TM	1	150000001	248000000	98	0.578443	3	GAIN	0
MBC_320.TM	2	1	243000000	243	-0.00579263	2	NEUT	0
MBC_320.TM	3	1000001	24000000	23	-0.00598298	2	NEUT	0
MBC_320.TM	3	24000001	27000000	3	-1.05272	1	HETD	0
MBC_320.TM	3	27000001	49000000	22	-0.0237831	2	NEUT	0
MBC_320.TM	3	49000001	53000000	4	-0.810502	6	HLAMP2	1
MBC_320.TM	3	53000001	65000000	12	0.0260522	2	NEUT	0
MBC_320.TM	3	65000001	84000000	19	-0.915888	1	HETD	0
MBC_320.TM	3	84000001	197000000	113	-0.00497589	2	NEUT	0
MBC_320.TM	4	1	11000000	11	-0.879334	6	HLAMP2	1
MBC_320.TM	4	11000001	25000000	14	0.0361927	2	NEUT	0
MBC_320.TM	4	25000001	33000000	8	-0.872877	1	HETD	0
MBC_320.TM	4	33000001	40000000	7	0.0765834	2	NEUT	0
MBC_320.TM	4	40000001	62000000	22	-1.012	1	HETD	0
MBC_320.TM	4	62000001	86000000	24	0.0176127	2	NEUT	0
MBC_320.TM	4	86000001	102000000	16	-1.0117	1	HETD	0
MBC_320.TM	4	102000001	112000000	10	0.0394532	2	NEUT	0
MBC_320.TM	4	112000001	119000000	7	-1.02232	1	HETD	0
MBC_320.TM	4	120000001	128000000	8	-0.0280539	2	NEUT	0
MBC_320.TM	4	128000001	163000000	35	-0.979312	1	HETD	0
MBC_320.TM	4	163000001	171000000	8	0.00562337	2	NEUT	0
MBC_320.TM	4	171000001	176000000	5	-1.01814	1	HETD	0
MBC_320.TM	4	176000001	180000000	4	0.00636861	2	NEUT	0
MBC_320.TM	4	180000001	191000000	11	-0.921365	1	HETD	0
MBC_320.TM	5	1000001	46000000	45	0.620342	3	GAIN	0
MBC_320.TM	5	50000001	180000000	130	0.0190433	2	NEUT	0
MBC_320.TM	6	1000001	170000000	169	0.00561784	2	NEUT	0
MBC_320.TM	7	1000001	159000000	158	0.00313617	2	NEUT	0
MBC_320.TM	8	1000001	145000000	144	-0.00424238	2	NEUT	0
MBC_320.TM	9	1000001	141000000	140	-0.0135827	2	NEUT	0
MBC_320.TM	10	1000001	135000000	134	-0.00815289	2	NEUT	0
MBC_320.TM	11	1000001	58000000	57	0.00499243	2	NEUT	0
MBC_320.TM	11	58000001	77000000	19	0.604513	3	GAIN	0
MBC_320.TM	11	77000001	102000000	25	0.0584197	2	NEUT	0
MBC_320.TM	11	102000001	135000000	33	-1.05574	1	HETD	0
MBC_320.TM	12	1000001	134000000	133	-0.00428303	2	NEUT	0
MBC_320.TM	13	20000001	34000000	14	-0.0392001	2	NEUT	0
MBC_320.TM	13	34000001	45000000	11	-0.996128	1	HETD	0
MBC_320.TM	13	45000001	50000000	5	-0.0828479	2	NEUT	0
MBC_320.TM	13	50000001	68000000	18	-0.932138	1	HETD	0
MBC_320.TM	13	68000001	114000000	46	0.0173107	2	NEUT	0
MBC_320.TM	14	21000001	106000000	85	-0.00263893	2	NEUT	0
MBC_320.TM	15	25000001	102000000	77	-0.00805862	2	NEUT	0
MBC_320.TM	16	1000001	66000000	65	-0.0305762	2	NEUT	0
MBC_320.TM	16	66000001	90000000	24	-1.03208	1	HETD	0
MBC_320.TM	17	1000001	81000000	80	-0.00875187	2	NEUT	0
MBC_320.TM	18	1	78000000	78	0.00148244	2	NEUT	0
MBC_320.TM	19	1000001	59000000	58	0.00752689	2	NEUT	0
MBC_320.TM	20	1	63000000	63	-0.0147798	2	NEUT	0
MBC_320.TM	21	16000001	48000000	32	0.013096	2	NEUT	0
MBC_320.TM	22	19000001	51000000	32	-0.0301013	2	NEUT	0
MBC_320.TM	23	4000001	151000000	147	-0.0422972	2	NEUT	0
MBC_321.TM	1	1000001	13000000	12	-0.613245	6	HLAMP2	1
MBC_321.TM	1	14000001	21000000	7	0.329705	7	HLAMP3	1
MBC_321.TM	1	21000001	31000000	10	-0.26643	6	HLAMP2	1
MBC_321.TM	1	31000001	39000000	8	0.416249	7	HLAMP3	1
MBC_321.TM	1	39000001	45000000	6	1.1891	4	AMP	0
MBC_321.TM	1	45000001	55000000	10	-0.339724	6	HLAMP2	1
MBC_321.TM	1	55000001	87000000	32	-0.934775	1	HETD	0
MBC_321.TM	1	87000001	96000000	9	1.17674	5	HLAMP	0
MBC_321.TM	1	96000001	120000000	24	-0.760261	1	HETD	0
MBC_321.TM	1	150000001	157000000	7	1.07918	4	AMP	0
MBC_321.TM	1	157000001	161000000	4	0.213971	2	NEUT	0
MBC_321.TM	1	162000001	170000000	8	1.12791	4	AMP	0
MBC_321.TM	1	170000001	191000000	21	1.66514	5	HLAMP	0
MBC_321.TM	1	191000001	238000000	47	0.673298	3	GAIN	0
MBC_321.TM	1	238000001	248000000	10	-0.68725	1	HETD	0
MBC_321.TM	2	1	87000000	87	1.08937	4	AMP	0
MBC_321.TM	2	99000001	116000000	17	0.0254872	2	NEUT	0
MBC_321.TM	2	116000001	127000000	11	0.412787	7	HLAMP3	1
MBC_321.TM	2	127000001	146000000	19	-0.225529	6	HLAMP2	1
MBC_321.TM	2	146000001	168000000	22	-0.636759	1	HETD	0
MBC_321.TM	2	168000001	174000000	6	0.504063	7	HLAMP3	1
MBC_321.TM	2	174000001	197000000	23	-0.651356	1	HETD	0
MBC_321.TM	2	197000001	243000000	46	-0.279093	6	HLAMP2	1
MBC_321.TM	3	1000001	29000000	28	0.11739	2	NEUT	0
MBC_321.TM	3	29000001	39000000	10	0.490828	7	HLAMP3	1
MBC_321.TM	3	39000001	53000000	14	-0.248698	6	HLAMP2	1
MBC_321.TM	3	53000001	111000000	58	0.161207	2	NEUT	0
MBC_321.TM	3	111000001	131000000	20	-0.211338	6	HLAMP2	1
MBC_321.TM	3	131000001	197000000	66	0.11071	2	NEUT	0
MBC_321.TM	4	1	27000000	27	-0.887791	1	HETD	0
MBC_321.TM	4	27000001	107000000	80	-0.206613	6	HLAMP2	1
MBC_321.TM	4	107000001	191000000	84	-0.848052	1	HETD	0
MBC_321.TM	5	1000001	14000000	13	-0.166678	6	HLAMP2	1
MBC_321.TM	5	14000001	23000000	9	0.501339	7	HLAMP3	1
MBC_321.TM	5	23000001	34000000	11	-0.688624	1	HETD	0
MBC_321.TM	5	35000001	40000000	5	0.894549	3	GAIN	0
MBC_321.TM	5	40000001	46000000	6	-0.192558	6	HLAMP2	1
MBC_321.TM	5	50000001	99000000	49	-0.883198	1	HETD	0
MBC_321.TM	5	100000001	180000000	80	0.122505	2	NEUT	0
MBC_321.TM	6	1000001	10000000	9	-0.372232	6	HLAMP2	1
MBC_321.TM	6	10000001	23000000	13	0.0627613	2	NEUT	0
MBC_321.TM	6	23000001	64000000	41	0.47311	7	HLAMP3	1
MBC_321.TM	6	64000001	109000000	45	0.164277	2	NEUT	0
MBC_321.TM	6	109000001	125000000	16	0.400869	7	HLAMP3	1
MBC_321.TM	6	125000001	139000000	14	1.65695	5	HLAMP	0
MBC_321.TM	6	139000001	153000000	14	1.13599	4	AMP	0
MBC_321.TM	6	153000001	170000000	17	0.571244	3	GAIN	0
MBC_321.TM	7	1000001	5000000	4	-0.140296	6	HLAMP2	1
MBC_321.TM	7	5000001	15000000	10	0.441769	7	HLAMP3	1
MBC_321.TM	7	15000001	39000000	24	0.116939	2	NEUT	0
MBC_321.TM	7	39000001	44000000	5	-0.899349	1	HETD	0
MBC_321.TM	7	44000001	56000000	12	0.475737	7	HLAMP3	1
MBC_321.TM	7	67000001	105000000	38	-0.238999	6	HLAMP2	1
MBC_321.TM	7	105000001	153000000	48	0.121279	2	NEUT	0
MBC_321.TM	7	155000001	159000000	4	0.819733	3	GAIN	0
MBC_321.TM	8	1000001	36000000	35	-1.21519	1	HETD	0
MBC_321.TM	8	36000001	43000000	7	0.0619824	2	NEUT	0
MBC_321.TM	8	47000001	53000000	6	1.05729	4	AMP	0
MBC_321.TM	8	53000001	78000000	25	0.151374	2	NEUT	0
MBC_321.TM	8	78000001	129000000	51	1.18988	4	AMP	0
MBC_321.TM	8	129000001	145000000	16	0.790352	3	GAIN	0
MBC_321.TM	9	1000001	10000000	9	-0.306069	6	HLAMP2	1
MBC_321.TM	9	10000001	23000000	13	1.22282	4	AMP	0
MBC_321.TM	9	23000001	38000000	15	-0.263901	6	HLAMP2	1
MBC_321.TM	9	71000001	84000000	13	0.368979	7	HLAMP3	1
MBC_321.TM	9	84000001	104000000	20	-0.349481	6	HLAMP2	1
MBC_321.TM	9	104000001	141000000	37	0.105409	2	NEUT	0
MBC_321.TM	10	1000001	15000000	14	0.872298	3	GAIN	0
MBC_321.TM	10	15000001	72000000	57	1.0302	4	AMP	0
MBC_321.TM	10	72000001	112000000	40	-0.334587	6	HLAMP2	1
MBC_321.TM	10	112000001	135000000	23	-1.01126	1	HETD	0
MBC_321.TM	11	1000001	48000000	47	-0.778039	1	HETD	0
MBC_321.TM	11	55000001	66000000	11	0.426966	7	HLAMP3	1
MBC_321.TM	11	66000001	78000000	12	-0.334849	6	HLAMP2	1
MBC_321.TM	11	78000001	91000000	13	0.169671	2	NEUT	0
MBC_321.TM	11	91000001	135000000	44	-0.411971	6	HLAMP2	1
MBC_321.TM	12	1000001	34000000	33	1.20627	4	AMP	0
MBC_321.TM	12	38000001	49000000	11	0.184553	2	NEUT	0
MBC_321.TM	12	49000001	95000000	46	-0.29162	6	HLAMP2	1
MBC_321.TM	12	95000001	105000000	10	-0.784148	1	HETD	0
MBC_321.TM	12	105000001	134000000	29	-0.336327	6	HLAMP2	1
MBC_321.TM	13	20000001	43000000	23	-0.386345	6	HLAMP2	1
MBC_321.TM	13	43000001	114000000	71	0.155702	2	NEUT	0
MBC_321.TM	14	21000001	106000000	85	-0.318635	6	HLAMP2	1
MBC_321.TM	15	25000001	57000000	32	0.0465426	2	NEUT	0
MBC_321.TM	15	57000001	72000000	15	0.372169	7	HLAMP3	1
MBC_321.TM	15	72000001	102000000	30	0.656723	3	GAIN	0
MBC_321.TM	16	1000001	25000000	24	0.826322	3	GAIN	0
MBC_321.TM	16	25000001	32000000	7	1.22821	4	AMP	0
MBC_321.TM	16	47000001	53000000	6	0.299911	7	HLAMP3	1
MBC_321.TM	16	53000001	90000000	37	-0.360474	6	HLAMP2	1
MBC_321.TM	17	1000001	41000000	40	-0.531275	6	HLAMP2	1
MBC_321.TM	17	41000001	59000000	18	0.352081	7	HLAMP3	1
MBC_321.TM	17	59000001	81000000	22	0.188508	2	NEUT	0
MBC_321.TM	18	1	14000000	14	1.19924	4	AMP	0
MBC_321.TM	18	19000001	25000000	6	0.745089	3	GAIN	0
MBC_321.TM	18	25000001	29000000	4	-0.219013	6	HLAMP2	1
MBC_321.TM	18	29000001	50000000	21	-0.745804	1	HETD	0
MBC_321.TM	18	50000001	75000000	25	0.258258	2	NEUT	0
MBC_321.TM	18	75000001	78000000	3	0.799352	3	GAIN	0
MBC_321.TM	19	1000001	48000000	47	0.487154	7	HLAMP3	1
MBC_321.TM	19	48000001	59000000	11	-0.820012	1	HETD	0
MBC_321.TM	20	1	10000000	10	0.134383	2	NEUT	0
MBC_321.TM	20	10000001	17000000	7	-0.682759	1	HETD	0
MBC_321.TM	20	17000001	63000000	46	0.107933	2	NEUT	0
MBC_321.TM	21	16000001	48000000	32	0.0388071	2	NEUT	0
MBC_321.TM	22	19000001	37000000	18	-0.0275997	2	NEUT	0
MBC_321.TM	22	37000001	51000000	14	0.728254	3	GAIN	0
MBC_321.TM	23	4000001	32000000	28	-0.908643	1	HETD	0
MBC_321.TM	23	32000001	45000000	13	-0.351763	6	HLAMP2	1
MBC_321.TM	23	45000001	55000000	10	1.533	5	HLAMP	0
MBC_321.TM	23	57000001	68000000	11	0.668277	3	GAIN	0
MBC_321.TM	23	68000001	100000000	32	-0.636441	1	HETD	0
MBC_321.TM	23	100000001	113000000	13	0.190486	2	NEUT	0
MBC_321.TM	23	113000001	151000000	38	-0.734067	1	HETD	0
MBC_325.TM	1	1000001	87000000	86	0.047943	2	NEUT	0
MBC_325.TM	1	87000001	120000000	33	-0.823115	6	HLAMP2	1
MBC_325.TM	1	150000001	204000000	54	0.125168	2	NEUT	0
MBC_325.TM	1	204000001	248000000	44	0.671618	3	GAIN	0
MBC_325.TM	2	1	202000000	202	0.0645742	2	NEUT	0
MBC_325.TM	2	202000001	243000000	41	-0.754884	6	HLAMP2	1
MBC_325.TM	3	1000001	197000000	196	0.061835	2	NEUT	0
MBC_325.TM	4	1	191000000	191	0.0484521	2	NEUT	0
MBC_325.TM	5	1000001	180000000	179	0.129584	2	NEUT	0
MBC_325.TM	6	1000001	57000000	56	0.116175	2	NEUT	0
MBC_325.TM	6	63000001	76000000	13	-1.01796	1	HETD	0
MBC_325.TM	6	76000001	79000000	3	-0.0466416	2	NEUT	0
MBC_325.TM	6	79000001	170000000	91	-0.916879	1	HETD	0
MBC_325.TM	7	1000001	159000000	158	0.0538807	2	NEUT	0
MBC_325.TM	8	1000001	39000000	38	-0.901076	1	HETD	0
MBC_325.TM	8	39000001	59000000	20	0.673857	3	GAIN	0
MBC_325.TM	8	59000001	145000000	86	1.07292	4	AMP	0
MBC_325.TM	9	1000001	33000000	32	-0.771951	6	HLAMP2	1
MBC_325.TM	9	33000001	141000000	108	0.0649128	2	NEUT	0
MBC_325.TM	10	1000001	9000000	8	1.06938	4	AMP	0
MBC_325.TM	10	9000001	37000000	28	0.593008	7	HLAMP3	1
MBC_325.TM	10	37000001	135000000	98	-0.788223	6	HLAMP2	1
MBC_325.TM	11	1000001	48000000	47	0.115572	2	NEUT	0
MBC_325.TM	11	55000001	135000000	80	-0.909387	1	HETD	0
MBC_325.TM	12	1000001	115000000	114	0.0529154	2	NEUT	0
MBC_325.TM	12	115000001	118000000	3	-0.749582	6	HLAMP2	1
MBC_325.TM	12	118000001	127000000	9	0.0480042	2	NEUT	0
MBC_325.TM	12	127000001	134000000	7	-0.974852	1	HETD	0
MBC_325.TM	13	20000001	114000000	94	-0.9153	1	HETD	0
MBC_325.TM	14	21000001	106000000	85	0.0652294	2	NEUT	0
MBC_325.TM	15	25000001	102000000	77	0.0684186	2	NEUT	0
MBC_325.TM	16	1000001	32000000	31	0.0243276	2	NEUT	0
MBC_325.TM	16	47000001	90000000	43	-0.891673	1	HETD	0
MBC_325.TM	17	1000001	18000000	17	-0.956806	1	HETD	0
MBC_325.TM	17	26000001	81000000	55	0.102983	2	NEUT	0
MBC_325.TM	18	1	78000000	78	-0.922635	1	HETD	0
MBC_325.TM	19	1000001	15000000	14	-0.716093	6	HLAMP2	1
MBC_325.TM	19	15000001	20000000	5	0.170393	2	NEUT	0
MBC_325.TM	19	21000001	24000000	3	-1.02429	1	HETD	0
MBC_325.TM	19	28000001	59000000	31	0.148701	2	NEUT	0
MBC_325.TM	20	1	63000000	63	0.154	2	NEUT	0
MBC_325.TM	21	16000001	48000000	32	0.0650199	2	NEUT	0
MBC_325.TM	22	19000001	51000000	32	0.000927971	2	NEUT	0
MBC_325.TM	23	4000001	151000000	147	-0.0215326	2	NEUT	0
MBC_330.TM	1	1000001	32000000	31	-1.07028	1	HETD	0
MBC_330.TM	1	32000001	153000000	121	0.0155878	2	NEUT	0
MBC_330.TM	1	153000001	185000000	32	0.501166	3	GAIN	0
MBC_330.TM	1	185000001	248000000	63	0.967175	4	AMP	0
MBC_330.TM	2	1	19000000	19	0.623707	3	GAIN	0
MBC_330.TM	2	19000001	243000000	224	0.00198788	2	NEUT	0
MBC_330.TM	3	1000001	10000000	9	0.105703	2	NEUT	0
MBC_330.TM	3	10000001	88000000	78	-0.985327	1	HETD	0
MBC_330.TM	3	88000001	197000000	109	0.0326958	2	NEUT	0
MBC_330.TM	4	1	174000000	174	0.0329856	2	NEUT	0
MBC_330.TM	4	174000001	191000000	17	-0.967982	1	HETD	0
MBC_330.TM	5	1000001	180000000	179	0.0460816	2	NEUT	0
MBC_330.TM	6	1000001	73000000	72	0.133371	7	HLAMP3	1
MBC_330.TM	6	73000001	122000000	49	-1.02864	1	HETD	0
MBC_330.TM	6	122000001	170000000	48	-0.0189293	2	NEUT	0
MBC_330.TM	7	1000001	146000000	145	0.0175901	2	NEUT	0
MBC_330.TM	7	146000001	153000000	7	-0.883866	1	HETD	0
MBC_330.TM	7	155000001	159000000	4	0.147141	2	NEUT	0
MBC_330.TM	8	1000001	63000000	62	-1.10834	1	HETD	0
MBC_330.TM	8	63000001	145000000	82	0.0340724	2	NEUT	0
MBC_330.TM	9	1000001	38000000	37	-0.164881	6	HLAMP2	1
MBC_330.TM	9	71000001	141000000	70	0.0384904	2	NEUT	0
MBC_330.TM	10	1000001	135000000	134	-0.00688621	2	NEUT	0
MBC_330.TM	11	1000001	29000000	28	-1.05266	1	HETD	0
MBC_330.TM	11	29000001	96000000	67	0.0585797	2	NEUT	0
MBC_330.TM	11	97000001	135000000	38	-1.05356	1	HETD	0
MBC_330.TM	12	1000001	6000000	5	0.273634	7	HLAMP3	1
MBC_330.TM	12	6000001	23000000	17	-0.927435	1	HETD	0
MBC_330.TM	12	23000001	34000000	11	0.565948	3	GAIN	0
MBC_330.TM	12	38000001	134000000	96	0.0317073	2	NEUT	0
MBC_330.TM	13	20000001	114000000	94	-0.232953	6	HLAMP2	1
MBC_330.TM	14	21000001	71000000	50	0.129044	7	HLAMP3	1
MBC_330.TM	14	71000001	100000000	29	-0.818503	1	HETD	0
MBC_330.TM	14	100000001	106000000	6	0.854577	4	AMP	0
MBC_330.TM	15	25000001	71000000	46	-0.034116	2	NEUT	0
MBC_330.TM	15	71000001	102000000	31	-0.141307	6	HLAMP2	1
MBC_330.TM	16	1000001	32000000	31	0.656424	3	GAIN	0
MBC_330.TM	16	47000001	90000000	43	0.0249525	2	NEUT	0
MBC_330.TM	17	1000001	18000000	17	-1.07142	1	HETD	0
MBC_330.TM	17	26000001	44000000	18	-0.076762	6	HLAMP2	1
MBC_330.TM	17	45000001	67000000	22	1.65613	5	HLAMP	0
MBC_330.TM	17	67000001	81000000	14	-0.156928	6	HLAMP2	1
MBC_330.TM	18	1	14000000	14	0.444507	3	GAIN	0
MBC_330.TM	18	19000001	59000000	40	0.182597	7	HLAMP3	1
MBC_330.TM	18	59000001	78000000	19	-0.173934	6	HLAMP2	1
MBC_330.TM	19	1000001	14000000	13	-0.734721	1	HETD	0
MBC_330.TM	19	14000001	40000000	26	0.0262243	2	NEUT	0
MBC_330.TM	19	40000001	59000000	19	0.17883	7	HLAMP3	1
MBC_330.TM	20	1	63000000	63	0.0355898	2	NEUT	0
MBC_330.TM	21	16000001	48000000	32	-0.0392449	2	NEUT	0
MBC_330.TM	22	19000001	51000000	32	-1.00019	1	HETD	0
MBC_330.TM	23	4000001	151000000	147	-0.0408416	2	NEUT	0
MBC_331.TM	1	1000001	120000000	119	-0.0116424	2	NEUT	0
MBC_331.TM	1	150000001	248000000	98	0.583197	3	GAIN	0
MBC_331.TM	2	1	243000000	243	0.000247571	2	NEUT	0
MBC_331.TM	3	1000001	24000000	23	-0.000651064	2	NEUT	0
MBC_331.TM	3	24000001	27000000	3	-1.01803	1	HETD	0
MBC_331.TM	3	27000001	49000000	22	-0.010555	2	NEUT	0
MBC_331.TM	3	49000001	52000000	3	-0.944159	1	HETD	0
MBC_331.TM	3	52000001	65000000	13	0.0122686	2	NEUT	0
MBC_331.TM	3	65000001	84000000	19	-0.935023	1	HETD	0
MBC_331.TM	3	84000001	197000000	113	0.0147651	2	NEUT	0
MBC_331.TM	4	1	4000000	4	-0.0171577	2	NEUT	0
MBC_331.TM	4	4000001	11000000	7	-1.05123	1	HETD	0
MBC_331.TM	4	11000001	25000000	14	0.0429444	2	NEUT	0
MBC_331.TM	4	25000001	33000000	8	-0.912818	1	HETD	0
MBC_331.TM	4	33000001	40000000	7	0.0901764	2	NEUT	0
MBC_331.TM	4	40000001	58000000	18	-1.05007	1	HETD	0
MBC_331.TM	4	58000001	62000000	4	-0.543388	6	HLAMP2	1
MBC_331.TM	4	62000001	86000000	24	-0.0268098	2	NEUT	0
MBC_331.TM	4	86000001	102000000	16	-0.974504	1	HETD	0
MBC_331.TM	4	102000001	112000000	10	-0.0100701	2	NEUT	0
MBC_331.TM	4	112000001	119000000	7	-1.03437	1	HETD	0
MBC_331.TM	4	120000001	128000000	8	-0.0162936	2	NEUT	0
MBC_331.TM	4	128000001	163000000	35	-0.96759	1	HETD	0
MBC_331.TM	4	163000001	171000000	8	0.00459968	2	NEUT	0
MBC_331.TM	4	171000001	176000000	5	-0.936967	1	HETD	0
MBC_331.TM	4	176000001	180000000	4	0.00274845	2	NEUT	0
MBC_331.TM	4	180000001	191000000	11	-0.971809	1	HETD	0
MBC_331.TM	5	1000001	46000000	45	0.620585	3	GAIN	0
MBC_331.TM	5	50000001	180000000	130	0.00931161	2	NEUT	0
MBC_331.TM	6	1000001	170000000	169	0.00658048	2	NEUT	0
MBC_331.TM	7	1000001	159000000	158	-0.00769023	2	NEUT	0
MBC_331.TM	8	1000001	145000000	144	0.00182448	2	NEUT	0
MBC_331.TM	9	1000001	141000000	140	-0.0101509	2	NEUT	0
MBC_331.TM	10	1000001	135000000	134	-0.0139998	2	NEUT	0
MBC_331.TM	11	1000001	58000000	57	0.00445856	2	NEUT	0
MBC_331.TM	11	58000001	77000000	19	0.584656	3	GAIN	0
MBC_331.TM	11	77000001	102000000	25	0.0469326	2	NEUT	0
MBC_331.TM	11	102000001	135000000	33	-1.04336	1	HETD	0
MBC_331.TM	12	1000001	134000000	133	-0.00457345	2	NEUT	0
MBC_331.TM	13	20000001	34000000	14	-0.0331872	2	NEUT	0
MBC_331.TM	13	34000001	45000000	11	-1.03964	1	HETD	0
MBC_331.TM	13	45000001	50000000	5	-0.0826061	2	NEUT	0
MBC_331.TM	13	50000001	70000000	20	-0.96226	1	HETD	0
MBC_331.TM	13	70000001	114000000	44	0.0112343	2	NEUT	0
MBC_331.TM	14	21000001	106000000	85	0.00745251	2	NEUT	0
MBC_331.TM	15	25000001	102000000	77	-0.0133199	2	NEUT	0
MBC_331.TM	16	1000001	66000000	65	0.0052484	2	NEUT	0
MBC_331.TM	16	66000001	90000000	24	-1.02587	1	HETD	0
MBC_331.TM	17	1000001	81000000	80	-0.0358564	2	NEUT	0
MBC_331.TM	18	1	78000000	78	0.0055984	2	NEUT	0
MBC_331.TM	19	1000001	59000000	58	0.00841052	2	NEUT	0
MBC_331.TM	20	1	63000000	63	-0.0162275	2	NEUT	0
MBC_331.TM	21	16000001	48000000	32	0.0138043	2	NEUT	0
MBC_331.TM	22	19000001	51000000	32	-0.0405873	2	NEUT	0
MBC_331.TM	23	4000001	151000000	147	-0.0335098	2	NEUT	0
MBC_333.TM	1	1000001	89000000	88	-0.680504	1	HETD	0
MBC_333.TM	1	89000001	173000000	84	0.282143	2	NEUT	0
MBC_333.TM	1	173000001	184000000	11	0.910966	3	GAIN	0
MBC_333.TM	1	184000001	195000000	11	1.95915	5	HLAMP	0
MBC_333.TM	1	195000001	204000000	9	-0.842571	1	HETD	0
MBC_333.TM	1	204000001	209000000	5	2.45357	5	HLAMP	0
MBC_333.TM	1	209000001	248000000	39	-0.727517	1	HETD	0
MBC_333.TM	2	1	62000000	62	-0.743227	1	HETD	0
MBC_333.TM	2	62000001	243000000	181	0.194387	2	NEUT	0
MBC_333.TM	3	1000001	21000000	20	-0.614744	1	HETD	0
MBC_333.TM	3	21000001	42000000	21	0.218201	2	NEUT	0
MBC_333.TM	3	42000001	96000000	54	-1.02594	6	HLAMP2	1
MBC_333.TM	3	96000001	151000000	55	-0.892219	1	HETD	0
MBC_333.TM	3	151000001	197000000	46	0.251122	2	NEUT	0
MBC_333.TM	4	1	54000000	54	0.102645	2	NEUT	0
MBC_333.TM	4	54000001	177000000	123	0.676285	7	HLAMP3	1
MBC_333.TM	4	177000001	185000000	8	1.63003	5	HLAMP	0
MBC_333.TM	4	185000001	191000000	6	-0.753229	1	HETD	0
MBC_333.TM	5	1000001	10000000	9	1.2884	4	AMP	0
MBC_333.TM	5	10000001	79000000	69	0.751983	3	GAIN	0
MBC_333.TM	5	79000001	96000000	17	0.102326	2	NEUT	0
MBC_333.TM	5	96000001	175000000	79	-0.755853	1	HETD	0
MBC_333.TM	5	176000001	180000000	4	0.289452	2	NEUT	0
MBC_333.TM	6	1000001	73000000	72	0.272415	2	NEUT	0
MBC_333.TM	6	73000001	170000000	97	-0.862514	1	HETD	0
MBC_333.TM	7	1000001	56000000	55	0.798387	3	GAIN	0
MBC_333.TM	7	67000001	159000000	92	0.150869	2	NEUT	0
MBC_333.TM	8	1000001	6000000	5	-5.12282	6	HLAMP2	1
MBC_333.TM	8	6000001	33000000	27	-0.727383	1	HETD	0
MBC_333.TM	8	33000001	92000000	59	2.14141	5	HLAMP	0
MBC_333.TM	8	92000001	145000000	53	1.2395	4	AMP	0
MBC_333.TM	9	1000001	141000000	140	-0.779908	1	HETD	0
MBC_333.TM	10	1000001	123000000	122	0.21007	2	NEUT	0
MBC_333.TM	10	123000001	135000000	12	-4.11725	6	HLAMP2	1
MBC_333.TM	11	1000001	48000000	47	0.802603	3	GAIN	0
MBC_333.TM	11	55000001	62000000	7	-0.817155	1	HETD	0
MBC_333.TM	11	62000001	71000000	9	0.720807	7	HLAMP3	1
MBC_333.TM	11	72000001	115000000	43	-0.75381	1	HETD	0
MBC_333.TM	11	115000001	135000000	20	0.301572	2	NEUT	0
MBC_333.TM	12	1000001	62000000	61	0.217588	2	NEUT	0
MBC_333.TM	12	62000001	75000000	13	1.33412	4	AMP	0
MBC_333.TM	12	75000001	134000000	59	0.308394	2	NEUT	0
MBC_333.TM	13	20000001	56000000	36	-0.748521	1	HETD	0
MBC_333.TM	13	56000001	65000000	9	0.552963	7	HLAMP3	1
MBC_333.TM	13	65000001	114000000	49	-0.979714	1	HETD	0
MBC_333.TM	14	21000001	106000000	85	-0.775974	1	HETD	0
MBC_333.TM	15	25000001	102000000	77	0.188407	2	NEUT	0
MBC_333.TM	16	1000001	52000000	51	0.887044	3	GAIN	0
MBC_333.TM	16	52000001	90000000	38	-0.656332	1	HETD	0
MBC_333.TM	17	1000001	31000000	30	-0.710385	1	HETD	0
MBC_333.TM	17	31000001	81000000	50	0.303642	2	NEUT	0
MBC_333.TM	18	1	47000000	47	-0.0389699	2	NEUT	0
MBC_333.TM	18	47000001	58000000	11	-0.68646	1	HETD	0
MBC_333.TM	18	58000001	78000000	20	0.0889413	2	NEUT	0
MBC_333.TM	19	1000001	43000000	42	-0.657131	1	HETD	0
MBC_333.TM	19	44000001	50000000	6	0.444771	2	NEUT	0
MBC_333.TM	19	50000001	59000000	9	1.2569	4	AMP	0
MBC_333.TM	20	1	25000000	25	0.235948	2	NEUT	0
MBC_333.TM	20	30000001	39000000	9	1.33784	4	AMP	0
MBC_333.TM	20	39000001	45000000	6	0.370517	2	NEUT	0
MBC_333.TM	20	45000001	63000000	18	1.25503	4	AMP	0
MBC_333.TM	21	16000001	48000000	32	-0.75524	1	HETD	0
MBC_333.TM	22	19000001	48000000	29	-0.640284	1	HETD	0
MBC_333.TM	22	48000001	51000000	3	0.311973	2	NEUT	0
MBC_333.TM	23	4000001	51000000	47	0.206405	2	NEUT	0
MBC_333.TM	23	53000001	151000000	98	-0.886483	1	HETD	0
MBC_335.TM	1	1000001	60000000	59	-0.560717	6	HLAMP2	1
MBC_335.TM	1	60000001	196000000	136	-0.0724319	2	NEUT	0
MBC_335.TM	1	196000001	248000000	52	0.864343	4	AMP	0
MBC_335.TM	2	1	63000000	63	0.306522	7	HLAMP3	1
MBC_335.TM	2	63000001	243000000	180	-0.0579334	2	NEUT	0
MBC_335.TM	3	1000001	55000000	54	0.266157	7	HLAMP3	1
MBC_335.TM	3	55000001	79000000	24	-1.20959	1	HETD	0
MBC_335.TM	3	79000001	191000000	112	0.246889	7	HLAMP3	1
MBC_335.TM	3	191000001	197000000	6	0.521433	3	GAIN	0
MBC_335.TM	4	1	191000000	191	-0.0782021	2	NEUT	0
MBC_335.TM	5	1000001	5000000	4	0.328547	7	HLAMP3	1
MBC_335.TM	5	5000001	180000000	175	-0.0822321	2	NEUT	0
MBC_335.TM	6	1000001	22000000	21	0.251979	7	HLAMP3	1
MBC_335.TM	6	22000001	46000000	24	-0.0709426	2	NEUT	0
MBC_335.TM	6	46000001	170000000	124	-0.534655	6	HLAMP2	1
MBC_335.TM	7	1000001	134000000	133	0.232013	7	HLAMP3	1
MBC_335.TM	7	134000001	159000000	25	0.502977	3	GAIN	0
MBC_335.TM	8	1000001	27000000	26	-0.578845	6	HLAMP2	1
MBC_335.TM	8	27000001	33000000	6	0.244146	7	HLAMP3	1
MBC_335.TM	8	33000001	43000000	10	0.858516	4	AMP	0
MBC_335.TM	8	47000001	50000000	3	-0.452872	6	HLAMP2	1
MBC_335.TM	8	50000001	77000000	27	0.53475	3	GAIN	0
MBC_335.TM	8	77000001	92000000	15	0.85515	4	AMP	0
MBC_335.TM	8	92000001	145000000	53	1.19476	5	HLAMP	0
MBC_335.TM	9	1000001	25000000	24	0.78112	4	AMP	0
MBC_335.TM	9	25000001	38000000	13	-0.0149394	2	NEUT	0
MBC_335.TM	9	71000001	136000000	65	-0.556207	6	HLAMP2	1
MBC_335.TM	9	136000001	141000000	5	-0.203955	2	NEUT	0
MBC_335.TM	10	1000001	17000000	16	0.529094	3	GAIN	0
MBC_335.TM	10	19000001	135000000	116	-0.0972611	2	NEUT	0
MBC_335.TM	11	1000001	65000000	64	-0.0975318	2	NEUT	0
MBC_335.TM	11	65000001	71000000	6	0.82292	4	AMP	0
MBC_335.TM	11	72000001	128000000	56	-0.528309	6	HLAMP2	1
MBC_335.TM	11	128000001	135000000	7	-0.157344	2	NEUT	0
MBC_335.TM	12	1000001	134000000	133	0.275129	7	HLAMP3	1
MBC_335.TM	13	20000001	55000000	35	0.262994	7	HLAMP3	1
MBC_335.TM	13	55000001	76000000	21	-1.15957	1	HETD	0
MBC_335.TM	13	76000001	114000000	38	-0.0425332	2	NEUT	0
MBC_335.TM	14	21000001	44000000	23	0.543617	3	GAIN	0
MBC_335.TM	14	44000001	54000000	10	1.01191	4	AMP	0
MBC_335.TM	14	54000001	106000000	52	-0.0947176	2	NEUT	0
MBC_335.TM	15	25000001	52000000	27	0.236743	7	HLAMP3	1
MBC_335.TM	15	52000001	102000000	50	0.511338	3	GAIN	0
MBC_335.TM	16	1000001	5000000	4	0.337644	7	HLAMP3	1
MBC_335.TM	16	5000001	32000000	27	-0.0754528	2	NEUT	0
MBC_335.TM	16	47000001	87000000	40	-0.534863	6	HLAMP2	1
MBC_335.TM	16	87000001	90000000	3	-0.134022	2	NEUT	0
MBC_335.TM	17	1000001	18000000	17	-0.54667	6	HLAMP2	1
MBC_335.TM	17	26000001	62000000	36	0.921452	4	AMP	0
MBC_335.TM	17	63000001	81000000	18	1.19688	5	HLAMP	0
MBC_335.TM	18	1	78000000	78	-0.0666612	2	NEUT	0
MBC_335.TM	19	1000001	20000000	19	-0.190134	2	NEUT	0
MBC_335.TM	19	21000001	41000000	20	-0.545158	6	HLAMP2	1
MBC_335.TM	19	41000001	51000000	10	-0.158424	2	NEUT	0
MBC_335.TM	19	51000001	59000000	8	-0.407415	6	HLAMP2	1
MBC_335.TM	20	1	34000000	34	0.250036	7	HLAMP3	1
MBC_335.TM	20	34000001	63000000	29	0.777543	4	AMP	0
MBC_335.TM	21	16000001	42000000	26	-0.514068	6	HLAMP2	1
MBC_335.TM	21	42000001	48000000	6	-0.0687763	2	NEUT	0
MBC_335.TM	22	19000001	35000000	16	0.494574	3	GAIN	0
MBC_335.TM	22	35000001	51000000	16	-0.319128	6	HLAMP2	1
MBC_335.TM	23	4000001	151000000	147	-0.122609	2	NEUT	0
MBC_336.TM	1	1000001	49000000	48	0.0354088	7	HLAMP3	1
MBC_336.TM	1	49000001	76000000	27	0.202873	3	GAIN	0
MBC_336.TM	1	76000001	118000000	42	-0.388154	2	NEUT	0
MBC_336.TM	1	118000001	248000000	130	0.190025	3	GAIN	0
MBC_336.TM	2	1	232000000	232	0.193555	3	GAIN	0
MBC_336.TM	2	232000001	243000000	11	0.0254462	7	HLAMP3	1
MBC_336.TM	3	1000001	197000000	196	-0.38427	2	NEUT	0
MBC_336.TM	4	1	8000000	8	-0.0246213	7	HLAMP3	1
MBC_336.TM	4	8000001	191000000	183	0.215063	3	GAIN	0
MBC_336.TM	5	1000001	180000000	179	-0.385125	2	NEUT	0
MBC_336.TM	6	1000001	33000000	32	0.165549	3	GAIN	0
MBC_336.TM	6	33000001	45000000	12	0.0686434	7	HLAMP3	1
MBC_336.TM	6	45000001	88000000	43	0.202072	3	GAIN	0
MBC_336.TM	6	88000001	170000000	82	0.546474	4	AMP	0
MBC_336.TM	7	1000001	6000000	5	0.0323816	7	HLAMP3	1
MBC_336.TM	7	7000001	35000000	28	0.200741	3	GAIN	0
MBC_336.TM	7	36000001	123000000	87	0.60735	4	AMP	0
MBC_336.TM	7	123000001	129000000	6	0.247272	3	GAIN	0
MBC_336.TM	7	129000001	159000000	30	0.500346	4	AMP	0
MBC_336.TM	8	1000001	35000000	34	-1.425	1	HETD	0
MBC_336.TM	8	35000001	50000000	15	2.65981	5	HLAMP	0
MBC_336.TM	8	50000001	101000000	51	-0.383472	2	NEUT	0
MBC_336.TM	8	101000001	111000000	10	0.670278	4	AMP	0
MBC_336.TM	8	111000001	115000000	4	-0.328287	2	NEUT	0
MBC_336.TM	8	115000001	136000000	21	0.214842	3	GAIN	0
MBC_336.TM	8	136000001	145000000	9	-0.528083	2	NEUT	0
MBC_336.TM	9	1000001	11000000	10	0.208892	3	GAIN	0
MBC_336.TM	9	11000001	33000000	22	-1.36412	1	HETD	0
MBC_336.TM	9	33000001	38000000	5	0.491695	4	AMP	0
MBC_336.TM	9	71000001	131000000	60	-0.41614	2	NEUT	0
MBC_336.TM	9	131000001	141000000	10	-0.66569	6	HLAMP2	1
MBC_336.TM	10	1000001	135000000	134	-0.432298	2	NEUT	0
MBC_336.TM	11	1000001	67000000	66	-0.406368	2	NEUT	0
MBC_336.TM	11	68000001	75000000	7	-1.47668	1	HETD	0
MBC_336.TM	11	75000001	80000000	5	2.42223	5	HLAMP	0
MBC_336.TM	11	80000001	135000000	55	-1.39306	1	HETD	0
MBC_336.TM	12	1000001	34000000	33	1.57536	5	HLAMP	0
MBC_336.TM	12	38000001	44000000	6	0.19109	3	GAIN	0
MBC_336.TM	12	44000001	54000000	10	-0.41129	2	NEUT	0
MBC_336.TM	12	54000001	60000000	6	0.199707	3	GAIN	0
MBC_336.TM	12	60000001	68000000	8	0.5847	4	AMP	0
MBC_336.TM	12	68000001	73000000	5	3.13158	5	HLAMP	0
MBC_336.TM	12	73000001	75000000	2	-1.38321	1	HETD	0
MBC_336.TM	12	75000001	134000000	59	-0.389925	2	NEUT	0
MBC_336.TM	13	20000001	114000000	94	-0.378926	2	NEUT	0
MBC_336.TM	14	21000001	91000000	70	0.21458	3	GAIN	0
MBC_336.TM	14	91000001	106000000	15	0.0517373	7	HLAMP3	1
MBC_336.TM	15	25000001	60000000	35	0.15907	3	GAIN	0
MBC_336.TM	15	60000001	102000000	42	0.0923362	7	HLAMP3	1
MBC_336.TM	16	1000001	90000000	89	0.595788	4	AMP	0
MBC_336.TM	17	1000001	81000000	80	0.0251786	7	HLAMP3	1
MBC_336.TM	18	1	78000000	78	0.187993	3	GAIN	0
MBC_336.TM	19	1000001	6000000	5	1.18571	5	HLAMP	0
MBC_336.TM	19	6000001	59000000	53	0.0856222	7	HLAMP3	1
MBC_336.TM	20	1	63000000	63	0.477479	4	AMP	0
MBC_336.TM	21	16000001	31000000	15	0.170449	3	GAIN	0
MBC_336.TM	21	31000001	48000000	17	0.0962771	7	HLAMP3	1
MBC_336.TM	22	19000001	51000000	32	0.0160751	7	HLAMP3	1
MBC_336.TM	23	4000001	24000000	20	0.237078	3	GAIN	0
MBC_336.TM	23	24000001	151000000	127	-0.392978	2	NEUT	0
MBC_339.TM	1	1000001	8000000	7	-0.708611	6	HLAMP2	1
MBC_339.TM	1	8000001	22000000	14	-0.0270299	7	HLAMP3	1
MBC_339.TM	1	22000001	90000000	68	-0.42754	2	NEUT	0
MBC_339.TM	1	90000001	156000000	66	0.232545	3	GAIN	0
MBC_339.TM	1	156000001	160000000	4	-1.1247	1	HETD	0
MBC_339.TM	1	160000001	182000000	22	-0.287783	2	NEUT	0
MBC_339.TM	1	182000001	205000000	23	0.268218	3	GAIN	0
MBC_339.TM	1	205000001	237000000	32	0.62679	4	AMP	0
MBC_339.TM	1	237000001	248000000	11	0.231157	3	GAIN	0
MBC_339.TM	2	1	5000000	5	-0.673303	6	HLAMP2	1
MBC_339.TM	2	6000001	45000000	39	0.161319	3	GAIN	0
MBC_339.TM	2	45000001	56000000	11	0.567953	4	AMP	0
MBC_339.TM	2	56000001	127000000	71	0.162149	3	GAIN	0
MBC_339.TM	2	127000001	167000000	40	-0.508605	2	NEUT	0
MBC_339.TM	2	167000001	179000000	12	-1.11598	6	HLAMP2	1
MBC_339.TM	2	179000001	194000000	15	-0.35041	2	NEUT	0
MBC_339.TM	2	194000001	205000000	11	0.716905	5	HLAMP	0
MBC_339.TM	2	205000001	210000000	5	-0.362242	2	NEUT	0
MBC_339.TM	2	210000001	230000000	20	0.974649	5	HLAMP	0
MBC_339.TM	2	230000001	243000000	13	-0.446123	2	NEUT	0
MBC_339.TM	3	1000001	11000000	10	0.0913628	7	HLAMP3	1
MBC_339.TM	3	11000001	39000000	28	0.531159	4	AMP	0
MBC_339.TM	3	39000001	57000000	18	0.148747	3	GAIN	0
MBC_339.TM	3	57000001	66000000	9	-0.407822	2	NEUT	0
MBC_339.TM	3	67000001	75000000	8	-1.37034	1	HETD	0
MBC_339.TM	3	76000001	83000000	7	-0.438707	2	NEUT	0
MBC_339.TM	3	83000001	98000000	15	0.531911	4	AMP	0
MBC_339.TM	3	98000001	128000000	30	0.230163	3	GAIN	0
MBC_339.TM	3	128000001	151000000	23	0.616047	4	AMP	0
MBC_339.TM	3	151000001	197000000	46	1.02847	5	HLAMP	0
MBC_339.TM	4	1	20000000	20	-0.470136	2	NEUT	0
MBC_339.TM	4	20000001	27000000	7	-1.39797	1	HETD	0
MBC_339.TM	4	27000001	157000000	130	-0.300758	2	NEUT	0
MBC_339.TM	4	157000001	163000000	6	0.245848	3	GAIN	0
MBC_339.TM	4	163000001	191000000	28	-0.473597	2	NEUT	0
MBC_339.TM	5	1000001	5000000	4	0.21872	3	GAIN	0
MBC_339.TM	5	5000001	32000000	27	-0.270494	2	NEUT	0
MBC_339.TM	5	32000001	38000000	6	0.127013	3	GAIN	0
MBC_339.TM	5	38000001	45000000	7	0.84404	5	HLAMP	0
MBC_339.TM	5	45000001	68000000	23	0.13649	3	GAIN	0
MBC_339.TM	5	71000001	81000000	10	-1.32024	1	HETD	0
MBC_339.TM	5	81000001	87000000	6	-0.679727	6	HLAMP2	1
MBC_339.TM	5	87000001	90000000	3	0.512856	4	AMP	0
MBC_339.TM	5	90000001	101000000	11	-0.29103	2	NEUT	0
MBC_339.TM	5	101000001	116000000	15	-1.43798	1	HETD	0
MBC_339.TM	5	116000001	125000000	9	0.498917	4	AMP	0
MBC_339.TM	5	125000001	128000000	3	-0.105653	7	HLAMP3	1
MBC_339.TM	5	128000001	132000000	4	-1.33439	1	HETD	0
MBC_339.TM	5	132000001	140000000	8	-0.38607	2	NEUT	0
MBC_339.TM	5	140000001	150000000	10	0.250893	3	GAIN	0
MBC_339.TM	5	150000001	167000000	17	0.572999	4	AMP	0
MBC_339.TM	5	167000001	180000000	13	0.338236	3	GAIN	0
MBC_339.TM	6	1000001	24000000	23	0.923802	5	HLAMP	0
MBC_339.TM	6	24000001	33000000	9	0.527405	4	AMP	0
MBC_339.TM	6	33000001	57000000	24	0.180684	3	GAIN	0
MBC_339.TM	6	63000001	91000000	28	-0.411531	2	NEUT	0
MBC_339.TM	6	91000001	97000000	6	0.829446	5	HLAMP	0
MBC_339.TM	6	97000001	105000000	8	-0.373884	2	NEUT	0
MBC_339.TM	6	105000001	118000000	13	2.3865	5	HLAMP	0
MBC_339.TM	6	118000001	128000000	10	-0.163911	7	HLAMP3	1
MBC_339.TM	6	128000001	136000000	8	1.69726	5	HLAMP	0
MBC_339.TM	6	136000001	143000000	7	0.0565474	7	HLAMP3	1
MBC_339.TM	6	143000001	170000000	27	-0.794863	6	HLAMP2	1
MBC_339.TM	7	1000001	18000000	17	0.910803	5	HLAMP	0
MBC_339.TM	7	18000001	56000000	38	0.654221	4	AMP	0
MBC_339.TM	7	67000001	74000000	7	-0.212014	7	HLAMP3	1
MBC_339.TM	7	75000001	90000000	15	-1.33076	1	HETD	0
MBC_339.TM	7	90000001	130000000	40	-0.405166	2	NEUT	0
MBC_339.TM	7	131000001	147000000	16	-1.41488	1	HETD	0
MBC_339.TM	7	147000001	159000000	12	-0.583537	2	NEUT	0
MBC_339.TM	8	1000001	29000000	28	-1.66413	1	HETD	0
MBC_339.TM	8	29000001	35000000	6	-0.801133	6	HLAMP2	1
MBC_339.TM	8	35000001	43000000	8	1.02616	5	HLAMP	0
MBC_339.TM	8	47000001	82000000	35	-0.0386974	7	HLAMP3	1
MBC_339.TM	8	82000001	131000000	49	0.639629	4	AMP	0
MBC_339.TM	8	131000001	139000000	8	0.0203588	7	HLAMP3	1
MBC_339.TM	8	139000001	145000000	6	0.529139	4	AMP	0
MBC_339.TM	9	1000001	78000000	77	-0.434737	2	NEUT	0
MBC_339.TM	9	78000001	84000000	6	-1.33815	1	HETD	0
MBC_339.TM	9	84000001	94000000	10	-0.322719	2	NEUT	0
MBC_339.TM	9	94000001	107000000	13	0.30249	3	GAIN	0
MBC_339.TM	9	107000001	141000000	34	0.599195	4	AMP	0
MBC_339.TM	10	1000001	17000000	16	0.574541	4	AMP	0
MBC_339.TM	10	19000001	24000000	5	3.21872	5	HLAMP	0
MBC_339.TM	10	24000001	83000000	59	0.0978504	7	HLAMP3	1
MBC_339.TM	10	83000001	101000000	18	-0.492854	2	NEUT	0
MBC_339.TM	10	101000001	120000000	19	-1.36802	1	HETD	0
MBC_339.TM	10	120000001	128000000	8	-0.41791	2	NEUT	0
MBC_339.TM	10	129000001	135000000	6	-0.872069	6	HLAMP2	1
MBC_339.TM	11	1000001	18000000	17	-0.507481	2	NEUT	0
MBC_339.TM	11	18000001	25000000	7	-1.28123	1	HETD	0
MBC_339.TM	11	25000001	28000000	3	-0.408094	2	NEUT	0
MBC_339.TM	11	28000001	40000000	12	0.461981	4	AMP	0
MBC_339.TM	11	40000001	65000000	25	-0.249644	2	NEUT	0
MBC_339.TM	11	65000001	91000000	26	0.614004	4	AMP	0
MBC_339.TM	11	91000001	135000000	44	-0.410163	2	NEUT	0
MBC_339.TM	12	1000001	52000000	51	0.227662	3	GAIN	0
MBC_339.TM	12	52000001	65000000	13	-0.331242	2	NEUT	0
MBC_339.TM	12	65000001	98000000	33	1.74027	5	HLAMP	0
MBC_339.TM	12	98000001	134000000	36	-0.368368	2	NEUT	0
MBC_339.TM	13	20000001	25000000	5	-0.362603	2	NEUT	0
MBC_339.TM	13	25000001	31000000	6	0.47905	4	AMP	0
MBC_339.TM	13	31000001	59000000	28	-1.3137	1	HETD	0
MBC_339.TM	13	59000001	69000000	10	-0.520117	2	NEUT	0
MBC_339.TM	13	69000001	114000000	45	0.539286	4	AMP	0
MBC_339.TM	14	21000001	31000000	10	0.0655539	7	HLAMP3	1
MBC_339.TM	14	31000001	50000000	19	1.00559	5	HLAMP	0
MBC_339.TM	14	50000001	59000000	9	0.588365	4	AMP	0
MBC_339.TM	14	59000001	68000000	9	-0.729062	6	HLAMP2	1
MBC_339.TM	14	68000001	77000000	9	0.00618539	7	HLAMP3	1
MBC_339.TM	14	77000001	106000000	29	0.721996	4	AMP	0
MBC_339.TM	15	25000001	34000000	9	-0.56383	2	NEUT	0
MBC_339.TM	15	34000001	46000000	12	0.207793	3	GAIN	0
MBC_339.TM	15	46000001	55000000	9	-0.33826	2	NEUT	0
MBC_339.TM	15	55000001	65000000	10	0.600984	4	AMP	0
MBC_339.TM	15	65000001	90000000	25	-0.337074	2	NEUT	0
MBC_339.TM	15	90000001	102000000	12	0.277222	3	GAIN	0
MBC_339.TM	16	1000001	52000000	51	0.0249938	7	HLAMP3	1
MBC_339.TM	16	52000001	67000000	15	0.269195	3	GAIN	0
MBC_339.TM	16	67000001	76000000	9	-0.31958	2	NEUT	0
MBC_339.TM	16	76000001	90000000	14	0.181837	3	GAIN	0
MBC_339.TM	17	1000001	34000000	33	0.148144	3	GAIN	0
MBC_339.TM	17	35000001	43000000	8	-0.292346	2	NEUT	0
MBC_339.TM	17	43000001	81000000	38	0.166177	3	GAIN	0
MBC_339.TM	18	1	9000000	9	-0.545934	2	NEUT	0
MBC_339.TM	18	9000001	14000000	5	0.119276	3	GAIN	0
MBC_339.TM	18	19000001	51000000	32	-0.494537	2	NEUT	0
MBC_339.TM	18	51000001	78000000	27	-0.0369044	7	HLAMP3	1
MBC_339.TM	19	1000001	12000000	11	-0.122833	7	HLAMP3	1
MBC_339.TM	19	12000001	59000000	47	0.335765	3	GAIN	0
MBC_339.TM	20	1	42000000	42	-0.406068	2	NEUT	0
MBC_339.TM	20	42000001	63000000	21	1.33007	5	HLAMP	0
MBC_339.TM	21	16000001	34000000	18	-1.4309	1	HETD	0
MBC_339.TM	21	34000001	45000000	11	0.147019	3	GAIN	0
MBC_339.TM	21	45000001	48000000	3	-0.44049	2	NEUT	0
MBC_339.TM	22	19000001	30000000	11	0.561428	4	AMP	0
MBC_339.TM	22	30000001	44000000	14	-0.263247	2	NEUT	0
MBC_339.TM	22	44000001	51000000	7	-1.6836	1	HETD	0
MBC_339.TM	23	4000001	29000000	25	0.11429	3	GAIN	0
MBC_339.TM	23	29000001	70000000	41	-0.417546	2	NEUT	0
MBC_339.TM	23	70000001	100000000	30	-1.34315	1	HETD	0
MBC_339.TM	23	100000001	118000000	18	-0.348093	2	NEUT	0
MBC_339.TM	23	118000001	134000000	16	0.183477	3	GAIN	0
MBC_339.TM	23	135000001	151000000	16	0.0246607	7	HLAMP3	1
MBC_349.TM	1	1000001	45000000	44	0.0952573	7	HLAMP3	1
MBC_349.TM	1	45000001	110000000	65	-1.02304	6	HLAMP2	1
MBC_349.TM	1	110000001	153000000	43	0.242832	3	GAIN	0
MBC_349.TM	1	153000001	169000000	16	0.90457	5	HLAMP	0
MBC_349.TM	1	169000001	248000000	79	0.242826	3	GAIN	0
MBC_349.TM	2	1	137000000	137	0.0998423	7	HLAMP3	1
MBC_349.TM	2	137000001	207000000	70	0.223208	3	GAIN	0
MBC_349.TM	2	207000001	243000000	36	0.0554712	7	HLAMP3	1
MBC_349.TM	3	1000001	32000000	31	0.196288	3	GAIN	0
MBC_349.TM	3	32000001	77000000	45	-1.43094	1	HETD	0
MBC_349.TM	3	77000001	97000000	20	-0.900757	6	HLAMP2	1
MBC_349.TM	3	97000001	105000000	8	0.267557	3	GAIN	0
MBC_349.TM	3	105000001	197000000	92	-0.253767	2	NEUT	0
MBC_349.TM	4	1	7000000	7	-1.89477	1	HETD	0
MBC_349.TM	4	7000001	73000000	66	0.197739	3	GAIN	0
MBC_349.TM	4	73000001	85000000	12	-1.36109	1	HETD	0
MBC_349.TM	4	85000001	178000000	93	-0.379756	2	NEUT	0
MBC_349.TM	4	178000001	191000000	13	0.602277	4	AMP	0
MBC_349.TM	5	1000001	40000000	39	0.947105	5	HLAMP	0
MBC_349.TM	5	40000001	46000000	6	0.259981	3	GAIN	0
MBC_349.TM	5	50000001	93000000	43	0.90506	5	HLAMP	0
MBC_349.TM	5	93000001	99000000	6	-1.23894	1	HETD	0
MBC_349.TM	5	100000001	180000000	80	0.915653	5	HLAMP	0
MBC_349.TM	6	1000001	9000000	8	-1.50784	1	HETD	0
MBC_349.TM	6	9000001	70000000	61	0.219167	3	GAIN	0
MBC_349.TM	6	70000001	83000000	13	0.0918327	7	HLAMP3	1
MBC_349.TM	6	83000001	170000000	87	-1.28798	1	HETD	0
MBC_349.TM	7	1000001	6000000	5	0.258386	3	GAIN	0
MBC_349.TM	7	7000001	19000000	12	0.519596	4	AMP	0
MBC_349.TM	7	19000001	159000000	140	0.27121	3	GAIN	0
MBC_349.TM	8	1000001	43000000	42	-1.42483	1	HETD	0
MBC_349.TM	8	47000001	142000000	95	0.0943016	7	HLAMP3	1
MBC_349.TM	8	142000001	145000000	3	-0.37635	2	NEUT	0
MBC_349.TM	9	1000001	37000000	36	0.0877975	7	HLAMP3	1
MBC_349.TM	9	37000001	141000000	104	0.265932	3	GAIN	0
MBC_349.TM	10	1000001	46000000	45	0.313824	3	GAIN	0
MBC_349.TM	10	50000001	69000000	19	-1.02893	6	HLAMP2	1
MBC_349.TM	10	69000001	135000000	66	-1.44717	1	HETD	0
MBC_349.TM	11	1000001	15000000	14	0.0975605	7	HLAMP3	1
MBC_349.TM	11	15000001	56000000	41	0.256928	3	GAIN	0
MBC_349.TM	11	56000001	61000000	5	-1.34294	1	HETD	0
MBC_349.TM	11	61000001	71000000	10	0.287049	3	GAIN	0
MBC_349.TM	11	72000001	107000000	35	-1.07073	6	HLAMP2	1
MBC_349.TM	11	107000001	135000000	28	-1.43452	1	HETD	0
MBC_349.TM	12	1000001	22000000	21	-1.46172	1	HETD	0
MBC_349.TM	12	22000001	69000000	47	0.110501	7	HLAMP3	1
MBC_349.TM	12	69000001	101000000	32	0.940164	5	HLAMP	0
MBC_349.TM	12	101000001	134000000	33	0.0555867	7	HLAMP3	1
MBC_349.TM	13	20000001	54000000	34	-1.34373	1	HETD	0
MBC_349.TM	13	54000001	95000000	41	-1.10885	6	HLAMP2	1
MBC_349.TM	13	95000001	114000000	19	-1.20298	1	HETD	0
MBC_349.TM	14	21000001	92000000	71	0.21209	3	GAIN	0
MBC_349.TM	14	92000001	106000000	14	1.08707	5	HLAMP	0
MBC_349.TM	15	25000001	69000000	44	0.150077	7	HLAMP3	1
MBC_349.TM	15	69000001	102000000	33	1.36445	5	HLAMP	0
MBC_349.TM	16	1000001	32000000	31	0.857341	5	HLAMP	0
MBC_349.TM	16	47000001	90000000	43	0.291943	3	GAIN	0
MBC_349.TM	17	1000001	18000000	17	-2.02383	1	HETD	0
MBC_349.TM	17	26000001	55000000	29	0.703594	4	AMP	0
MBC_349.TM	17	55000001	81000000	26	-0.0445885	7	HLAMP3	1
MBC_349.TM	18	1	14000000	14	-1.39574	1	HETD	0
MBC_349.TM	18	19000001	31000000	12	0.368432	3	GAIN	0
MBC_349.TM	18	31000001	52000000	21	-0.836938	6	HLAMP2	1
MBC_349.TM	18	53000001	78000000	25	-1.2088	1	HETD	0
MBC_349.TM	19	1000001	48000000	47	0.11591	7	HLAMP3	1
MBC_349.TM	19	48000001	59000000	11	0.732792	4	AMP	0
MBC_349.TM	20	1	36000000	36	0.185962	3	GAIN	0
MBC_349.TM	20	36000001	63000000	27	1.23148	5	HLAMP	0
MBC_349.TM	21	16000001	48000000	32	0.21126	3	GAIN	0
MBC_349.TM	22	19000001	51000000	32	-1.64876	1	HETD	0
MBC_349.TM	23	4000001	151000000	147	0.0704319	7	HLAMP3	1
MBC_8.TM	1	1000001	120000000	119	-0.123512	2	NEUT	0
MBC_8.TM	1	150000001	248000000	98	0.857716	4	AMP	0
MBC_8.TM	2	1	243000000	243	-0.172832	2	NEUT	0
MBC_8.TM	3	1000001	197000000	196	-0.158044	2	NEUT	0
MBC_8.TM	4	1	26000000	26	0.491368	3	GAIN	0
MBC_8.TM	4	26000001	40000000	14	-1.17443	1	HETD	0
MBC_8.TM	4	40000001	191000000	151	-0.192845	2	NEUT	0
MBC_8.TM	5	1000001	180000000	179	0.418681	3	GAIN	0
MBC_8.TM	6	1000001	170000000	169	-0.169514	2	NEUT	0
MBC_8.TM	7	1000001	68000000	67	1.12616	4	AMP	0
MBC_8.TM	7	68000001	159000000	91	-0.170422	2	NEUT	0
MBC_8.TM	8	1000001	43000000	42	-1.11679	1	HETD	0
MBC_8.TM	8	47000001	145000000	98	1.85086	5	HLAMP	0
MBC_8.TM	9	1000001	9000000	8	0.415068	7	HLAMP3	1
MBC_8.TM	9	9000001	33000000	24	-1.02709	1	HETD	0
MBC_8.TM	9	33000001	141000000	108	-0.138078	2	NEUT	0
MBC_8.TM	10	1000001	44000000	43	0.36385	7	HLAMP3	1
MBC_8.TM	10	44000001	46000000	2	-0.257976	2	NEUT	0
MBC_8.TM	10	50000001	99000000	49	-1.15376	1	HETD	0
MBC_8.TM	10	99000001	106000000	7	-0.132998	2	NEUT	0
MBC_8.TM	10	106000001	135000000	29	-1.09008	1	HETD	0
MBC_8.TM	11	1000001	73000000	72	-0.100254	2	NEUT	0
MBC_8.TM	11	73000001	135000000	62	-1.09627	1	HETD	0
MBC_8.TM	12	1000001	39000000	38	0.35805	7	HLAMP3	1
MBC_8.TM	12	39000001	134000000	95	-0.135866	2	NEUT	0
MBC_8.TM	13	20000001	32000000	12	-0.248993	2	NEUT	0
MBC_8.TM	13	32000001	37000000	5	0.668678	4	AMP	0
MBC_8.TM	13	37000001	46000000	9	-0.177663	2	NEUT	0
MBC_8.TM	13	46000001	56000000	10	0.806113	4	AMP	0
MBC_8.TM	13	56000001	76000000	20	0.348098	7	HLAMP3	1
MBC_8.TM	13	76000001	81000000	5	0.835491	4	AMP	0
MBC_8.TM	13	81000001	114000000	33	0.383662	3	GAIN	0
MBC_8.TM	14	21000001	106000000	85	-0.148775	2	NEUT	0
MBC_8.TM	15	25000001	45000000	20	-0.12392	2	NEUT	0
MBC_8.TM	15	45000001	102000000	57	0.403716	3	GAIN	0
MBC_8.TM	16	1000001	90000000	89	0.444104	3	GAIN	0
MBC_8.TM	17	1000001	36000000	35	-1.07976	1	HETD	0
MBC_8.TM	17	37000001	40000000	3	4.67115	5	HLAMP	0
MBC_8.TM	17	40000001	47000000	7	-1.03603	1	HETD	0
MBC_8.TM	17	47000001	53000000	6	0.368964	7	HLAMP3	1
MBC_8.TM	17	53000001	74000000	21	1.90751	5	HLAMP	0
MBC_8.TM	17	74000001	81000000	7	0.417847	3	GAIN	0
MBC_8.TM	18	1	78000000	78	0.381348	7	HLAMP3	1
MBC_8.TM	19	1000001	16000000	15	-0.711978	6	HLAMP2	1
MBC_8.TM	19	16000001	20000000	4	0.320789	7	HLAMP3	1
MBC_8.TM	19	21000001	32000000	11	0.861278	5	HLAMP	0
MBC_8.TM	19	32000001	47000000	15	0.559451	3	GAIN	0
MBC_8.TM	19	47000001	59000000	12	1.35869	5	HLAMP	0
MBC_8.TM	20	1	9000000	9	-0.115334	2	NEUT	0
MBC_8.TM	20	9000001	23000000	14	-4.03074	6	HLAMP2	1
MBC_8.TM	20	23000001	56000000	33	0.476159	3	GAIN	0
MBC_8.TM	20	56000001	63000000	7	1.20385	5	HLAMP	0
MBC_8.TM	21	16000001	48000000	32	0.400108	7	HLAMP3	1
MBC_8.TM	22	19000001	51000000	32	-0.0989158	2	NEUT	0
MBC_8.TM	23	4000001	131000000	127	-1.18689	1	HETD	0
MBC_8.TM	23	131000001	151000000	20	-0.158397	2	NEUT	0

## Sheet: d) WES_TITAN
Sample	Chromosome	Start_Position(bp)	End_Position(bp)	Length(bp)	Median_Ratio	Median_logR	TITAN_state	TITAN_call	Copy_Number	MinorCN	MajorCN	Clonal_Cluster	Clonal_Frequency
MBC_191.ctDNA	1	1026707	26110143	25083437	0.55	-0.3	3	HET	2	1	1	NA	NA
MBC_191.ctDNA	1	26448447	26900920	452474	0.77	-0.67	1	DLOH	1	0	1	2	0.583838
MBC_191.ctDNA	1	27210721	95367649	68156929	0.56	-0.34	3	HET	2	1	1	NA	NA
MBC_191.ctDNA	1	100152443	151751081	51598639	0.61	0.04	7	ASCNA	4	1	3	2	0.583838
MBC_191.ctDNA	1	152323132	152648707	325576	0.67	-0.62	2	NLOH	2	0	2	2	0.583838
MBC_191.ctDNA	1	152732174	155186742	2454569	0.75	0.59	17	ASCNA	7	1	6	2	0.583838
MBC_191.ctDNA	1	156213921	170521376	14307456	0.55	-0.33	3	HET	2	1	1	NA	NA
MBC_191.ctDNA	1	171482616	183155482	11672867	0.6	0.11	8	BCNA	4	2	2	2	0.583838
MBC_191.ctDNA	1	183486859	193104827	9617969	0.77	0.97	21	ASCNA	8	1	7	2	0.583838
MBC_191.ctDNA	1	196654324	205744138	9089815	0.62	0.6	18	UBCNA	7	2	5	2	0.583838
MBC_191.ctDNA	1	205767885	213032568	7264684	0.59	0.03	8	BCNA	4	2	2	2	0.583838
MBC_191.ctDNA	1	213224719	216390694	3165976	0.64	0.76	18	UBCNA	7	2	5	2	0.583838
MBC_191.ctDNA	1	220156090	249110906	28954817	0.58	0.12	8	BCNA	4	2	2	2	0.583838
MBC_191.ctDNA	2	234130	141751592	141517463	0.62	0.05	5	GAIN	3	1	2	1	1
MBC_191.ctDNA	2	143746494	179236831	35490338	0.86	-0.11	4	ALOH	3	0	3	1	1
MBC_191.ctDNA	2	179296821	179296821	1	0.59	0.22	5	GAIN	3	1	2	1	1
MBC_191.ctDNA	2	179319391	211168346	31848956	0.87	0.04	4	ALOH	3	0	3	1	1
MBC_191.ctDNA	2	211456637	242606036	31149400	0.83	-0.32	2	NLOH	2	0	2	1	1
MBC_191.ctDNA	3	367757	69299233	68931477	0.56	-0.33	3	HET	2	1	1	NA	NA
MBC_191.ctDNA	3	75786832	105422844	29636013	0.61	0.17	7	ASCNA	4	1	3	2	0.583838
MBC_191.ctDNA	3	105438957	105455955	16999	0.79	0.36	9	ALOH	5	0	5	2	0.583838
MBC_191.ctDNA	3	107096547	142281612	35185066	0.56	-0.35	3	HET	2	1	1	NA	NA
MBC_191.ctDNA	3	142542449	149087714	6545266	0.64	0.01	7	ASCNA	4	1	3	2	0.583838
MBC_191.ctDNA	3	149181661	180702240	31520580	0.7	0.45	7	ASCNA	4	1	3	1	1
MBC_191.ctDNA	3	182614493	185347459	2732967	0.59	-0.02	5	GAIN	3	1	2	1	1
MBC_191.ctDNA	3	185929467	188590446	2660980	0.77	0.63	10	ASCNA	5	1	4	1	1
MBC_191.ctDNA	3	189547652	195477791	5930140	0.69	0.28	10	ASCNA	5	1	4	2	0.583838
MBC_191.ctDNA	3	195489009	197712759	2223751	0.58	0.07	8	BCNA	4	2	2	2	0.583838
MBC_191.ctDNA	4	331666	189025972	188694307	0.63	0.04	5	GAIN	3	1	2	1	1
MBC_191.ctDNA	5	163205	102894977	102731773	0.65	0	5	GAIN	3	1	2	1	1
MBC_191.ctDNA	5	108713982	168250429	59536448	0.84	-0.2	2	NLOH	2	0	2	1	1
MBC_191.ctDNA	5	169267784	180582604	11314821	0.85	-0.05	4	ALOH	3	0	3	1	1
MBC_191.ctDNA	6	398775	13639700	13240926	0.56	0.27	11	UBCNA	5	2	3	2	0.583838
MBC_191.ctDNA	6	15246896	31088202	15841307	0.63	0.08	7	ASCNA	4	1	3	2	0.583838
MBC_191.ctDNA	6	31105891	35090097	3984207	0.56	0.31	11	UBCNA	5	2	3	2	0.583838
MBC_191.ctDNA	6	35423489	43492578	8069090	0.63	0.1	7	ASCNA	4	1	3	2	0.583838
MBC_191.ctDNA	6	44107200	65622463	21515264	0.55	0.3	11	UBCNA	5	2	3	2	0.583838
MBC_191.ctDNA	6	66204945	70979324	4774380	0.56	-0.5	1	DLOH	1	0	1	2	0.583838
MBC_191.ctDNA	6	72006512	84108065	12101554	0.69	0.24	13	ASCNA	6	1	5	2	0.583838
MBC_191.ctDNA	6	86199233	111321037	25121805	0.56	-0.41	3	HET	2	1	1	NA	NA
MBC_191.ctDNA	6	111527696	129785391	18257696	0.59	-0.51	1	DLOH	1	0	1	2	0.583838
MBC_191.ctDNA	6	129927014	136977568	7050555	0.57	-0.29	3	HET	2	1	1	NA	NA
MBC_191.ctDNA	6	138196066	139563914	1367849	0.72	0.46	13	ASCNA	6	1	5	2	0.583838
MBC_191.ctDNA	6	142384062	155776854	13392793	0.78	0.81	7	ASCNA	4	1	3	1	1
MBC_191.ctDNA	6	157297959	159262953	1964995	0.57	-0.31	3	HET	2	1	1	NA	NA
MBC_191.ctDNA	6	160237489	163600225	3362737	0.69	0.42	7	ASCNA	4	1	3	1	1
MBC_191.ctDNA	6	166721211	170887693	4166483	0.58	-0.07	7	ASCNA	4	1	3	2	0.583838
MBC_191.ctDNA	7	810219	48028512	47218294	0.55	0.4	11	UBCNA	5	2	3	2	0.583838
MBC_191.ctDNA	7	48273869	50566762	2292894	0.83	-0.27	2	NLOH	2	0	2	1	1
MBC_191.ctDNA	7	50596864	56174140	5577277	0.56	0.39	8	BCNA	4	2	2	1	1
MBC_191.ctDNA	7	57217249	65842221	8624973	0.83	-0.37	2	NLOH	2	0	2	1	1
MBC_191.ctDNA	7	66098384	158896517	92798134	0.62	0.06	5	GAIN	3	1	2	1	1
MBC_191.ctDNA	8	444485	107782395	107337911	0.56	0.41	22	UBCNA	8	2	6	2	0.583838
MBC_191.ctDNA	8	108970367	132002814	23032448	0.76	1.28	22	UBCNA	8	2	6	1	1
MBC_191.ctDNA	8	133045480	133092138	46659	0.86	2.07	21	ASCNA	8	1	7	1	1
MBC_191.ctDNA	8	133844508	133985059	140552	0.64	-0.1	5	GAIN	3	1	2	1	1
MBC_191.ctDNA	8	134062266	135669810	1607545	0.8	1.46	21	ASCNA	8	1	7	1	1
MBC_191.ctDNA	8	139151421	146171437	7020017	0.64	0.2	5	GAIN	3	1	2	1	1
MBC_191.ctDNA	9	286593	21481556	21194964	0.81	-0.48	2	NLOH	2	0	2	1	1
MBC_191.ctDNA	9	23681975	38396502	14714528	0.55	0.37	11	UBCNA	5	2	3	2	0.583838
MBC_191.ctDNA	9	71668197	140710603	69042407	0.84	-0.3	2	NLOH	2	0	2	1	1
MBC_191.ctDNA	9	140777306	140777370	65	0.55	-0.06	3	HET	2	1	1	NA	NA
MBC_191.ctDNA	10	1018585	135051543	134032959	0.82	-0.38	2	NLOH	2	0	2	1	1
MBC_191.ctDNA	11	206089	22881002	22674914	0.83	-0.36	2	NLOH	2	0	2	1	1
MBC_191.ctDNA	11	24784862	50003191	25218330	0.61	0.04	5	GAIN	3	1	2	1	1
MBC_191.ctDNA	11	55111238	68706935	13595698	0.56	0.36	11	UBCNA	5	2	3	2	0.583838
MBC_191.ctDNA	11	68835182	71259822	2424641	0.86	1.41	21	ASCNA	8	1	7	1	1
MBC_191.ctDNA	11	71941381	73785326	1843946	0.76	-0.88	1	DLOH	1	0	1	1	1
MBC_191.ctDNA	11	73806443	75511572	1705130	0.88	2.16	21	ASCNA	8	1	7	1	1
MBC_191.ctDNA	11	76400134	130079234	53679101	0.83	-0.36	2	NLOH	2	0	2	1	1
MBC_191.ctDNA	11	130131262	133815981	3684720	0.8	1.4	21	ASCNA	8	1	7	1	1
MBC_191.ctDNA	11	134009860	134188542	178683	0.82	-0.36	2	NLOH	2	0	2	1	1
MBC_191.ctDNA	12	332362	55367178	55034817	0.83	-0.3	2	NLOH	2	0	2	1	1
MBC_191.ctDNA	12	55794976	133433237	77638262	0.87	0.06	4	ALOH	3	0	3	1	1
MBC_191.ctDNA	13	20240743	80095030	59854288	0.79	0.16	6	ALOH	4	0	4	2	0.583838
MBC_191.ctDNA	13	80910786	115091399	34180614	0.71	0.41	13	ASCNA	6	1	5	2	0.583838
MBC_191.ctDNA	14	20470737	79454519	58983783	0.55	0.28	11	UBCNA	5	2	3	2	0.583838
MBC_191.ctDNA	14	81251255	104575531	23324277	0.56	0.09	8	BCNA	4	2	2	2	0.583838
MBC_191.ctDNA	14	105393556	107159963	1766408	0.55	-0.4	3	HET	2	1	1	NA	NA
MBC_191.ctDNA	15	22933691	92988165	70054475	0.55	-0.33	3	HET	2	1	1	NA	NA
MBC_191.ctDNA	15	93496874	102369379	8872506	0.62	0.06	7	ASCNA	4	1	3	2	0.583838
MBC_191.ctDNA	16	105444	31575186	31469743	0.62	0.14	5	GAIN	3	1	2	1	1
MBC_191.ctDNA	16	34257013	90141477	55884465	0.82	-0.35	2	NLOH	2	0	2	1	1
MBC_191.ctDNA	17	648157	8739821	8091665	0.82	-0.3	2	NLOH	2	0	2	1	1
MBC_191.ctDNA	17	9153861	20163529	11009669	0.72	-0.92	1	DLOH	1	0	1	1	1
MBC_191.ctDNA	17	20908325	21408378	500054	0.64	0.1	5	GAIN	3	1	2	1	1
MBC_191.ctDNA	17	25887530	28183059	2295530	0.57	0.35	8	BCNA	4	2	2	1	1
MBC_191.ctDNA	17	28268800	28511978	243179	0.81	-0.23	2	NLOH	2	0	2	1	1
MBC_191.ctDNA	17	29111368	29705947	594580	0.52	0.18	5	GAIN	3	1	2	1	1
MBC_191.ctDNA	17	29852092	46106634	16254543	0.82	-0.35	2	NLOH	2	0	2	1	1
MBC_191.ctDNA	17	46709835	53158492	6448658	0.76	1.43	22	UBCNA	8	2	6	1	1
MBC_191.ctDNA	17	54912339	57290383	2378045	0.83	-0.37	2	NLOH	2	0	2	1	1
MBC_191.ctDNA	17	57889192	61574492	3685301	0.7	1.04	18	UBCNA	7	2	5	1	1
MBC_191.ctDNA	17	61607708	66539847	4932140	0.85	2.12	21	ASCNA	8	1	7	1	1
MBC_191.ctDNA	17	66872802	72588806	5716005	0.81	-0.26	2	NLOH	2	0	2	1	1
MBC_191.ctDNA	17	72700943	73847799	1146857	0.55	0.51	11	UBCNA	5	2	3	1	1
MBC_191.ctDNA	17	73922941	75485014	1562074	0.55	0.32	11	UBCNA	5	2	3	2	0.583838
MBC_191.ctDNA	17	76113954	76547634	433681	0.79	1.46	21	ASCNA	8	1	7	1	1
MBC_191.ctDNA	17	76794981	81043039	4248059	0.55	0.38	11	UBCNA	5	2	3	2	0.583838
MBC_191.ctDNA	18	214959	8546782	8331824	0.58	0.2	8	BCNA	4	2	2	2	0.583838
MBC_191.ctDNA	18	8796503	10488091	1691589	0.55	0.39	8	BCNA	4	2	2	1	1
MBC_191.ctDNA	18	10526187	77473086	66946900	0.82	-0.42	2	NLOH	2	0	2	1	1
MBC_191.ctDNA	19	326481	1124053	797573	0.58	-0.12	5	GAIN	3	1	2	2	0.583838
MBC_191.ctDNA	19	1357082	58868480	57511399	0.56	-0.25	3	HET	2	1	1	NA	NA
MBC_191.ctDNA	20	168466	55800937	55632472	0.55	0.38	11	UBCNA	5	2	3	2	0.583838
MBC_191.ctDNA	20	55909085	62729431	6820347	0.59	0.62	11	UBCNA	5	2	3	1	1
MBC_191.ctDNA	21	15481365	15984982	503618	0.62	0.22	5	GAIN	3	1	2	1	1
MBC_191.ctDNA	21	19713821	37833751	18119931	0.81	-0.34	2	NLOH	2	0	2	1	1
MBC_191.ctDNA	21	38444890	39213020	768131	0.63	0.72	11	UBCNA	5	2	3	1	1
MBC_191.ctDNA	21	39947697	47961634	8013938	0.55	0.3	11	UBCNA	5	2	3	2	0.583838
MBC_191.ctDNA	22	17280822	51133518	33852697	0.82	-0.3	2	NLOH	2	0	2	1	1
MBC_191.ctDNA	X	2712661	103042882	100330222	0.62	0.13	5	GAIN	3	1	2	1	1
MBC_191.ctDNA	X	104992963	105278361	285399	0.76	-0.83	1	DLOH	1	0	1	1	1
MBC_191.ctDNA	X	106313508	154020114	47706607	0.62	0.13	5	GAIN	3	1	2	1	1
MBC_191.ctDNA_T2	1	1156131	26110143	24954013	0.56	-0.26	3	HET	2	1	1	NA	NA
MBC_191.ctDNA_T2	1	26448447	26900920	452474	0.74	-0.91	1	DLOH	1	0	1	1	1
MBC_191.ctDNA_T2	1	27210721	95367649	68156929	0.55	-0.25	3	HET	2	1	1	NA	NA
MBC_191.ctDNA_T2	1	100152443	151751081	51598639	0.62	0.1	7	ASCNA	4	1	3	2	0.531278
MBC_191.ctDNA_T2	1	152323132	153234295	911164	0.73	-0.07	4	ALOH	3	0	3	2	0.531278
MBC_191.ctDNA_T2	1	153635425	155186742	1551318	0.74	0.74	21	ASCNA	8	1	7	2	0.531278
MBC_191.ctDNA_T2	1	156213921	170135669	13921749	0.55	-0.28	3	HET	2	1	1	NA	NA
MBC_191.ctDNA_T2	1	170501456	175014607	4513152	0.66	0.07	7	ASCNA	4	1	3	2	0.531278
MBC_191.ctDNA_T2	1	176992676	183155482	6162807	0.58	0.16	8	BCNA	4	2	2	2	0.531278
MBC_191.ctDNA_T2	1	183486859	193104827	9617969	0.75	1.05	21	ASCNA	8	1	7	2	0.531278
MBC_191.ctDNA_T2	1	196654324	205801872	9147549	0.64	0.6	18	UBCNA	7	2	5	2	0.531278
MBC_191.ctDNA_T2	1	206239574	213224719	6985146	0.56	0.18	8	BCNA	4	2	2	2	0.531278
MBC_191.ctDNA_T2	1	214492286	216390694	1898409	0.63	0.6	18	UBCNA	7	2	5	2	0.531278
MBC_191.ctDNA_T2	1	220156090	233785786	13629697	0.57	0.06	5	GAIN	3	1	2	2	0.531278
MBC_191.ctDNA_T2	1	234421180	245027349	10606170	0.56	0.34	11	UBCNA	5	2	3	2	0.531278
MBC_191.ctDNA_T2	1	245851304	249110906	3259603	0.59	-0.02	5	GAIN	3	1	2	2	0.531278
MBC_191.ctDNA_T2	2	234130	143746494	143512365	0.63	0.15	5	GAIN	3	1	2	1	1
MBC_191.ctDNA_T2	2	144899559	212587321	67687763	0.86	0.14	4	ALOH	3	0	3	1	1
MBC_191.ctDNA_T2	2	214012508	242606036	28593529	0.83	-0.25	2	NLOH	2	0	2	1	1
MBC_191.ctDNA_T2	3	367757	88199298	87831542	0.56	-0.19	3	HET	2	1	1	NA	NA
MBC_191.ctDNA_T2	3	97593380	105260518	7667139	0.6	0.11	7	ASCNA	4	1	3	2	0.531278
MBC_191.ctDNA_T2	3	105404031	105455955	51925	0.75	0.39	9	ALOH	5	0	5	2	0.531278
MBC_191.ctDNA_T2	3	107096547	139257603	32161057	0.54	-0.24	3	HET	2	1	1	NA	NA
MBC_191.ctDNA_T2	3	140407260	149087714	8680455	0.58	0.07	5	GAIN	3	1	2	2	0.531278
MBC_191.ctDNA_T2	3	149181661	180702240	31520580	0.7	0.45	13	ASCNA	6	1	5	2	0.531278
MBC_191.ctDNA_T2	3	182614493	186276393	3661901	0.59	0.01	5	GAIN	3	1	2	2	0.531278
MBC_191.ctDNA_T2	3	186360409	195102787	8742379	0.73	0.5	10	ASCNA	5	1	4	2	0.531278
MBC_191.ctDNA_T2	3	195453014	197712759	2259746	0.61	0.02	5	GAIN	3	1	2	2	0.531278
MBC_191.ctDNA_T2	4	331666	185701620	185369955	0.62	0.14	5	GAIN	3	1	2	1	1
MBC_191.ctDNA_T2	4	186336465	186528433	191969	0.84	-0.12	2	NLOH	2	0	2	1	1
MBC_191.ctDNA_T2	4	186997767	189025972	2028206	0.62	0.23	5	GAIN	3	1	2	1	1
MBC_191.ctDNA_T2	5	163205	102894977	102731773	0.71	0.19	4	ALOH	3	0	3	2	0.531278
MBC_191.ctDNA_T2	5	108713982	129521126	20807145	0.85	-0.13	2	NLOH	2	0	2	1	1
MBC_191.ctDNA_T2	5	131649186	140054485	8405300	0.86	0.1	4	ALOH	3	0	3	1	1
MBC_191.ctDNA_T2	5	140073883	176520243	36446361	0.84	-0.14	2	NLOH	2	0	2	1	1
MBC_191.ctDNA_T2	5	176636882	180669136	4032255	0.84	0.01	4	ALOH	3	0	3	1	1
MBC_191.ctDNA_T2	6	398775	15246915	14848141	0.57	0.32	11	UBCNA	5	2	3	2	0.531278
MBC_191.ctDNA_T2	6	15523101	31106177	15583077	0.64	0.07	7	ASCNA	4	1	3	2	0.531278
MBC_191.ctDNA_T2	6	31106489	35090097	3983609	0.55	0.36	11	UBCNA	5	2	3	2	0.531278
MBC_191.ctDNA_T2	6	35423489	43492578	8069090	0.64	0.11	7	ASCNA	4	1	3	2	0.531278
MBC_191.ctDNA_T2	6	44107200	56047316	11940117	0.53	0.45	11	UBCNA	5	2	3	2	0.531278
MBC_191.ctDNA_T2	6	57393125	66204945	8811821	0.62	0.08	7	ASCNA	4	1	3	2	0.531278
MBC_191.ctDNA_T2	6	70071173	73516397	3445225	0.55	-0.2	3	HET	2	1	1	NA	NA
MBC_191.ctDNA_T2	6	73752821	84108065	10355245	0.65	0.34	10	ASCNA	5	1	4	2	0.531278
MBC_191.ctDNA_T2	6	86199233	97339088	11139856	0.53	-0.2	3	HET	2	1	1	NA	NA
MBC_191.ctDNA_T2	6	100868721	111919108	11050388	0.56	-0.43	1	DLOH	1	0	1	2	0.531278
MBC_191.ctDNA_T2	6	112454185	114378970	1924786	0.75	-0.8	1	DLOH	1	0	1	1	1
MBC_191.ctDNA_T2	6	116323910	121629167	5305258	0.54	-0.28	3	HET	2	1	1	NA	NA
MBC_191.ctDNA_T2	6	123101647	129785391	6683745	0.74	-0.69	1	DLOH	1	0	1	1	1
MBC_191.ctDNA_T2	6	129927014	136977568	7050555	0.56	-0.24	3	HET	2	1	1	NA	NA
MBC_191.ctDNA_T2	6	138196066	138197331	1266	0.78	0.67	21	ASCNA	8	1	7	2	0.531278
MBC_191.ctDNA_T2	6	138413269	138754323	341055	0.59	-0.23	3	HET	2	1	1	NA	NA
MBC_191.ctDNA_T2	6	139207910	155776854	16568945	0.75	0.77	13	ASCNA	6	1	5	2	0.531278
MBC_191.ctDNA_T2	6	157297959	159262953	1964995	0.56	-0.48	1	DLOH	1	0	1	2	0.531278
MBC_191.ctDNA_T2	6	160237489	170887693	10650205	0.66	0.21	7	ASCNA	4	1	3	2	0.531278
MBC_191.ctDNA_T2	7	810219	48028512	47218294	0.55	0.48	11	UBCNA	5	2	3	2	0.531278
MBC_191.ctDNA_T2	7	48273869	50566762	2292894	0.81	-0.12	2	NLOH	2	0	2	1	1
MBC_191.ctDNA_T2	7	50596864	53103946	2507083	0.57	0.41	5	GAIN	3	1	2	1	1
MBC_191.ctDNA_T2	7	55214348	56174140	959793	0.53	0.63	11	UBCNA	5	2	3	1	1
MBC_191.ctDNA_T2	7	57217249	65842221	8624973	0.86	-0.24	2	NLOH	2	0	2	1	1
MBC_191.ctDNA_T2	7	66098384	158896517	92798134	0.62	0.12	5	GAIN	3	1	2	1	1
MBC_191.ctDNA_T2	8	444485	109462791	109018307	0.56	0.44	22	UBCNA	8	2	6	2	0.531278
MBC_191.ctDNA_T2	8	110301998	132002814	21700817	0.74	1.29	22	UBCNA	8	2	6	1	1
MBC_191.ctDNA_T2	8	133045480	133092138	46659	0.84	1.89	21	ASCNA	8	1	7	1	1
MBC_191.ctDNA_T2	8	133844508	133985059	140552	0.62	0.09	5	GAIN	3	1	2	1	1
MBC_191.ctDNA_T2	8	134062327	135669810	1607484	0.77	1.38	22	UBCNA	8	2	6	1	1
MBC_191.ctDNA_T2	8	139151421	146171437	7020017	0.62	0.03	5	GAIN	3	1	2	1	1
MBC_191.ctDNA_T2	9	286593	21481556	21194964	0.78	-0.49	2	NLOH	2	0	2	1	1
MBC_191.ctDNA_T2	9	23681975	38396502	14714528	0.6	0.43	8	BCNA	4	2	2	1	1
MBC_191.ctDNA_T2	9	71668197	134064345	62396149	0.84	-0.11	2	NLOH	2	0	2	1	1
MBC_191.ctDNA_T2	9	134346315	135786904	1440590	0.83	0.12	4	ALOH	3	0	3	1	1
MBC_191.ctDNA_T2	9	135961809	140710603	4748795	0.84	-0.12	2	NLOH	2	0	2	1	1
MBC_191.ctDNA_T2	9	140777306	140777370	65	0.58	-0.42	3	HET	2	1	1	NA	NA
MBC_191.ctDNA_T2	10	1018585	135051543	134032959	0.82	-0.21	2	NLOH	2	0	2	1	1
MBC_191.ctDNA_T2	11	206089	22881002	22674914	0.82	-0.31	2	NLOH	2	0	2	1	1
MBC_191.ctDNA_T2	11	24784862	50003191	25218330	0.61	0.13	5	GAIN	3	1	2	1	1
MBC_191.ctDNA_T2	11	55111238	67837771	12726534	0.54	0.29	11	UBCNA	5	2	3	2	0.531278
MBC_191.ctDNA_T2	11	68157299	68706935	549637	0.62	0.05	5	GAIN	3	1	2	1	1
MBC_191.ctDNA_T2	11	68851466	71259822	2408357	0.84	1.32	21	ASCNA	8	1	7	1	1
MBC_191.ctDNA_T2	11	71941381	73785326	1843946	0.72	-0.72	1	DLOH	1	0	1	1	1
MBC_191.ctDNA_T2	11	73806443	75511572	1705130	0.85	2.08	21	ASCNA	8	1	7	1	1
MBC_191.ctDNA_T2	11	76400134	130079234	53679101	0.82	-0.27	2	NLOH	2	0	2	1	1
MBC_191.ctDNA_T2	11	130131262	133815981	3684720	0.77	1.31	17	ASCNA	7	1	6	1	1
MBC_191.ctDNA_T2	11	134009860	134188542	178683	0.81	0.02	2	NLOH	2	0	2	1	1
MBC_191.ctDNA_T2	12	332362	55367178	55034817	0.82	-0.21	2	NLOH	2	0	2	1	1
MBC_191.ctDNA_T2	12	55794976	133433237	77638262	0.87	0.17	4	ALOH	3	0	3	1	1
MBC_191.ctDNA_T2	13	20240743	86369120	66128378	0.76	0.33	6	ALOH	4	0	4	2	0.531278
MBC_191.ctDNA_T2	13	92408505	115091399	22682895	0.71	0.5	13	ASCNA	6	1	5	2	0.531278
MBC_191.ctDNA_T2	14	20470737	94780608	74309872	0.55	0.4	11	UBCNA	5	2	3	2	0.531278
MBC_191.ctDNA_T2	14	94912799	107159963	12247165	0.56	0.15	8	BCNA	4	2	2	2	0.531278
MBC_191.ctDNA_T2	15	22933691	91827264	68893574	0.55	-0.25	3	HET	2	1	1	NA	NA
MBC_191.ctDNA_T2	15	92987938	102369379	9381442	0.61	0.13	7	ASCNA	4	1	3	2	0.531278
MBC_191.ctDNA_T2	16	105444	31575186	31469743	0.61	0.15	5	GAIN	3	1	2	1	1
MBC_191.ctDNA_T2	16	34257013	90141477	55884465	0.82	-0.21	2	NLOH	2	0	2	1	1
MBC_191.ctDNA_T2	17	648157	8739821	8091665	0.82	-0.25	2	NLOH	2	0	2	1	1
MBC_191.ctDNA_T2	17	9153861	20163529	11009669	0.73	-0.77	1	DLOH	1	0	1	1	1
MBC_191.ctDNA_T2	17	20908325	21319473	411149	0.62	-0.24	3	HET	2	1	1	NA	NA
MBC_191.ctDNA_T2	17	21407795	27944089	6536295	0.57	0.29	5	GAIN	3	1	2	1	1
MBC_191.ctDNA_T2	17	28029938	28511978	482041	0.81	-0.26	2	NLOH	2	0	2	1	1
MBC_191.ctDNA_T2	17	29111368	29705947	594580	0.55	0.36	11	UBCNA	5	2	3	1	1
MBC_191.ctDNA_T2	17	29852092	46709835	16857744	0.82	-0.26	2	NLOH	2	0	2	1	1
MBC_191.ctDNA_T2	17	46923384	49711045	2787662	0.75	1.44	22	UBCNA	8	2	6	1	1
MBC_191.ctDNA_T2	17	51900729	53158492	1257764	0.62	0.69	8	BCNA	4	2	2	1	1
MBC_191.ctDNA_T2	17	54912339	57290383	2378045	0.81	-0.16	2	NLOH	2	0	2	1	1
MBC_191.ctDNA_T2	17	57889192	59763465	1874274	0.66	1.04	18	UBCNA	7	2	5	1	1
MBC_191.ctDNA_T2	17	60683503	60769803	86301	0.82	-0.41	2	NLOH	2	0	2	1	1
MBC_191.ctDNA_T2	17	61559923	61574492	14570	0.73	1.23	22	UBCNA	8	2	6	1	1
MBC_191.ctDNA_T2	17	61607708	66538239	4930532	0.85	2.08	21	ASCNA	8	1	7	1	1
MBC_191.ctDNA_T2	17	66872802	72588806	5716005	0.81	-0.16	2	NLOH	2	0	2	1	1
MBC_191.ctDNA_T2	17	72700943	75485014	2784072	0.56	0.36	11	UBCNA	5	2	3	2	0.531278
MBC_191.ctDNA_T2	17	76113954	76230729	116776	0.85	1.9	21	ASCNA	8	1	7	1	1
MBC_191.ctDNA_T2	17	76394042	76547634	153593	0.72	1.11	21	ASCNA	8	1	7	2	0.531278
MBC_191.ctDNA_T2	17	76794981	81043039	4248059	0.57	0.23	8	BCNA	4	2	2	2	0.531278
MBC_191.ctDNA_T2	18	214959	10488091	10273133	0.55	0.28	11	UBCNA	5	2	3	2	0.531278
MBC_191.ctDNA_T2	18	10526187	77473086	66946900	0.83	-0.2	2	NLOH	2	0	2	1	1
MBC_191.ctDNA_T2	19	326481	58868480	58542000	0.56	-0.26	3	HET	2	1	1	NA	NA
MBC_191.ctDNA_T2	20	168466	62729431	62560966	0.55	0.37	11	UBCNA	5	2	3	2	0.531278
MBC_191.ctDNA_T2	21	15481365	15984982	503618	0.6	0.36	5	GAIN	3	1	2	1	1
MBC_191.ctDNA_T2	21	19713821	37833751	18119931	0.8	-0.42	2	NLOH	2	0	2	1	1
MBC_191.ctDNA_T2	21	38444890	39213020	768131	0.6	0.71	8	BCNA	4	2	2	1	1
MBC_191.ctDNA_T2	21	39947697	47961634	8013938	0.58	0.16	8	BCNA	4	2	2	2	0.531278
MBC_191.ctDNA_T2	22	17280822	25275393	7994572	0.83	-0.33	2	NLOH	2	0	2	1	1
MBC_191.ctDNA_T2	22	25570273	25601196	30924	0.55	-0.04	2	NLOH	2	0	2	2	0.531278
MBC_191.ctDNA_T2	22	25753231	51064039	25310809	0.82	-0.22	2	NLOH	2	0	2	1	1
MBC_191.ctDNA_T2	X	2712661	103042882	100330222	0.63	0.18	5	GAIN	3	1	2	1	1
MBC_191.ctDNA_T2	X	104992963	105278361	285399	0.74	-0.83	1	DLOH	1	0	1	1	1
MBC_191.ctDNA_T2	X	106313508	154020114	47706607	0.63	0.19	5	GAIN	3	1	2	1	1
MBC_217.ctDNA	1	1178245	42693597	41515353	0.61	-0.23	1	DLOH	1	0	1	1	1
MBC_217.ctDNA	1	42898843	120496127	77597285	0.55	0.02	3	HET	2	1	1	NA	NA
MBC_217.ctDNA	1	144912233	162344102	17431870	0.57	0.2	5	GAIN	3	1	2	1	1
MBC_217.ctDNA	1	163038684	249110906	86072223	0.61	0.43	7	ASCNA	4	1	3	1	1
MBC_217.ctDNA	2	224919	242605962	242381044	0.55	0.08	3	HET	2	1	1	NA	NA
MBC_217.ctDNA	3	1215013	74413676	73198664	0.56	0.02	3	HET	2	1	1	NA	NA
MBC_217.ctDNA	3	75786832	75786832	1	0.76	1.86	22	UBCNA	8	2	6	1	1
MBC_217.ctDNA	3	81643167	197581147	115937981	0.55	0.06	3	HET	2	1	1	NA	NA
MBC_217.ctDNA	4	264941	189065104	188800164	0.55	0.07	3	HET	2	1	1	NA	NA
MBC_217.ctDNA	5	173200	180472513	180299314	0.55	0.07	3	HET	2	1	1	NA	NA
MBC_217.ctDNA	6	564515	170878793	170314279	0.55	0.05	3	HET	2	1	1	NA	NA
MBC_217.ctDNA	7	814788	158672619	157857832	0.56	0.21	5	GAIN	3	1	2	1	1
MBC_217.ctDNA	8	401493	146228622	145827130	0.55	0.05	3	HET	2	1	1	NA	NA
MBC_217.ctDNA	9	271638	140777306	140505669	0.55	0.07	3	HET	2	1	1	NA	NA
MBC_217.ctDNA	10	429932	135279810	134849879	0.55	0.06	3	HET	2	1	1	NA	NA
MBC_217.ctDNA	11	214169	134244123	134029955	0.55	0.03	3	HET	2	1	1	NA	NA
MBC_217.ctDNA	12	406292	133778796	133372505	0.55	0.06	3	HET	2	1	1	NA	NA
MBC_217.ctDNA	13	21063524	114795460	93731937	0.55	0.11	3	HET	2	1	1	NA	NA
MBC_217.ctDNA	14	20482919	107170410	86687492	0.55	0.05	3	HET	2	1	1	NA	NA
MBC_217.ctDNA	15	23059394	102224341	79164948	0.55	0.06	3	HET	2	1	1	NA	NA
MBC_217.ctDNA	16	105444	31580530	31475087	0.55	0.03	3	HET	2	1	1	NA	NA
MBC_217.ctDNA	16	48201432	90141355	41939924	0.6	-0.21	1	DLOH	1	0	1	1	1
MBC_217.ctDNA	17	13905	81043039	81029135	0.61	-0.18	1	DLOH	1	0	1	1	1
MBC_217.ctDNA	18	224184	77477515	77253332	0.55	0.07	3	HET	2	1	1	NA	NA
MBC_217.ctDNA	19	582505	59074653	58492149	0.56	-0.04	3	HET	2	1	1	NA	NA
MBC_217.ctDNA	20	168466	62550717	62382252	0.55	0.04	3	HET	2	1	1	NA	NA
MBC_217.ctDNA	21	15481365	47985655	32504291	0.54	0.03	3	HET	2	1	1	NA	NA
MBC_217.ctDNA	22	17414640	51065600	33650961	0.56	0.01	3	HET	2	1	1	NA	NA
MBC_217.ctDNA	X	2715425	153667176	150951752	0.54	0.07	3	HET	2	1	1	NA	NA
MBC_284.ctDNA	1	949608	33475426	32525819	0.54	-0.25	3	HET	2	1	1	NA	NA
MBC_284.ctDNA	1	33475791	33475791	1	0.79	-0.64	4	ALOH	3	0	3	2	0.79645
MBC_284.ctDNA	1	33547768	114505000	80957233	0.55	-0.25	3	HET	2	1	1	NA	NA
MBC_284.ctDNA	1	115078685	247206375	132127691	0.59	0.11	5	GAIN	3	1	2	2	0.79645
MBC_284.ctDNA	1	247322298	248525071	1202774	0.56	0.41	11	UBCNA	5	2	3	2	0.79645
MBC_284.ctDNA	1	248525285	248525285	1	0.8	0.88	21	ASCNA	8	1	7	2	0.79645
MBC_284.ctDNA	2	1320143	142567910	141247768	0.59	0.06	5	GAIN	3	1	2	2	0.79645
MBC_284.ctDNA	2	152500449	198001319	45500871	0.55	-0.08	5	GAIN	3	1	2	3	0.434923
MBC_284.ctDNA	2	200245245	242283094	42037850	0.53	-0.18	3	HET	2	1	1	NA	NA
MBC_284.ctDNA	3	418089	78666765	78248677	0.61	0.07	5	GAIN	3	1	2	1	1
MBC_284.ctDNA	3	97591153	112063850	14472698	0.59	-0.07	5	GAIN	3	1	2	3	0.434923
MBC_284.ctDNA	3	112935138	126737268	13802131	0.6	0.16	7	ASCNA	4	1	3	3	0.434923
MBC_284.ctDNA	3	127703085	140419715	12716631	0.53	0.37	19	UBCNA	7	3	4	3	0.434923
MBC_284.ctDNA	3	141327474	149700519	8373046	0.54	0.52	5	GAIN	3	1	2	3	0.434923
MBC_284.ctDNA	3	150421419	175345143	24923725	0.61	0.31	5	GAIN	3	1	2	1	1
MBC_284.ctDNA	3	178546026	197665599	19119574	0.54	-0.1	5	GAIN	3	1	2	3	0.434923
MBC_284.ctDNA	4	331740	189012728	188680989	0.62	0.02	5	GAIN	3	1	2	1	1
MBC_284.ctDNA	5	163205	33989518	33826314	0.54	0.24	11	UBCNA	5	2	3	3	0.434923
MBC_284.ctDNA	5	34807928	138857919	104049992	0.55	0.06	5	GAIN	3	1	2	3	0.434923
MBC_284.ctDNA	5	140723835	180670858	39947024	0.54	0.24	11	UBCNA	5	2	3	3	0.434923
MBC_284.ctDNA	6	564145	33053609	32489465	0.54	0.35	19	UBCNA	7	3	4	3	0.434923
MBC_284.ctDNA	6	33053982	33074389	20408	0.82	0.5	16	ALOH	7	0	7	3	0.434923
MBC_284.ctDNA	6	33084641	55266625	22181985	0.54	0.26	11	UBCNA	5	2	3	3	0.434923
MBC_284.ctDNA	6	55730212	65301504	9571293	0.55	0.57	11	UBCNA	5	2	3	1	1
MBC_284.ctDNA	6	66063513	135623833	69560321	0.78	-0.32	2	NLOH	2	0	2	1	1
MBC_284.ctDNA	6	136597004	136599842	2839	0.55	-0.11	3	HET	2	1	1	NA	NA
MBC_284.ctDNA	6	137519780	152629617	15109838	0.8	-0.22	2	NLOH	2	0	2	1	1
MBC_284.ctDNA	6	153043035	153043035	1	0.57	0.95	11	UBCNA	5	2	3	1	1
MBC_284.ctDNA	6	153296541	170878886	17582346	0.54	0.19	11	UBCNA	5	2	3	3	0.434923
MBC_284.ctDNA	7	872100	51096036	50223937	0.7	0.5	21	ASCNA	8	1	7	3	0.434923
MBC_284.ctDNA	7	55238268	63680098	8441831	0.58	-0.42	1	DLOH	1	0	1	3	0.434923
MBC_284.ctDNA	7	64254901	64800432	545532	0.63	0.22	21	ASCNA	8	1	7	3	0.434923
MBC_284.ctDNA	7	65444288	81381326	15937039	0.77	1.11	21	ASCNA	8	1	7	2	0.79645
MBC_284.ctDNA	7	82764425	90338850	7574426	0.57	-0.04	5	GAIN	3	1	2	2	0.79645
MBC_284.ctDNA	7	91630620	143175345	51544726	0.57	0.01	5	GAIN	3	1	2	3	0.434923
MBC_284.ctDNA	7	143747870	144703301	955432	0.61	0.9	22	UBCNA	8	2	6	3	0.434923
MBC_284.ctDNA	7	146826061	158902741	12076681	0.56	-0.07	5	GAIN	3	1	2	3	0.434923
MBC_284.ctDNA	8	565232	31024654	30459423	0.79	-0.28	2	NLOH	2	0	2	1	1
MBC_284.ctDNA	8	32453358	38385914	5932557	0.83	0.02	4	ALOH	3	0	3	1	1
MBC_284.ctDNA	8	38709553	42711606	4002054	0.78	-0.24	4	ALOH	3	0	3	2	0.79645
MBC_284.ctDNA	8	47759712	87606048	39846337	0.7	0.93	22	UBCNA	8	2	6	2	0.79645
MBC_284.ctDNA	8	90955624	94831346	3875723	0.73	-0.55	2	NLOH	2	0	2	2	0.79645
MBC_284.ctDNA	8	94935937	146203412	51267476	0.71	1.02	22	UBCNA	8	2	6	2	0.79645
MBC_284.ctDNA	9	271638	27185762	26914125	0.79	-0.2	2	NLOH	2	0	2	1	1
MBC_284.ctDNA	9	32485280	32566400	81121	0.75	0.71	13	ASCNA	6	1	5	1	1
MBC_284.ctDNA	9	33113970	34726671	1612702	0.68	0.94	18	UBCNA	7	2	5	1	1
MBC_284.ctDNA	9	34977759	36303536	1325778	0.52	0.31	19	UBCNA	7	3	4	3	0.434923
MBC_284.ctDNA	9	37305481	38396065	1090585	0.8	-0.32	9	ALOH	5	0	5	3	0.434923
MBC_284.ctDNA	9	71555522	122275247	50719726	0.55	-0.22	5	GAIN	3	1	2	3	0.434923
MBC_284.ctDNA	9	123156657	134463039	11306383	0.61	0.04	7	ASCNA	4	1	3	3	0.434923
MBC_284.ctDNA	9	135102254	135277007	174754	0.62	-0.8	2	NLOH	2	0	2	3	0.434923
MBC_284.ctDNA	9	135374764	140911670	5536907	0.6	0.03	7	ASCNA	4	1	3	3	0.434923
MBC_284.ctDNA	10	412449	18787195	18374747	0.53	0.24	11	UBCNA	5	2	3	3	0.434923
MBC_284.ctDNA	10	19492702	19493993	1292	0.86	0.53	20	ALOH	8	0	8	3	0.434923
MBC_284.ctDNA	10	19778158	22896779	3118622	0.58	0.82	22	UBCNA	8	2	6	3	0.434923
MBC_284.ctDNA	10	23295903	23482850	186948	0.71	1.29	22	UBCNA	8	2	6	1	1
MBC_284.ctDNA	10	23598880	34666864	11067985	0.62	0.12	5	GAIN	3	1	2	1	1
MBC_284.ctDNA	10	37508450	48370595	10862146	0.54	-0.25	3	HET	2	1	1	NA	NA
MBC_284.ctDNA	10	49420008	50681913	1261906	0.69	-0.78	1	DLOH	1	0	1	1	1
MBC_284.ctDNA	10	51532367	63700245	12167879	0.6	-0.04	5	GAIN	3	1	2	1	1
MBC_284.ctDNA	10	64945364	70051928	5106565	0.78	-0.46	2	NLOH	2	0	2	1	1
MBC_284.ctDNA	10	70225504	70992949	767446	0.61	-0.25	2	NLOH	2	0	2	3	0.434923
MBC_284.ctDNA	10	71010375	75673101	4662727	0.78	-0.32	2	NLOH	2	0	2	1	1
MBC_284.ctDNA	10	76729632	79616605	2886974	0.6	0.06	5	GAIN	3	1	2	1	1
MBC_284.ctDNA	10	80763382	81108956	345575	0.83	1.31	21	ASCNA	8	1	7	1	1
MBC_284.ctDNA	10	81841692	82369219	527528	0.59	0.26	5	GAIN	3	1	2	1	1
MBC_284.ctDNA	10	84744926	84745256	331	0.8	0.14	2	NLOH	2	0	2	1	1
MBC_284.ctDNA	10	85958739	86273249	314511	0.55	0.45	8	BCNA	4	2	2	1	1
MBC_284.ctDNA	10	87407163	88233628	826466	0.83	0.06	4	ALOH	3	0	3	1	1
MBC_284.ctDNA	10	88416963	88683122	266160	0.53	0.72	15	BCNA	6	3	3	1	1
MBC_284.ctDNA	10	89463460	135027248	45563789	0.83	0.02	4	ALOH	3	0	3	1	1
MBC_284.ctDNA	10	135267445	135279283	11839	0.54	0.83	15	BCNA	6	3	3	1	1
MBC_284.ctDNA	11	243268	1029320	786053	0.78	-0.29	4	ALOH	3	0	3	2	0.79645
MBC_284.ctDNA	11	1087972	1309956	221985	0.64	0.01	4	ALOH	3	0	3	3	0.434923
MBC_284.ctDNA	11	1651830	6655433	5003604	0.79	0.06	4	ALOH	3	0	3	2	0.79645
MBC_284.ctDNA	11	6703892	6740462	36571	0.83	-0.33	4	ALOH	3	0	3	1	1
MBC_284.ctDNA	11	6790028	6942726	152699	0.63	0.78	14	UBCNA	6	2	4	1	1
MBC_284.ctDNA	11	7022160	57563991	50541832	0.61	0.08	5	GAIN	3	1	2	1	1
MBC_284.ctDNA	11	57947264	57982620	35357	0.53	1.13	15	BCNA	6	3	3	1	1
MBC_284.ctDNA	11	57982832	57982832	1	0.86	1.13	21	ASCNA	8	1	7	1	1
MBC_284.ctDNA	11	57982896	59225221	1242326	0.55	0.96	19	UBCNA	7	3	4	1	1
MBC_284.ctDNA	11	59814173	65064690	5250518	0.79	-0.28	2	NLOH	2	0	2	1	1
MBC_284.ctDNA	11	65351074	68855483	3504410	0.54	0.36	19	UBCNA	7	3	4	3	0.434923
MBC_284.ctDNA	11	69462910	70506206	1043297	0.85	1.76	21	ASCNA	8	1	7	1	1
MBC_284.ctDNA	11	71174452	71290740	116289	0.9	1.86	20	ALOH	8	0	8	1	1
MBC_284.ctDNA	11	71870036	123777986	51907951	0.78	-0.28	2	NLOH	2	0	2	1	1
MBC_284.ctDNA	11	123848121	124056581	208461	0.76	0.55	13	ASCNA	6	1	5	1	1
MBC_284.ctDNA	11	124109404	124135481	26078	0.88	0.78	12	ALOH	6	0	6	1	1
MBC_284.ctDNA	11	124180082	134251777	10071696	0.79	-0.2	2	NLOH	2	0	2	1	1
MBC_284.ctDNA	12	275065	16109673	15834609	0.53	0.39	19	UBCNA	7	3	4	3	0.434923
MBC_284.ctDNA	12	16347308	42717961	26370654	0.55	0.18	5	GAIN	3	1	2	3	0.434923
MBC_284.ctDNA	12	42826359	59313151	16486793	0.53	0.32	19	UBCNA	7	3	4	3	0.434923
MBC_284.ctDNA	12	62696599	107372277	44675679	0.55	0.29	5	GAIN	3	1	2	3	0.434923
MBC_284.ctDNA	12	108600237	133768273	25168037	0.53	0.32	11	UBCNA	5	2	3	3	0.434923
MBC_284.ctDNA	13	19700753	115004935	95304183	0.79	-0.42	2	NLOH	2	0	2	1	1
MBC_284.ctDNA	14	20470737	25103414	4632678	0.58	0.18	8	BCNA	4	2	2	2	0.79645
MBC_284.ctDNA	14	31858209	107122308	75264100	0.58	0.07	5	GAIN	3	1	2	2	0.79645
MBC_284.ctDNA	14	107159963	107178938	18976	0.72	0.34	10	ASCNA	5	1	4	2	0.79645
MBC_284.ctDNA	15	22969232	42459034	19489803	0.61	0.03	7	ASCNA	4	1	3	3	0.434923
MBC_284.ctDNA	15	42570718	62223273	19652556	0.64	0.01	2	NLOH	2	0	2	3	0.434923
MBC_284.ctDNA	15	62539781	102224341	39684561	0.61	0.04	7	ASCNA	4	1	3	3	0.434923
MBC_284.ctDNA	16	322934	31724836	31401903	0.53	0.3	11	UBCNA	5	2	3	3	0.434923
MBC_284.ctDNA	16	34257013	34257013	1	0.64	-0.04	2	NLOH	2	0	2	3	0.434923
MBC_284.ctDNA	16	46705502	90108832	43403331	0.79	-0.25	2	NLOH	2	0	2	1	1
MBC_284.ctDNA	17	13905	19645938	19632034	0.84	0.07	4	ALOH	3	0	3	1	1
MBC_284.ctDNA	17	21198972	21199236	265	0.56	0.1	8	BCNA	4	2	2	1	1
MBC_284.ctDNA	17	21199403	21199403	1	0.93	0.1	9	ALOH	5	0	5	1	1
MBC_284.ctDNA	17	21199499	21319473	119975	0.56	0.08	8	BCNA	4	2	2	1	1
MBC_284.ctDNA	17	25756158	27905673	2149516	0.65	1.26	19	UBCNA	7	3	4	1	1
MBC_284.ctDNA	17	29130880	32684991	3554112	0.53	0.63	19	UBCNA	7	3	4	3	0.434923
MBC_284.ctDNA	17	33286664	33341834	55171	0.74	0.39	4	ALOH	3	0	3	3	0.434923
MBC_284.ctDNA	17	33428487	36962670	3534184	0.82	0.01	4	ALOH	3	0	3	1	1
MBC_284.ctDNA	17	37055077	37371519	316443	0.54	0.33	8	BCNA	4	2	2	1	1
MBC_284.ctDNA	17	37922259	38191924	269666	0.77	-0.17	2	NLOH	2	0	2	1	1
MBC_284.ctDNA	17	38609207	41004637	2395431	0.63	0.09	5	GAIN	3	1	2	1	1
MBC_284.ctDNA	17	42030531	46840178	4809648	0.79	-0.21	2	NLOH	2	0	2	1	1
MBC_284.ctDNA	17	46939658	48274309	1334652	0.64	0.09	2	NLOH	2	0	2	3	0.434923
MBC_284.ctDNA	17	48433081	51901385	3468305	0.8	-0.25	2	NLOH	2	0	2	1	1
MBC_284.ctDNA	17	53392852	56440542	3047691	0.63	0.11	5	GAIN	3	1	2	1	1
MBC_284.ctDNA	17	56540267	57963537	1423271	0.57	0.51	5	GAIN	3	1	2	2	0.79645
MBC_284.ctDNA	17	58508618	62228161	3719544	0.67	1.25	22	UBCNA	8	2	6	2	0.79645
MBC_284.ctDNA	17	63156209	64222164	1065956	0.81	-0.12	4	ALOH	3	0	3	2	0.79645
MBC_284.ctDNA	17	66154676	67513055	1358380	0.64	1.19	23	UBCNA	8	3	5	2	0.79645
MBC_284.ctDNA	17	71357810	74476045	3118236	0.81	0.26	6	ALOH	4	0	4	2	0.79645
MBC_284.ctDNA	17	74540917	79380547	4839631	0.6	0.6	14	UBCNA	6	2	4	2	0.79645
MBC_284.ctDNA	17	79478916	80275253	796338	0.83	0.13	6	ALOH	4	0	4	2	0.79645
MBC_284.ctDNA	17	80535141	81043039	507899	0.57	0.82	19	UBCNA	7	3	4	2	0.79645
MBC_284.ctDNA	18	224184	13884566	13660383	0.6	0.15	7	ASCNA	4	1	3	3	0.434923
MBC_284.ctDNA	18	19100717	77894844	58794128	0.64	-0.13	2	NLOH	2	0	2	3	0.434923
MBC_284.ctDNA	19	613898	3054089	2440192	0.79	-0.27	2	NLOH	2	0	2	1	1
MBC_284.ctDNA	19	3119239	4554583	1435345	0.53	0.38	19	UBCNA	7	3	4	3	0.434923
MBC_284.ctDNA	19	4769740	16988456	12218717	0.79	-0.24	2	NLOH	2	0	2	1	1
MBC_284.ctDNA	19	17170885	18004362	833478	0.63	0.87	14	UBCNA	6	2	4	1	1
MBC_284.ctDNA	19	18191621	18726856	535236	0.78	-0.22	2	NLOH	2	0	2	1	1
MBC_284.ctDNA	19	18971322	21332807	2361486	0.6	0.06	5	GAIN	3	1	2	1	1
MBC_284.ctDNA	19	21477379	33702245	12224867	0.79	-0.31	2	NLOH	2	0	2	1	1
MBC_284.ctDNA	19	34584137	36727365	2143229	0.53	0.34	19	UBCNA	7	3	4	3	0.434923
MBC_284.ctDNA	19	36940760	37117302	176543	0.67	0.14	4	ALOH	3	0	3	3	0.434923
MBC_284.ctDNA	19	37147330	44306482	7159153	0.53	0.39	19	UBCNA	7	3	4	3	0.434923
MBC_284.ctDNA	19	44352639	44377669	25031	0.64	-1.34	0	HOMD	0	0	0	3	0.434923
MBC_284.ctDNA	19	44418077	52249702	7831626	0.54	0.36	19	UBCNA	7	3	4	3	0.434923
MBC_284.ctDNA	19	52825235	53995004	1169770	0.56	-0.27	5	GAIN	3	1	2	3	0.434923
MBC_284.ctDNA	19	54135534	58868480	4732947	0.53	0.38	19	UBCNA	7	3	4	3	0.434923
MBC_284.ctDNA	20	168466	25459764	25291299	0.79	-0.32	2	NLOH	2	0	2	1	1
MBC_284.ctDNA	20	29873081	41400229	11527149	0.61	0.07	5	GAIN	3	1	2	1	1
MBC_284.ctDNA	20	42195863	45630157	3434295	0.78	-0.24	2	NLOH	2	0	2	1	1
MBC_284.ctDNA	20	45797883	51870849	6072967	0.58	0.55	11	UBCNA	5	2	3	1	1
MBC_284.ctDNA	20	52592070	53259964	667895	0.85	1.81	21	ASCNA	8	1	7	1	1
MBC_284.ctDNA	20	55028167	55800937	772771	0.67	0.98	18	UBCNA	7	2	5	1	1
MBC_284.ctDNA	20	55940426	57484085	1543660	0.55	0.34	8	BCNA	4	2	2	1	1
MBC_284.ctDNA	20	58416428	58420336	3909	0.6	-1.22	0	HOMD	0	0	0	1	1
MBC_284.ctDNA	20	58571125	62871232	4300108	0.68	0.99	18	UBCNA	7	2	5	1	1
MBC_284.ctDNA	21	15554030	41165566	25611537	0.56	-0.14	5	GAIN	3	1	2	3	0.434923
MBC_284.ctDNA	21	42622786	48022230	5399445	0.54	-0.11	8	BCNA	4	2	2	3	0.434923
MBC_284.ctDNA	22	17585808	51117580	33531773	0.8	-0.18	2	NLOH	2	0	2	1	1
MBC_284.ctDNA	X	2779570	32563488	29783919	0.74	-0.21	2	NLOH	2	0	2	2	0.79645
MBC_284.ctDNA	X	34962909	109931856	74968948	0.76	-0.08	4	ALOH	3	0	3	2	0.79645
MBC_284.ctDNA	X	111698036	153714030	42015995	0.75	-0.2	2	NLOH	2	0	2	2	0.79645
MBC_284.ctDNA_T2	1	949608	87599697	86650090	0.55	-0.09	1	DLOH	1	0	1	1	1
MBC_284.ctDNA_T2	1	89225976	248525071	159299096	0.54	0.04	3	HET	2	1	1	NA	NA
MBC_284.ctDNA_T2	1	248525285	248525285	1	0.88	-0.23	1	DLOH	1	0	1	1	1
MBC_284.ctDNA_T2	2	1320143	180308028	178987886	0.54	0.05	3	HET	2	1	1	NA	NA
MBC_284.ctDNA_T2	2	182347072	242283094	59936023	0.55	-0.07	1	DLOH	1	0	1	1	1
MBC_284.ctDNA_T2	3	418089	197665599	197247511	0.55	0.04	3	HET	2	1	1	NA	NA
MBC_284.ctDNA_T2	4	331740	79531308	79199569	0.55	0.02	3	HET	2	1	1	NA	NA
MBC_284.ctDNA_T2	4	80905990	189012728	108106739	0.55	-0.04	1	DLOH	1	0	1	1	1
MBC_284.ctDNA_T2	5	163205	180666276	180503072	0.54	0.07	3	HET	2	1	1	NA	NA
MBC_284.ctDNA_T2	6	564145	32714143	32149999	0.55	0.04	3	HET	2	1	1	NA	NA
MBC_284.ctDNA_T2	6	32725625	32726803	1179	0.79	0.27	7	ASCNA	4	1	3	1	1
MBC_284.ctDNA_T2	6	32797809	56483052	23685244	0.54	0.06	3	HET	2	1	1	NA	NA
MBC_284.ctDNA_T2	6	57393125	170878886	113485762	0.57	-0.08	1	DLOH	1	0	1	1	1
MBC_284.ctDNA_T2	7	872100	63680098	62807999	0.57	0.1	3	HET	2	1	1	NA	NA
MBC_284.ctDNA_T2	7	64169019	81641678	17472660	0.6	0.24	7	ASCNA	4	1	3	1	1
MBC_284.ctDNA_T2	7	82764425	158896517	76132093	0.55	-0.07	1	DLOH	1	0	1	1	1
MBC_284.ctDNA_T2	8	565232	31024654	30459423	0.58	-0.09	1	DLOH	1	0	1	1	1
MBC_284.ctDNA_T2	8	32453358	38964647	6511290	0.63	0.09	4	ALOH	3	0	3	1	1
MBC_284.ctDNA_T2	8	39776542	42711606	2935065	0.58	-0.24	1	DLOH	1	0	1	1	1
MBC_284.ctDNA_T2	8	47759712	146203412	98443701	0.59	0.42	7	ASCNA	4	1	3	1	1
MBC_284.ctDNA_T2	9	271638	27561628	27289991	0.58	-0.04	1	DLOH	1	0	1	1	1
MBC_284.ctDNA_T2	9	32485280	34726671	2241392	0.59	0.44	7	ASCNA	4	1	3	1	1
MBC_284.ctDNA_T2	9	35606884	140911670	105304787	0.55	-0.02	3	HET	2	1	1	NA	NA
MBC_284.ctDNA_T2	10	412449	79616605	79204157	0.56	0.05	3	HET	2	1	1	NA	NA
MBC_284.ctDNA_T2	10	80763382	88683122	7919741	0.57	0.31	5	GAIN	3	1	2	1	1
MBC_284.ctDNA_T2	10	89463460	135279283	45815824	0.61	0.01	2	NLOH	2	0	2	1	1
MBC_284.ctDNA_T2	11	243268	6740462	6497195	0.58	-0.11	1	DLOH	1	0	1	1	1
MBC_284.ctDNA_T2	11	6790028	59225221	52435194	0.55	0.04	3	HET	2	1	1	NA	NA
MBC_284.ctDNA_T2	11	59814173	68855483	9041311	0.57	-0.09	1	DLOH	1	0	1	1	1
MBC_284.ctDNA_T2	11	69462910	71290740	1827831	0.73	0.85	16	ALOH	7	0	7	1	1
MBC_284.ctDNA_T2	11	71870036	134251777	62381742	0.58	-0.11	1	DLOH	1	0	1	1	1
MBC_284.ctDNA_T2	12	275065	133778796	133503732	0.54	0.11	3	HET	2	1	1	NA	NA
MBC_284.ctDNA_T2	13	19700753	115004935	95304183	0.58	-0.1	1	DLOH	1	0	1	1	1
MBC_284.ctDNA_T2	14	20345346	107178938	86833593	0.55	0.02	3	HET	2	1	1	NA	NA
MBC_284.ctDNA_T2	15	22969232	102224341	79255110	0.55	0.02	3	HET	2	1	1	NA	NA
MBC_284.ctDNA_T2	16	322934	34257013	33934080	0.54	0.06	3	HET	2	1	1	NA	NA
MBC_284.ctDNA_T2	16	46705502	90108832	43403331	0.58	-0.06	1	DLOH	1	0	1	1	1
MBC_284.ctDNA_T2	17	13905	21319473	21305569	0.61	0.02	2	NLOH	2	0	2	1	1
MBC_284.ctDNA_T2	17	25756158	29705947	3949790	0.55	0.36	11	UBCNA	5	2	3	1	1
MBC_284.ctDNA_T2	17	29844658	56435885	26591228	0.57	0.06	2	NLOH	2	0	2	1	1
MBC_284.ctDNA_T2	17	56540267	67513055	10972789	0.58	0.52	14	UBCNA	6	2	4	1	1
MBC_284.ctDNA_T2	17	71357810	74307737	2949928	0.57	0.08	2	NLOH	2	0	2	1	1
MBC_284.ctDNA_T2	17	74540917	81043039	6502123	0.55	0.19	5	GAIN	3	1	2	1	1
MBC_284.ctDNA_T2	18	196829	77894844	77698016	0.55	-0.02	3	HET	2	1	1	NA	NA
MBC_284.ctDNA_T2	19	613898	33702245	33088348	0.57	-0.07	1	DLOH	1	0	1	1	1
MBC_284.ctDNA_T2	19	34584137	58868480	24284344	0.54	0.1	3	HET	2	1	1	NA	NA
MBC_284.ctDNA_T2	20	168466	45865027	45696562	0.56	-0.08	1	DLOH	1	0	1	1	1
MBC_284.ctDNA_T2	20	47361519	62871232	15509714	0.57	0.26	5	GAIN	3	1	2	1	1
MBC_284.ctDNA_T2	21	15481365	48022230	32540866	0.54	0.01	3	HET	2	1	1	NA	NA
MBC_284.ctDNA_T2	22	17585808	45258324	27672517	0.58	-0.07	1	DLOH	1	0	1	1	1
MBC_284.ctDNA_T2	22	45566843	51065361	5498519	0.61	-0.01	2	NLOH	2	0	2	1	1
MBC_284.ctDNA_T2	X	2779570	153714030	150934461	0.57	0.01	3	HET	2	1	1	NA	NA
MBC_287.ctDNA	1	1021346	20305065	19283720	0.62	-0.18	2	NLOH	2	0	2	2	0.901626
MBC_287.ctDNA	1	20940463	47080741	26140279	0.56	-0.11	5	GAIN	3	1	2	2	0.901626
MBC_287.ctDNA	1	53792651	109810544	56017894	0.64	-0.29	2	NLOH	2	0	2	2	0.901626
MBC_287.ctDNA	1	109884775	249110906	139226132	0.59	0.38	14	UBCNA	6	2	4	2	0.901626
MBC_287.ctDNA	2	242800	242139491	241896692	0.54	0.09	8	BCNA	4	2	2	2	0.901626
MBC_287.ctDNA	3	367757	197762623	197394867	0.56	-0.05	5	GAIN	3	1	2	1	1
MBC_287.ctDNA	4	331666	189012728	188681063	0.56	-0.03	5	GAIN	3	1	2	2	0.901626
MBC_287.ctDNA	5	173200	180482899	180309700	0.65	0	4	ALOH	3	0	3	2	0.901626
MBC_287.ctDNA	6	656143	29555809	28899667	0.54	0.11	8	BCNA	4	2	2	1	1
MBC_287.ctDNA	6	29638434	40360465	10722032	0.55	-0.02	5	GAIN	3	1	2	1	1
MBC_287.ctDNA	6	41185482	74354175	33168694	0.54	0.11	8	BCNA	4	2	2	1	1
MBC_287.ctDNA	6	75848181	170628009	94779829	0.64	-0.21	2	NLOH	2	0	2	1	1
MBC_287.ctDNA	7	881668	158902567	158020900	0.6	0.37	14	UBCNA	6	2	4	2	0.901626
MBC_287.ctDNA	8	444485	39618637	39174153	0.63	-0.24	2	NLOH	2	0	2	2	0.901626
MBC_287.ctDNA	8	41355096	146228622	104873527	0.58	0.37	14	UBCNA	6	2	4	2	0.901626
MBC_287.ctDNA	9	271638	37948724	37677087	0.53	0.11	8	BCNA	4	2	2	1	1
MBC_287.ctDNA	9	71852760	140777306	68924547	0.56	-0.03	5	GAIN	3	1	2	1	1
MBC_287.ctDNA	10	1018585	74671611	73653027	0.54	0.11	8	BCNA	4	2	2	2	0.901626
MBC_287.ctDNA	10	75597289	135269955	59672667	0.72	0.11	6	ALOH	4	0	4	2	0.901626
MBC_287.ctDNA	11	214169	308314	94146	0.74	-0.09	4	ALOH	3	0	3	1	1
MBC_287.ctDNA	11	499120	27406844	26907725	0.56	-0.04	5	GAIN	3	1	2	1	1
MBC_287.ctDNA	11	28134974	28134974	1	0.93	0.12	20	ALOH	8	0	8	1	1
MBC_287.ctDNA	11	32122003	84822798	52700796	0.57	-0.07	5	GAIN	3	1	2	1	1
MBC_287.ctDNA	11	85576127	134241094	48664968	0.64	-0.24	2	NLOH	2	0	2	1	1
MBC_287.ctDNA	12	347068	52841765	52494698	0.56	-0.06	5	GAIN	3	1	2	1	1
MBC_287.ctDNA	12	52842736	52842736	1	0.92	0.28	20	ALOH	8	0	8	1	1
MBC_287.ctDNA	12	52844265	52992812	148548	0.62	0	7	ASCNA	4	1	3	1	1
MBC_287.ctDNA	12	53044267	133423695	80379429	0.56	-0.02	5	GAIN	3	1	2	1	1
MBC_287.ctDNA	13	19701025	114156093	94455069	0.65	-0.2	2	NLOH	2	0	2	1	1
MBC_287.ctDNA	14	20470737	106306841	85836105	0.54	0.14	8	BCNA	4	2	2	1	1
MBC_287.ctDNA	14	106329453	107183934	854482	0.6	-0.27	2	NLOH	2	0	2	1	1
MBC_287.ctDNA	15	22926229	102369379	79443151	0.63	-0.21	2	NLOH	2	0	2	2	0.901626
MBC_287.ctDNA	16	336396	48227862	47891467	0.55	0.07	8	BCNA	4	2	2	2	0.901626
MBC_287.ctDNA	16	49412531	90124273	40711743	0.64	-0.21	2	NLOH	2	0	2	2	0.901626
MBC_287.ctDNA	17	423051	67125840	66702790	0.64	-0.23	2	NLOH	2	0	2	1	1
MBC_287.ctDNA	17	67178316	81006387	13828072	0.54	0.13	8	BCNA	4	2	2	1	1
MBC_287.ctDNA	18	673016	47113008	46439993	0.65	-0.11	4	ALOH	3	0	3	2	0.901626
MBC_287.ctDNA	18	47363009	77894844	30531836	0.62	-0.17	2	NLOH	2	0	2	2	0.901626
MBC_287.ctDNA	19	327182	58868480	58541299	0.57	-0.07	5	GAIN	3	1	2	1	1
MBC_287.ctDNA	20	168466	10032413	9863948	0.61	0.37	18	UBCNA	7	2	5	2	0.901626
MBC_287.ctDNA	20	10386013	15874325	5488313	0.72	0.86	21	ASCNA	8	1	7	2	0.901626
MBC_287.ctDNA	20	16351329	30527065	14175737	0.62	0.48	18	UBCNA	7	2	5	2	0.901626
MBC_287.ctDNA	20	30746248	49509184	18762937	0.57	-0.11	5	GAIN	3	1	2	2	0.901626
MBC_287.ctDNA	20	50092027	55982858	5890832	0.69	0.89	22	UBCNA	8	2	6	1	1
MBC_287.ctDNA	20	56807969	62871658	6063690	0.57	-0.01	5	GAIN	3	1	2	1	1
MBC_287.ctDNA	21	15954528	32526525	16571998	0.53	0.32	8	BCNA	4	2	2	1	1
MBC_287.ctDNA	21	32585809	48022230	15436422	0.58	0.02	5	GAIN	3	1	2	1	1
MBC_287.ctDNA	22	17446991	51064818	33617828	0.64	-0.21	2	NLOH	2	0	2	1	1
MBC_287.ctDNA	X	2715425	153051907	150336483	0.55	0.02	5	GAIN	3	1	2	1	1
MBC_288.ctDNA	1	1021346	75685403	74664058	0.55	0.01	3	HET	2	1	1	NA	NA
MBC_288.ctDNA	1	77883412	100155199	22271788	0.65	-0.35	1	DLOH	1	0	1	1	1
MBC_288.ctDNA	1	100174670	111862074	11687405	0.54	0.08	3	HET	2	1	1	NA	NA
MBC_288.ctDNA	1	111957097	114449662	2492566	0.65	-0.38	1	DLOH	1	0	1	1	1
MBC_288.ctDNA	1	115829313	116605423	776111	0.65	0.6	7	ASCNA	4	1	3	1	1
MBC_288.ctDNA	1	117076547	119669266	2592720	0.54	0.07	3	HET	2	1	1	NA	NA
MBC_288.ctDNA	1	120057158	120496127	438970	0.64	-0.23	1	DLOH	1	0	1	1	1
MBC_288.ctDNA	1	144910082	147381444	2471363	0.55	-0.14	1	DLOH	1	0	1	3	0.491432
MBC_288.ctDNA	1	150321568	167088473	16766906	0.59	0.31	7	ASCNA	4	1	3	3	0.491432
MBC_288.ctDNA	1	167887642	173952539	6064898	0.66	0.62	7	ASCNA	4	1	3	1	1
MBC_288.ctDNA	1	175014250	179609589	4595340	0.59	0.35	5	GAIN	3	1	2	1	1
MBC_288.ctDNA	1	180240752	186363119	6122368	0.54	0.54	8	BCNA	4	2	2	1	1
MBC_288.ctDNA	1	187610698	240351628	52740931	0.59	0.35	5	GAIN	3	1	2	1	1
MBC_288.ctDNA	1	241100122	248366792	7266671	0.65	-0.32	1	DLOH	1	0	1	1	1
MBC_288.ctDNA	2	675831	242606036	241930206	0.54	0.06	3	HET	2	1	1	NA	NA
MBC_288.ctDNA	3	361508	101318318	100956811	0.55	0.03	3	HET	2	1	1	NA	NA
MBC_288.ctDNA	3	105260518	109052732	3792215	0.6	0.32	5	GAIN	3	1	2	2	0.904018
MBC_288.ctDNA	3	111658514	121526204	9867691	0.55	0.03	3	HET	2	1	1	NA	NA
MBC_288.ctDNA	3	121712805	148904434	27191630	0.64	-0.26	1	DLOH	1	0	1	2	0.904018
MBC_288.ctDNA	3	149258066	160967354	11709289	0.55	-0.09	1	DLOH	1	0	1	3	0.491432
MBC_288.ctDNA	3	167000256	197762958	30762703	0.61	0.4	7	ASCNA	4	1	3	3	0.491432
MBC_288.ctDNA	4	663908	189012728	188348821	0.54	0.07	3	HET	2	1	1	NA	NA
MBC_288.ctDNA	5	311478	7520881	7209404	0.54	0.05	3	HET	2	1	1	NA	NA
MBC_288.ctDNA	5	7696028	19591174	11895147	0.6	0.45	5	GAIN	3	1	2	1	1
MBC_288.ctDNA	5	21884101	180687212	158803112	0.54	0.06	3	HET	2	1	1	NA	NA
MBC_288.ctDNA	6	407656	9661265	9253610	0.53	0.04	3	HET	2	1	1	NA	NA
MBC_288.ctDNA	6	9776194	20481678	10705485	0.58	0.25	5	GAIN	3	1	2	1	1
MBC_288.ctDNA	6	22136879	32713854	10576976	0.54	0.03	3	HET	2	1	1	NA	NA
MBC_288.ctDNA	6	32725625	32726803	1179	0.89	0.16	12	ALOH	6	0	6	1	1
MBC_288.ctDNA	6	32731258	32811629	80372	0.55	0.05	3	HET	2	1	1	NA	NA
MBC_288.ctDNA	6	32816958	39926294	7109337	0.65	-0.38	1	DLOH	1	0	1	1	1
MBC_288.ctDNA	6	41533579	44982593	3449015	0.54	0.07	3	HET	2	1	1	NA	NA
MBC_288.ctDNA	6	46623698	84233831	37610134	0.65	-0.3	1	DLOH	1	0	1	1	1
MBC_288.ctDNA	6	84375377	84911336	535960	0.79	1.25	21	ASCNA	8	1	7	1	1
MBC_288.ctDNA	6	87965528	88366771	401244	0.65	-0.29	1	DLOH	1	0	1	1	1
MBC_288.ctDNA	6	89769475	89888744	119270	0.82	1.5	21	ASCNA	8	1	7	1	1
MBC_288.ctDNA	6	89977906	97247566	7269661	0.68	-0.3	1	DLOH	1	0	1	1	1
MBC_288.ctDNA	6	97339088	99323424	1984337	0.74	0.95	10	ASCNA	5	1	4	1	1
MBC_288.ctDNA	6	100896289	152129077	51232789	0.66	-0.29	1	DLOH	1	0	1	1	1
MBC_288.ctDNA	6	152420095	154771277	2351183	0.74	0.17	2	NLOH	2	0	2	1	1
MBC_288.ctDNA	6	155153307	170887693	15734387	0.63	-0.36	1	DLOH	1	0	1	1	1
MBC_288.ctDNA	7	810219	5104833	4294615	0.62	-0.41	1	DLOH	1	0	1	1	1
MBC_288.ctDNA	7	5521468	43686224	38164757	0.55	0.04	3	HET	2	1	1	NA	NA
MBC_288.ctDNA	7	43916727	48520780	4604054	0.58	0.3	5	GAIN	3	1	2	1	1
MBC_288.ctDNA	7	50173777	97488569	47314793	0.54	0.04	3	HET	2	1	1	NA	NA
MBC_288.ctDNA	7	97784061	158896517	61112457	0.65	-0.34	1	DLOH	1	0	1	1	1
MBC_288.ctDNA	8	1791685	18258316	16466632	0.65	0.54	7	ASCNA	4	1	3	2	0.904018
MBC_288.ctDNA	8	18656805	32453358	13796554	0.59	0.28	5	GAIN	3	1	2	2	0.904018
MBC_288.ctDNA	8	36664834	63938764	27273931	0.54	0.64	8	BCNA	4	2	2	2	0.904018
MBC_288.ctDNA	8	66517486	82720700	16203215	0.67	1.27	18	UBCNA	7	2	5	2	0.904018
MBC_288.ctDNA	8	87155094	101253184	14098091	0.59	0.29	5	GAIN	3	1	2	2	0.904018
MBC_288.ctDNA	8	101563783	117864217	16300435	0.53	0.61	8	BCNA	4	2	2	2	0.904018
MBC_288.ctDNA	8	118535398	121483019	2947622	0.76	0.18	2	NLOH	2	0	2	2	0.904018
MBC_288.ctDNA	8	123966159	126142476	2176318	0.63	0.98	22	UBCNA	8	2	6	2	0.904018
MBC_288.ctDNA	8	130874674	133187675	2313002	0.56	0.62	8	BCNA	4	2	2	2	0.904018
MBC_288.ctDNA	8	133634814	144992103	11357290	0.72	0.04	2	NLOH	2	0	2	2	0.904018
MBC_288.ctDNA	8	145577999	146203412	625414	0.54	0.4	5	GAIN	3	1	2	2	0.904018
MBC_288.ctDNA	9	304478	36105264	35800787	0.65	-0.29	1	DLOH	1	0	1	1	1
MBC_288.ctDNA	9	37020622	104133628	67113007	0.54	0.05	3	HET	2	1	1	NA	NA
MBC_288.ctDNA	9	104309445	105405415	1095971	0.62	-0.17	1	DLOH	1	0	1	1	1
MBC_288.ctDNA	9	107266596	140777306	33510711	0.54	0	3	HET	2	1	1	NA	NA
MBC_288.ctDNA	10	323283	45959652	45636370	0.54	0.03	3	HET	2	1	1	NA	NA
MBC_288.ctDNA	10	46960084	47668747	708664	0.69	-0.3	1	DLOH	1	0	1	1	1
MBC_288.ctDNA	10	48370595	135094925	86724331	0.54	0.08	3	HET	2	1	1	NA	NA
MBC_288.ctDNA	11	433867	58715285	58281419	0.54	0.02	3	HET	2	1	1	NA	NA
MBC_288.ctDNA	11	59189912	60107470	917559	0.68	0.76	17	ASCNA	7	1	6	1	1
MBC_288.ctDNA	11	60152563	60899767	747205	0.55	0.01	3	HET	2	1	1	NA	NA
MBC_288.ctDNA	11	61404336	62394445	990110	0.8	1.23	21	ASCNA	8	1	7	1	1
MBC_288.ctDNA	11	62652779	66483265	3830487	0.55	-0.02	3	HET	2	1	1	NA	NA
MBC_288.ctDNA	11	67192555	68704264	1511710	0.62	-0.29	1	DLOH	1	0	1	1	1
MBC_288.ctDNA	11	68777183	71290740	2513558	0.88	0.98	12	ALOH	6	0	6	1	1
MBC_288.ctDNA	11	71850722	72294440	443719	0.71	-0.01	2	NLOH	2	0	2	1	1
MBC_288.ctDNA	11	72309540	73715542	1406003	0.88	1.23	20	ALOH	8	0	8	1	1
MBC_288.ctDNA	11	74546905	76506888	1959984	0.61	-0.48	1	DLOH	1	0	1	1	1
MBC_288.ctDNA	11	76687399	76944049	256651	0.89	2.16	20	ALOH	8	0	8	1	1
MBC_288.ctDNA	11	77412851	77850517	437667	0.81	1.24	21	ASCNA	8	1	7	1	1
MBC_288.ctDNA	11	82535963	86161388	3625426	0.73	-0.04	2	NLOH	2	0	2	1	1
MBC_288.ctDNA	11	86868347	108464209	21595863	0.66	-0.26	1	DLOH	1	0	1	1	1
MBC_288.ctDNA	11	110451885	118765087	8313203	0.73	0.03	2	NLOH	2	0	2	1	1
MBC_288.ctDNA	11	118851138	119252199	401062	0.79	0.51	4	ALOH	3	0	3	1	1
MBC_288.ctDNA	11	119290034	134251777	14961744	0.71	0.04	2	NLOH	2	0	2	1	1
MBC_288.ctDNA	12	280349	66849408	66569060	0.54	0.09	3	HET	2	1	1	NA	NA
MBC_288.ctDNA	12	67699536	80190650	12491115	0.69	0.63	13	ASCNA	6	1	5	1	1
MBC_288.ctDNA	12	80672064	81696487	1024424	0.65	0.58	13	ASCNA	6	1	5	3	0.491432
MBC_288.ctDNA	12	89745477	97303522	7558046	0.53	0.08	1	DLOH	1	0	1	3	0.491432
MBC_288.ctDNA	12	98850195	133697131	34846937	0.64	-0.33	1	DLOH	1	0	1	2	0.904018
MBC_288.ctDNA	13	21205140	74339104	53133965	0.62	-0.25	1	DLOH	1	0	1	2	0.904018
MBC_288.ctDNA	13	75873787	115091399	39217613	0.71	0.09	2	NLOH	2	0	2	2	0.904018
MBC_288.ctDNA	14	20470399	104229230	83758832	0.54	0.07	3	HET	2	1	1	NA	NA
MBC_288.ctDNA	14	105404384	107170398	1766015	0.6	0.18	5	GAIN	3	1	2	1	1
MBC_288.ctDNA	15	22873325	66023799	43150475	0.54	0.05	3	HET	2	1	1	NA	NA
MBC_288.ctDNA	15	66193404	102369379	36175976	0.59	0.31	5	GAIN	3	1	2	1	1
MBC_288.ctDNA	16	324052	961054	637003	0.67	0.4	7	ASCNA	4	1	3	2	0.904018
MBC_288.ctDNA	16	1025983	1025983	1	0.99	0.57	20	ALOH	8	0	8	2	0.904018
MBC_288.ctDNA	16	1026373	2986431	1960059	0.67	0.48	7	ASCNA	4	1	3	2	0.904018
MBC_288.ctDNA	16	3304762	3811556	506795	0.61	-0.49	1	DLOH	1	0	1	2	0.904018
MBC_288.ctDNA	16	4016676	17292074	13275399	0.64	0.51	7	ASCNA	4	1	3	2	0.904018
MBC_288.ctDNA	16	19222713	30198151	10975439	0.58	0.33	5	GAIN	3	1	2	2	0.904018
MBC_288.ctDNA	16	30485393	58750158	28264766	0.54	0.04	3	HET	2	1	1	NA	NA
MBC_288.ctDNA	16	65022114	71237587	6215474	0.73	0	2	NLOH	2	0	2	2	0.904018
MBC_288.ctDNA	16	72007399	90141355	18133957	0.64	-0.31	1	DLOH	1	0	1	2	0.904018
MBC_288.ctDNA	17	436221	81043039	80606819	0.54	0.04	3	HET	2	1	1	NA	NA
MBC_288.ctDNA	18	334994	77896242	77561249	0.53	0.11	3	HET	2	1	1	NA	NA
MBC_288.ctDNA	19	326481	4852337	4525857	0.56	-0.14	1	DLOH	1	0	1	3	0.491432
MBC_288.ctDNA	19	5110794	21332807	16222014	0.64	-0.31	1	DLOH	1	0	1	2	0.904018
MBC_288.ctDNA	19	21909948	23328940	1418993	0.59	0.27	5	GAIN	3	1	2	2	0.904018
MBC_288.ctDNA	19	30192505	33264348	3071844	0.7	0.92	10	ASCNA	5	1	4	2	0.904018
MBC_288.ctDNA	19	33281924	44377669	11095746	0.59	0.34	5	GAIN	3	1	2	2	0.904018
MBC_288.ctDNA	19	44418077	57062073	12643997	0.54	0.01	3	HET	2	1	1	NA	NA
MBC_288.ctDNA	19	57132968	59082605	1949638	0.63	-0.35	1	DLOH	1	0	1	2	0.904018
MBC_288.ctDNA	20	238507	62737568	62499062	0.54	0.01	3	HET	2	1	1	NA	NA
MBC_288.ctDNA	21	15481365	47970581	32489217	0.54	0.05	3	HET	2	1	1	NA	NA
MBC_288.ctDNA	22	17446991	37196971	19749981	0.54	-0.03	3	HET	2	1	1	NA	NA
MBC_288.ctDNA	22	37268555	45937384	8668830	0.6	0.31	5	GAIN	3	1	2	1	1
MBC_288.ctDNA	22	46719054	51065361	4346308	0.54	0.03	3	HET	2	1	1	NA	NA
MBC_288.ctDNA	X	2715425	74961968	72246544	0.54	0.22	5	GAIN	3	1	2	3	0.491432
MBC_288.ctDNA	X	77381014	79989018	2608005	0.6	0.51	5	GAIN	3	1	2	2	0.904018
MBC_288.ctDNA	X	86054121	154020114	67965994	0.65	-0.22	1	DLOH	1	0	1	2	0.904018
MBC_288.ctDNA_T2	1	1021346	75685403	74664058	0.55	-0.01	3	HET	2	1	1	NA	NA
MBC_288.ctDNA_T2	1	77883412	100155199	22271788	0.8	-0.69	1	DLOH	1	0	1	1	1
MBC_288.ctDNA_T2	1	100174670	101431250	1256581	0.55	-0.02	3	HET	2	1	1	NA	NA
MBC_288.ctDNA_T2	1	102271774	108152630	5880857	0.76	-0.95	1	DLOH	1	0	1	1	1
MBC_288.ctDNA_T2	1	109325028	111862074	2537047	0.53	0.13	3	HET	2	1	1	NA	NA
MBC_288.ctDNA_T2	1	111957097	114449662	2492566	0.84	-0.76	1	DLOH	1	0	1	1	1
MBC_288.ctDNA_T2	1	115829313	116605423	776111	0.7	0.82	7	ASCNA	4	1	3	1	1
MBC_288.ctDNA_T2	1	117076547	119669266	2592720	0.53	0.08	3	HET	2	1	1	NA	NA
MBC_288.ctDNA_T2	1	120057158	120496127	438970	0.8	-0.66	1	DLOH	1	0	1	1	1
MBC_288.ctDNA_T2	1	144912153	147381444	2469292	0.56	-0.12	1	DLOH	1	0	1	2	0.542342
MBC_288.ctDNA_T2	1	150321568	167088473	16766906	0.65	0.44	7	ASCNA	4	1	3	2	0.542342
MBC_288.ctDNA_T2	1	167887642	173952539	6064898	0.72	0.79	7	ASCNA	4	1	3	1	1
MBC_288.ctDNA_T2	1	175014250	179609589	4595340	0.64	0.51	5	GAIN	3	1	2	1	1
MBC_288.ctDNA_T2	1	180240752	186363119	6122368	0.55	0.75	8	BCNA	4	2	2	1	1
MBC_288.ctDNA_T2	1	187610698	240351628	52740931	0.64	0.47	5	GAIN	3	1	2	1	1
MBC_288.ctDNA_T2	1	241100122	248366792	7266671	0.81	-0.67	1	DLOH	1	0	1	1	1
MBC_288.ctDNA_T2	2	675831	242606036	241930206	0.54	0.04	3	HET	2	1	1	NA	NA
MBC_288.ctDNA_T2	3	361508	101318318	100956811	0.54	0.03	3	HET	2	1	1	NA	NA
MBC_288.ctDNA_T2	3	105260518	109052732	3792215	0.64	0.57	5	GAIN	3	1	2	1	1
MBC_288.ctDNA_T2	3	111658514	121526204	9867691	0.55	0.04	3	HET	2	1	1	NA	NA
MBC_288.ctDNA_T2	3	121712805	148904434	27191630	0.82	-0.63	1	DLOH	1	0	1	1	1
MBC_288.ctDNA_T2	3	149258066	151463421	2205356	0.53	0.04	3	HET	2	1	1	NA	NA
MBC_288.ctDNA_T2	3	152058449	155639959	3581511	0.78	-0.7	1	DLOH	1	0	1	1	1
MBC_288.ctDNA_T2	3	155991348	156249214	257867	0.63	0.05	3	HET	2	1	1	NA	NA
MBC_288.ctDNA_T2	3	157081324	159997061	2915738	0.83	-0.71	1	DLOH	1	0	1	1	1
MBC_288.ctDNA_T2	3	160967354	174814920	13847567	0.62	0.55	5	GAIN	3	1	2	1	1
MBC_288.ctDNA_T2	3	174951756	183027542	8075787	0.72	0.83	7	ASCNA	4	1	3	1	1
MBC_288.ctDNA_T2	3	183432983	197762958	14329976	0.66	0.57	7	ASCNA	4	1	3	2	0.542342
MBC_288.ctDNA_T2	4	663908	189012728	188348821	0.54	0.04	3	HET	2	1	1	NA	NA
MBC_288.ctDNA_T2	5	311478	7520881	7209404	0.55	0.15	3	HET	2	1	1	NA	NA
MBC_288.ctDNA_T2	5	7696028	16711451	9015424	0.65	0.58	5	GAIN	3	1	2	1	1
MBC_288.ctDNA_T2	5	19503243	180687212	161183970	0.55	0.06	3	HET	2	1	1	NA	NA
MBC_288.ctDNA_T2	6	407656	8054562	7646907	0.55	0.03	3	HET	2	1	1	NA	NA
MBC_288.ctDNA_T2	6	9661265	20481678	10820414	0.65	0.52	5	GAIN	3	1	2	1	1
MBC_288.ctDNA_T2	6	22136879	32713854	10576976	0.55	-0.01	3	HET	2	1	1	NA	NA
MBC_288.ctDNA_T2	6	32725625	32726803	1179	0.88	0.18	2	NLOH	2	0	2	1	1
MBC_288.ctDNA_T2	6	32731258	32811629	80372	0.54	-0.09	3	HET	2	1	1	NA	NA
MBC_288.ctDNA_T2	6	32816958	39926294	7109337	0.81	-0.76	1	DLOH	1	0	1	1	1
MBC_288.ctDNA_T2	6	41533579	44982593	3449015	0.55	0.05	3	HET	2	1	1	NA	NA
MBC_288.ctDNA_T2	6	46623698	56569104	9945407	0.81	-0.61	1	DLOH	1	0	1	1	1
MBC_288.ctDNA_T2	6	57393125	57512775	119651	0.73	-0.25	1	DLOH	1	0	1	2	0.542342
MBC_288.ctDNA_T2	6	62887099	76720990	13833892	0.82	-0.69	1	DLOH	1	0	1	1	1
MBC_288.ctDNA_T2	6	78172260	78172992	733	0.64	0.4	5	GAIN	3	1	2	1	1
MBC_288.ctDNA_T2	6	80228541	84233831	4005291	0.82	-0.5	1	DLOH	1	0	1	1	1
MBC_288.ctDNA_T2	6	84375377	84911336	535960	0.86	1.56	17	ASCNA	7	1	6	1	1
MBC_288.ctDNA_T2	6	87965528	88366771	401244	0.8	-0.61	1	DLOH	1	0	1	1	1
MBC_288.ctDNA_T2	6	89769475	89888744	119270	0.86	1.87	21	ASCNA	8	1	7	1	1
MBC_288.ctDNA_T2	6	89977906	97247566	7269661	0.81	-0.56	1	DLOH	1	0	1	1	1
MBC_288.ctDNA_T2	6	97339088	99323424	1984337	0.82	1.23	10	ASCNA	5	1	4	1	1
MBC_288.ctDNA_T2	6	100896569	101338154	441586	0.82	-0.55	1	DLOH	1	0	1	1	1
MBC_288.ctDNA_T2	6	105281212	105281212	1	0.85	1.39	17	ASCNA	7	1	6	1	1
MBC_288.ctDNA_T2	6	106967185	135522755	28555571	0.81	-0.57	1	DLOH	1	0	1	1	1
MBC_288.ctDNA_T2	6	136594292	136599842	5551	0.62	-0.3	1	DLOH	1	0	1	2	0.542342
MBC_288.ctDNA_T2	6	137026266	151336739	14310474	0.81	-0.59	1	DLOH	1	0	1	1	1
MBC_288.ctDNA_T2	6	152129077	155153307	3024231	0.89	0.28	2	NLOH	2	0	2	1	1
MBC_288.ctDNA_T2	6	155565744	170887693	15321950	0.82	-0.62	1	DLOH	1	0	1	1	1
MBC_288.ctDNA_T2	7	810219	5104833	4294615	0.81	-0.56	1	DLOH	1	0	1	1	1
MBC_288.ctDNA_T2	7	5521468	43686224	38164757	0.54	0.06	3	HET	2	1	1	NA	NA
MBC_288.ctDNA_T2	7	43916727	48520780	4604054	0.66	0.49	5	GAIN	3	1	2	1	1
MBC_288.ctDNA_T2	7	50173777	97498535	47324759	0.55	0.01	3	HET	2	1	1	NA	NA
MBC_288.ctDNA_T2	7	97784061	158896517	61112457	0.82	-0.62	1	DLOH	1	0	1	1	1
MBC_288.ctDNA_T2	8	1791685	18258316	16466632	0.73	0.88	7	ASCNA	4	1	3	1	1
MBC_288.ctDNA_T2	8	18656805	32453358	13796554	0.63	0.48	5	GAIN	3	1	2	1	1
MBC_288.ctDNA_T2	8	36664834	63938764	27273931	0.54	0.94	8	BCNA	4	2	2	1	1
MBC_288.ctDNA_T2	8	66517486	77767797	11250312	0.68	1.47	18	UBCNA	7	2	5	1	1
MBC_288.ctDNA_T2	8	80678865	101253184	20574320	0.64	0.54	5	GAIN	3	1	2	1	1
MBC_288.ctDNA_T2	8	101563783	118844039	17280257	0.53	0.81	8	BCNA	4	2	2	1	1
MBC_288.ctDNA_T2	8	120803637	121483019	679383	0.88	-0.07	2	NLOH	2	0	2	1	1
MBC_288.ctDNA_T2	8	123966159	126142476	2176318	0.59	1.02	18	UBCNA	7	2	5	1	1
MBC_288.ctDNA_T2	8	130874674	133187675	2313002	0.57	0.75	8	BCNA	4	2	2	1	1
MBC_288.ctDNA_T2	8	133634814	144992103	11357290	0.89	0.09	2	NLOH	2	0	2	1	1
MBC_288.ctDNA_T2	8	145577999	146203412	625414	0.57	0.68	8	BCNA	4	2	2	1	1
MBC_288.ctDNA_T2	9	304478	36105264	35800787	0.8	-0.6	1	DLOH	1	0	1	1	1
MBC_288.ctDNA_T2	9	37020622	102595685	65575064	0.54	0.07	3	HET	2	1	1	NA	NA
MBC_288.ctDNA_T2	9	104133628	104449063	315436	0.79	-0.48	1	DLOH	1	0	1	1	1
MBC_288.ctDNA_T2	9	105405415	134021630	28616216	0.55	0.06	3	HET	2	1	1	NA	NA
MBC_288.ctDNA_T2	9	134473517	135273607	800091	0.84	-0.57	1	DLOH	1	0	1	1	1
MBC_288.ctDNA_T2	9	135537573	140777306	5239734	0.56	0.01	3	HET	2	1	1	NA	NA
MBC_288.ctDNA_T2	10	323283	121564859	121241577	0.54	0.05	3	HET	2	1	1	NA	NA
MBC_288.ctDNA_T2	10	123842523	125602021	1759499	0.62	0.45	5	GAIN	3	1	2	1	1
MBC_288.ctDNA_T2	10	126090430	135094925	9004496	0.55	0.08	3	HET	2	1	1	NA	NA
MBC_288.ctDNA_T2	11	433867	1011490	577624	0.57	-0.06	3	HET	2	1	1	NA	NA
MBC_288.ctDNA_T2	11	1016724	1018116	1393	0.81	0.05	1	DLOH	1	0	1	1	1
MBC_288.ctDNA_T2	11	1027811	1309956	282146	0.6	-0.12	3	HET	2	1	1	NA	NA
MBC_288.ctDNA_T2	11	1890990	2439767	548778	0.64	0.64	5	GAIN	3	1	2	1	1
MBC_288.ctDNA_T2	11	2790163	2999507	209345	0.78	-0.61	1	DLOH	1	0	1	1	1
MBC_288.ctDNA_T2	11	3028140	32874926	29846787	0.54	0.08	3	HET	2	1	1	NA	NA
MBC_288.ctDNA_T2	11	33076191	35989654	2913464	0.66	0.54	5	GAIN	3	1	2	1	1
MBC_288.ctDNA_T2	11	42209292	58715285	16505994	0.55	0.1	3	HET	2	1	1	NA	NA
MBC_288.ctDNA_T2	11	59189912	60107470	917559	0.77	1.16	17	ASCNA	7	1	6	1	1
MBC_288.ctDNA_T2	11	60152563	60899767	747205	0.56	-0.11	3	HET	2	1	1	NA	NA
MBC_288.ctDNA_T2	11	61539020	62394445	855426	0.86	1.69	21	ASCNA	8	1	7	1	1
MBC_288.ctDNA_T2	11	62652779	66483265	3830487	0.56	-0.05	3	HET	2	1	1	NA	NA
MBC_288.ctDNA_T2	11	67192555	68704264	1511710	0.79	-0.66	1	DLOH	1	0	1	1	1
MBC_288.ctDNA_T2	11	68777183	71290740	2513558	0.95	1.53	16	ALOH	7	0	7	1	1
MBC_288.ctDNA_T2	11	71850722	72294440	443719	0.9	0.26	2	NLOH	2	0	2	1	1
MBC_288.ctDNA_T2	11	72309540	73715542	1406003	0.98	1.7	20	ALOH	8	0	8	1	1
MBC_288.ctDNA_T2	11	74546905	76506888	1959984	0.8	-0.75	1	DLOH	1	0	1	1	1
MBC_288.ctDNA_T2	11	76687399	76944049	256651	0.93	2.72	20	ALOH	8	0	8	1	1
MBC_288.ctDNA_T2	11	77412851	77850517	437667	0.88	1.8	21	ASCNA	8	1	7	1	1
MBC_288.ctDNA_T2	11	82535963	86868347	4332385	0.91	-0.06	2	NLOH	2	0	2	1	1
MBC_288.ctDNA_T2	11	86947765	108464209	21516445	0.81	-0.62	1	DLOH	1	0	1	1	1
MBC_288.ctDNA_T2	11	110451885	118765087	8313203	0.89	0.01	2	NLOH	2	0	2	1	1
MBC_288.ctDNA_T2	11	118851138	121493001	2641864	0.93	0.53	4	ALOH	3	0	3	1	1
MBC_288.ctDNA_T2	11	122646967	134251777	11604811	0.88	0.05	2	NLOH	2	0	2	1	1
MBC_288.ctDNA_T2	12	280349	66849408	66569060	0.55	0.05	3	HET	2	1	1	NA	NA
MBC_288.ctDNA_T2	12	67699536	81696487	13996952	0.74	0.93	7	ASCNA	4	1	3	1	1
MBC_288.ctDNA_T2	12	89745477	97303522	7558046	0.55	0.01	3	HET	2	1	1	NA	NA
MBC_288.ctDNA_T2	12	98850195	129293346	30443152	0.81	-0.62	1	DLOH	1	0	1	1	1
MBC_288.ctDNA_T2	12	129429026	129559557	130532	0.53	0.19	3	HET	2	1	1	NA	NA
MBC_288.ctDNA_T2	12	130884347	133697131	2812785	0.82	-0.52	1	DLOH	1	0	1	1	1
MBC_288.ctDNA_T2	13	21205140	74339104	53133965	0.81	-0.59	1	DLOH	1	0	1	1	1
MBC_288.ctDNA_T2	13	75873787	115091399	39217613	0.89	0.07	2	NLOH	2	0	2	1	1
MBC_288.ctDNA_T2	14	20470399	33293531	12823133	0.55	0.04	3	HET	2	1	1	NA	NA
MBC_288.ctDNA_T2	14	34904445	38277999	3373555	0.66	0.46	5	GAIN	3	1	2	1	1
MBC_288.ctDNA_T2	14	38679473	104229230	65549758	0.55	0.03	3	HET	2	1	1	NA	NA
MBC_288.ctDNA_T2	14	105404384	105478102	73719	0.64	0.53	5	GAIN	3	1	2	1	1
MBC_288.ctDNA_T2	14	105692697	107170398	1477702	0.59	-0.32	3	HET	2	1	1	NA	NA
MBC_288.ctDNA_T2	15	22873325	66193404	43320080	0.55	0.02	3	HET	2	1	1	NA	NA
MBC_288.ctDNA_T2	15	66618342	102369379	35751038	0.65	0.51	7	ASCNA	4	1	3	2	0.542342
MBC_288.ctDNA_T2	16	324052	961054	637003	0.7	0.79	7	ASCNA	4	1	3	1	1
MBC_288.ctDNA_T2	16	1025983	1025983	1	1	0.84	16	ALOH	7	0	7	1	1
MBC_288.ctDNA_T2	16	1026373	2986431	1960059	0.72	0.77	7	ASCNA	4	1	3	1	1
MBC_288.ctDNA_T2	16	3304762	3811556	506795	0.84	-0.8	1	DLOH	1	0	1	1	1
MBC_288.ctDNA_T2	16	4016676	17292074	13275399	0.73	0.75	7	ASCNA	4	1	3	1	1
MBC_288.ctDNA_T2	16	19222713	30093779	10871067	0.65	0.49	5	GAIN	3	1	2	1	1
MBC_288.ctDNA_T2	16	30198151	58750158	28552008	0.54	0.04	3	HET	2	1	1	NA	NA
MBC_288.ctDNA_T2	16	65022114	66861966	1839853	0.83	-0.62	1	DLOH	1	0	1	1	1
MBC_288.ctDNA_T2	16	67671804	71237587	3565784	0.89	0.04	2	NLOH	2	0	2	1	1
MBC_288.ctDNA_T2	16	72007399	90141355	18133957	0.79	-0.6	1	DLOH	1	0	1	1	1
MBC_288.ctDNA_T2	17	436221	21217513	20781293	0.54	0.03	3	HET	2	1	1	NA	NA
MBC_288.ctDNA_T2	17	21318770	21407795	89026	0.64	0.56	7	ASCNA	4	1	3	2	0.542342
MBC_288.ctDNA_T2	17	25753502	81043039	55289538	0.54	0.02	3	HET	2	1	1	NA	NA
MBC_288.ctDNA_T2	18	334994	77896242	77561249	0.54	0.12	3	HET	2	1	1	NA	NA
MBC_288.ctDNA_T2	19	326481	1047537	721057	0.56	-0.23	1	DLOH	1	0	1	2	0.542342
MBC_288.ctDNA_T2	19	1052005	1127720	75716	0.8	-0.73	1	DLOH	1	0	1	1	1
MBC_288.ctDNA_T2	19	1388538	4852337	3463800	0.54	-0.1	3	HET	2	1	1	NA	NA
MBC_288.ctDNA_T2	19	5110794	21332807	16222014	0.81	-0.63	1	DLOH	1	0	1	1	1
MBC_288.ctDNA_T2	19	21909948	23328940	1418993	0.65	0.45	5	GAIN	3	1	2	1	1
MBC_288.ctDNA_T2	19	30192505	33264348	3071844	0.78	1.38	10	ASCNA	5	1	4	1	1
MBC_288.ctDNA_T2	19	33281924	44426265	11144342	0.65	0.52	5	GAIN	3	1	2	1	1
MBC_288.ctDNA_T2	19	44890697	57132968	12242272	0.55	-0.01	3	HET	2	1	1	NA	NA
MBC_288.ctDNA_T2	19	57665750	59082605	1416856	0.81	-0.6	1	DLOH	1	0	1	1	1
MBC_288.ctDNA_T2	20	238507	62737568	62499062	0.55	0.04	3	HET	2	1	1	NA	NA
MBC_288.ctDNA_T2	21	15481365	47970581	32489217	0.55	0.06	3	HET	2	1	1	NA	NA
MBC_288.ctDNA_T2	22	17446991	37196971	19749981	0.55	0	3	HET	2	1	1	NA	NA
MBC_288.ctDNA_T2	22	37268555	45937384	8668830	0.65	0.54	5	GAIN	3	1	2	1	1
MBC_288.ctDNA_T2	22	46719054	51065361	4346308	0.55	0.02	3	HET	2	1	1	NA	NA
MBC_288.ctDNA_T2	X	2715425	3635555	920131	0.58	0.64	5	GAIN	3	1	2	1	1
MBC_288.ctDNA_T2	X	6975752	79989018	73013267	0.55	0.18	3	HET	2	1	1	NA	NA
MBC_288.ctDNA_T2	X	86054121	154020114	67965994	0.82	-0.55	1	DLOH	1	0	1	1	1
MBC_291.ctDNA	1	949608	39352271	38402664	0.63	-0.19	5	GAIN	3	1	2	1	1
MBC_291.ctDNA	1	39748921	41289993	1541073	0.87	1.72	20	ALOH	8	0	8	1	1
MBC_291.ctDNA	1	42619152	43352894	733743	0.59	0.36	14	UBCNA	6	2	4	1	1
MBC_291.ctDNA	1	43357600	44070691	713092	0.76	0.83	17	ASCNA	7	1	6	1	1
MBC_291.ctDNA	1	44071221	46521559	2450339	0.6	0.37	14	UBCNA	6	2	4	1	1
MBC_291.ctDNA	1	46658328	53320274	6661947	0.59	-0.21	5	GAIN	3	1	2	1	1
MBC_291.ctDNA	1	53453714	55060251	1606538	0.72	0.92	22	UBCNA	8	2	6	1	1
MBC_291.ctDNA	1	55075062	55075122	61	0.88	1.71	20	ALOH	8	0	8	1	1
MBC_291.ctDNA	1	55119289	55188382	69094	0.73	1.2	17	ASCNA	7	1	6	1	1
MBC_291.ctDNA	1	57004178	78240117	21235940	0.63	-0.33	5	GAIN	3	1	2	1	1
MBC_291.ctDNA	1	79357360	86965419	7608060	0.68	0.65	18	UBCNA	7	2	5	1	1
MBC_291.ctDNA	1	87599697	91851193	4251497	0.8	0.89	21	ASCNA	8	1	7	1	1
MBC_291.ctDNA	1	92146917	92755943	609027	0.89	1.87	20	ALOH	8	0	8	1	1
MBC_291.ctDNA	1	92765848	94544276	1778429	0.8	1.36	21	ASCNA	8	1	7	1	1
MBC_291.ctDNA	1	94643531	100152443	5508913	0.59	0.12	8	BCNA	4	2	2	1	1
MBC_291.ctDNA	1	100316589	100970346	653758	0.81	1.15	21	ASCNA	8	1	7	1	1
MBC_291.ctDNA	1	107961196	113456546	5495351	0.61	-0.23	5	GAIN	3	1	2	1	1
MBC_291.ctDNA	1	114280717	115399940	1119224	0.61	0.51	23	UBCNA	8	3	5	1	1
MBC_291.ctDNA	1	115604798	145021024	29416227	0.63	-0.13	5	GAIN	3	1	2	1	1
MBC_291.ctDNA	1	145535921	227221123	81685203	0.56	0.25	11	UBCNA	5	2	3	1	1
MBC_291.ctDNA	1	227834233	227834233	1	0.94	0.1	20	ALOH	8	0	8	1	1
MBC_291.ctDNA	1	228391808	248366792	19974985	0.56	0.19	8	BCNA	4	2	2	1	1
MBC_291.ctDNA	2	224919	25655772	25430854	0.61	-0.19	5	GAIN	3	1	2	1	1
MBC_291.ctDNA	2	26177198	30381505	4204308	0.73	-0.36	2	NLOH	2	0	2	1	1
MBC_291.ctDNA	2	31570376	33952621	2382246	0.57	0.22	11	UBCNA	5	2	3	1	1
MBC_291.ctDNA	2	36740643	49244559	12503917	0.73	-0.44	2	NLOH	2	0	2	1	1
MBC_291.ctDNA	2	54041983	226491770	172449788	0.59	-0.13	5	GAIN	3	1	2	1	1
MBC_291.ctDNA	2	227973623	234707460	6733838	0.64	0.09	7	ASCNA	4	1	3	1	1
MBC_291.ctDNA	2	234708428	242758179	8049752	0.55	-0.29	3	HET	2	1	1	NA	NA
MBC_291.ctDNA	3	367757	39554946	39187190	0.62	0.09	7	ASCNA	4	1	3	1	1
MBC_291.ctDNA	3	41279440	87299075	46019636	0.56	-0.11	5	GAIN	3	1	2	1	1
MBC_291.ctDNA	3	97957349	113673125	15715777	0.54	0.01	8	BCNA	4	2	2	1	1
MBC_291.ctDNA	3	119133183	196674749	77541567	0.58	0.27	14	UBCNA	6	2	4	1	1
MBC_291.ctDNA	4	87113	77880193	77793081	0.54	0.01	8	BCNA	4	2	2	1	1
MBC_291.ctDNA	4	78870940	189065104	110194165	0.58	-0.17	5	GAIN	3	1	2	1	1
MBC_291.ctDNA	5	143197	38823254	38680058	0.78	0.19	6	ALOH	4	0	4	1	1
MBC_291.ctDNA	5	38881628	139741370	100859743	0.64	-0.05	7	ASCNA	4	1	3	1	1
MBC_291.ctDNA	5	140168070	140626627	458558	0.64	0.7	19	UBCNA	7	3	4	1	1
MBC_291.ctDNA	5	140682757	180551937	39869181	0.63	0.14	7	ASCNA	4	1	3	1	1
MBC_291.ctDNA	6	564515	32609806	32045292	0.54	0.11	8	BCNA	4	2	2	1	1
MBC_291.ctDNA	6	32725625	32725625	1	0.86	0.48	12	ALOH	6	0	6	1	1
MBC_291.ctDNA	6	32781554	151754273	118972720	0.54	0.09	8	BCNA	4	2	2	1	1
MBC_291.ctDNA	6	151939181	152793412	854232	0.64	0.62	14	UBCNA	6	2	4	1	1
MBC_291.ctDNA	6	154414446	170887693	16473248	0.54	0.08	8	BCNA	4	2	2	1	1
MBC_291.ctDNA	7	810219	63808867	62998649	0.56	-0.1	5	GAIN	3	1	2	1	1
MBC_291.ctDNA	7	64254901	158827326	94572426	0.56	-0.35	3	HET	2	1	1	NA	NA
MBC_291.ctDNA	8	417836	3351147	2933312	0.58	-0.11	5	GAIN	3	1	2	1	1
MBC_291.ctDNA	8	6335208	6576273	241066	0.79	1.18	21	ASCNA	8	1	7	1	1
MBC_291.ctDNA	8	6690276	8869199	2178924	0.7	-0.72	2	NLOH	2	0	2	1	1
MBC_291.ctDNA	8	10211175	17612875	7401701	0.57	-0.02	5	GAIN	3	1	2	1	1
MBC_291.ctDNA	8	17793084	18080196	287113	0.72	0.36	13	ASCNA	6	1	5	1	1
MBC_291.ctDNA	8	18257795	20110641	1852847	0.57	0.02	5	GAIN	3	1	2	1	1
MBC_291.ctDNA	8	21550800	21978088	427289	0.7	0.55	22	UBCNA	8	2	6	1	1
MBC_291.ctDNA	8	22021388	23160778	1139391	0.55	-0.31	3	HET	2	1	1	NA	NA
MBC_291.ctDNA	8	23167353	31024654	7857302	0.68	-0.67	2	NLOH	2	0	2	1	1
MBC_291.ctDNA	8	33357818	38286811	4928994	0.57	0.03	8	BCNA	4	2	2	1	1
MBC_291.ctDNA	8	38840591	42259299	3418709	0.68	-0.55	2	NLOH	2	0	2	1	1
MBC_291.ctDNA	8	42552633	61178574	18625942	0.57	-0.04	5	GAIN	3	1	2	1	1
MBC_291.ctDNA	8	61655690	101661603	40005914	0.76	0.84	10	ASCNA	5	1	4	1	1
MBC_291.ctDNA	8	103851052	105478933	1627882	0.57	-0.25	3	HET	2	1	1	NA	NA
MBC_291.ctDNA	8	106573578	109455802	2882225	0.65	-0.59	1	DLOH	1	0	1	1	1
MBC_291.ctDNA	8	110283256	110302047	18792	0.9	1.18	20	ALOH	8	0	8	1	1
MBC_291.ctDNA	8	110376861	110505886	129026	0.58	0.08	5	GAIN	3	1	2	1	1
MBC_291.ctDNA	8	113241088	114111250	870163	0.88	1.97	20	ALOH	8	0	8	1	1
MBC_291.ctDNA	8	119391791	139321179	19929389	0.8	0.85	21	ASCNA	8	1	7	1	1
MBC_291.ctDNA	8	139614436	139838912	224477	0.55	-0.12	5	GAIN	3	1	2	1	1
MBC_291.ctDNA	8	141525327	141684170	158844	0.72	0.47	13	ASCNA	6	1	5	1	1
MBC_291.ctDNA	8	141774282	144124609	2350328	0.55	-0.35	3	HET	2	1	1	NA	NA
MBC_291.ctDNA	8	144239859	146171437	1931579	0.54	-0.01	8	BCNA	4	2	2	1	1
MBC_291.ctDNA	9	271638	452149	180512	0.63	0.29	7	ASCNA	4	1	3	1	1
MBC_291.ctDNA	9	712060	21816758	21104699	0.57	-0.4	3	HET	2	1	1	NA	NA
MBC_291.ctDNA	9	22012422	129455587	107443166	0.6	-0.14	5	GAIN	3	1	2	1	1
MBC_291.ctDNA	9	130891060	140777306	9886247	0.53	0.13	8	BCNA	4	2	2	1	1
MBC_291.ctDNA	10	282897	38344895	38061999	0.54	0.36	11	UBCNA	5	2	3	1	1
MBC_291.ctDNA	10	43595968	135113056	91517089	0.6	-0.02	5	GAIN	3	1	2	1	1
MBC_291.ctDNA	11	206089	48387186	48181098	0.53	0.14	8	BCNA	4	2	2	1	1
MBC_291.ctDNA	11	55111222	57379170	2267949	0.73	-0.31	2	NLOH	2	0	2	1	1
MBC_291.ctDNA	11	57463500	66469032	9005533	0.55	0.18	8	BCNA	4	2	2	1	1
MBC_291.ctDNA	11	67352689	68030015	677327	0.77	1.15	21	ASCNA	8	1	7	1	1
MBC_291.ctDNA	11	68562328	68855363	293036	0.52	0.09	8	BCNA	4	2	2	1	1
MBC_291.ctDNA	11	69970412	86267714	16297303	0.62	0.49	14	UBCNA	6	2	4	1	1
MBC_291.ctDNA	11	86868347	99690376	12822030	0.66	0.38	10	ASCNA	5	1	4	1	1
MBC_291.ctDNA	11	100814570	103870755	3056186	0.58	-0.21	5	GAIN	3	1	2	1	1
MBC_291.ctDNA	11	104778291	134237113	29458823	0.74	-0.37	2	NLOH	2	0	2	1	1
MBC_291.ctDNA	12	311949	2100324	1788376	0.53	0.15	8	BCNA	4	2	2	1	1
MBC_291.ctDNA	12	2721137	11091693	8370557	0.6	-0.09	5	GAIN	3	1	2	1	1
MBC_291.ctDNA	12	11904752	28412372	16507621	0.72	-0.42	2	NLOH	2	0	2	1	1
MBC_291.ctDNA	12	29639186	51754629	22115444	0.6	-0.13	5	GAIN	3	1	2	1	1
MBC_291.ctDNA	12	52282873	52842762	559890	0.56	0.09	8	BCNA	4	2	2	1	1
MBC_291.ctDNA	12	52844265	52844265	1	0.84	0.36	12	ALOH	6	0	6	1	1
MBC_291.ctDNA	12	52863213	52885201	21989	0.58	0.72	23	UBCNA	8	3	5	1	1
MBC_291.ctDNA	12	52908872	54109733	1200862	0.59	0.03	5	GAIN	3	1	2	1	1
MBC_291.ctDNA	12	54734289	69265578	14531290	0.74	0.7	17	ASCNA	7	1	6	1	1
MBC_291.ctDNA	12	69645864	72164395	2518532	0.65	0.8	18	UBCNA	7	2	5	1	1
MBC_291.ctDNA	12	75692755	133697131	58004377	0.58	0.08	8	BCNA	4	2	2	1	1
MBC_291.ctDNA	13	20411701	115091399	94679699	0.62	-0.25	5	GAIN	3	1	2	1	1
MBC_291.ctDNA	14	20470399	107170128	86699730	0.54	0.13	8	BCNA	4	2	2	1	1
MBC_291.ctDNA	15	22960868	45554267	22593400	0.57	-0.07	5	GAIN	3	1	2	1	1
MBC_291.ctDNA	15	49325289	85200520	35875232	0.55	-0.23	3	HET	2	1	1	NA	NA
MBC_291.ctDNA	15	85333953	102224341	16890389	0.54	-0.05	8	BCNA	4	2	2	1	1
MBC_291.ctDNA	16	449345	55883618	55434274	0.54	0.39	11	UBCNA	5	2	3	1	1
MBC_291.ctDNA	16	56368689	90108832	33740144	0.55	0.21	8	BCNA	4	2	2	1	1
MBC_291.ctDNA	17	648157	12921091	12272935	0.77	-0.09	4	ALOH	3	0	3	1	1
MBC_291.ctDNA	17	15162389	18239012	3076624	0.72	-0.39	2	NLOH	2	0	2	1	1
MBC_291.ctDNA	17	18775900	21319473	2543574	0.64	-0.74	1	DLOH	1	0	1	1	1
MBC_291.ctDNA	17	25853650	34854280	9000631	0.73	-0.41	2	NLOH	2	0	2	1	1
MBC_291.ctDNA	17	34942595	40146970	5204376	0.88	0.97	20	ALOH	8	0	8	1	1
MBC_291.ctDNA	17	40173851	46262171	6088321	0.73	-0.41	2	NLOH	2	0	2	1	1
MBC_291.ctDNA	17	48070878	48263021	192144	0.64	0.53	14	UBCNA	6	2	4	1	1
MBC_291.ctDNA	17	48539035	48940422	401388	0.54	0.02	8	BCNA	4	2	2	1	1
MBC_291.ctDNA	17	49054439	49233216	178778	0.92	2.7	20	ALOH	8	0	8	1	1
MBC_291.ctDNA	17	49713300	50212182	498883	0.67	1.29	22	UBCNA	8	2	6	1	1
MBC_291.ctDNA	17	53158492	66267691	13109200	0.76	-0.08	4	ALOH	3	0	3	1	1
MBC_291.ctDNA	17	66364691	75495397	9130707	0.6	0.11	7	ASCNA	4	1	3	1	1
MBC_291.ctDNA	17	76093866	81043039	4949174	0.57	0.57	19	UBCNA	7	3	4	1	1
MBC_291.ctDNA	18	224184	77895192	77671009	0.57	-0.3	3	HET	2	1	1	NA	NA
MBC_291.ctDNA	19	501900	7986638	7484739	0.72	-0.36	2	NLOH	2	0	2	1	1
MBC_291.ctDNA	19	8121360	12405552	4284193	0.59	-0.02	5	GAIN	3	1	2	1	1
MBC_291.ctDNA	19	12774208	14065488	1291281	0.72	-0.27	2	NLOH	2	0	2	1	1
MBC_291.ctDNA	19	14512489	38652993	24140505	0.6	0.01	5	GAIN	3	1	2	1	1
MBC_291.ctDNA	19	39307103	46269076	6961974	0.59	0.1	8	BCNA	4	2	2	1	1
MBC_291.ctDNA	19	46520026	57036653	10516628	0.61	0.09	7	ASCNA	4	1	3	1	1
MBC_291.ctDNA	19	57066013	58806686	1740674	0.6	0.02	5	GAIN	3	1	2	1	1
MBC_291.ctDNA	20	168466	368905	200440	0.74	1.13	21	ASCNA	8	1	7	1	1
MBC_291.ctDNA	20	854940	1471903	616964	0.7	-0.41	2	NLOH	2	0	2	1	1
MBC_291.ctDNA	20	1610939	4880308	3269370	0.63	0.54	14	UBCNA	6	2	4	1	1
MBC_291.ctDNA	20	5261206	5261206	1	0.91	1.81	20	ALOH	8	0	8	1	1
MBC_291.ctDNA	20	5283376	62378364	57094989	0.57	0.44	19	UBCNA	7	3	4	1	1
MBC_291.ctDNA	20	62714783	62737318	22536	0.79	0.11	6	ALOH	4	0	4	1	1
MBC_291.ctDNA	21	15481365	22790919	7309555	0.73	-0.58	2	NLOH	2	0	2	1	1
MBC_291.ctDNA	21	27423561	39671476	12247916	0.57	-0.18	5	GAIN	3	1	2	1	1
MBC_291.ctDNA	21	40191638	46926002	6734365	0.65	-0.01	7	ASCNA	4	1	3	1	1
MBC_291.ctDNA	21	47406612	47855876	449265	0.57	0.29	11	UBCNA	5	2	3	1	1
MBC_291.ctDNA	22	17414640	39499763	22085124	0.63	0	7	ASCNA	4	1	3	1	1
MBC_291.ctDNA	22	39770597	51117580	11346984	0.61	-0.09	5	GAIN	3	1	2	1	1
MBC_292.ctDNA	1	1451380	29630455	28179076	0.57	-0.17	1	DLOH	1	0	1	1	1
MBC_292.ctDNA	1	31188089	67648460	36460372	0.53	0.01	3	HET	2	1	1	NA	NA
MBC_292.ctDNA	1	67672765	112032205	44359441	0.57	-0.23	1	DLOH	1	0	1	1	1
MBC_292.ctDNA	1	112329551	168013850	55684300	0.53	0.06	3	HET	2	1	1	NA	NA
MBC_292.ctDNA	1	168025442	168025442	1	0.77	0.31	16	ALOH	7	0	7	1	1
MBC_292.ctDNA	1	168180219	213224719	45044501	0.54	0.14	5	GAIN	3	1	2	1	1
MBC_292.ctDNA	1	214505596	248512637	34007042	0.54	0.42	11	UBCNA	5	2	3	1	1
MBC_292.ctDNA	2	1426621	40403104	38976484	0.62	-0.02	2	NLOH	2	0	2	1	1
MBC_292.ctDNA	2	42560975	74087290	31526316	0.55	0.19	5	GAIN	3	1	2	1	1
MBC_292.ctDNA	2	74185876	167334085	93148210	0.53	-0.01	3	HET	2	1	1	NA	NA
MBC_292.ctDNA	2	168099738	198358785	30259048	0.57	-0.15	1	DLOH	1	0	1	1	1
MBC_292.ctDNA	2	198950029	220197321	21247293	0.53	0.03	3	HET	2	1	1	NA	NA
MBC_292.ctDNA	2	220353013	242758179	22405167	0.57	-0.17	1	DLOH	1	0	1	1	1
MBC_292.ctDNA	3	361508	9426224	9064717	0.61	0.01	2	NLOH	2	0	2	1	1
MBC_292.ctDNA	3	9547950	14768534	5220585	0.56	0.15	5	GAIN	3	1	2	1	1
MBC_292.ctDNA	3	14939479	28552644	13613166	0.56	-0.15	1	DLOH	1	0	1	1	1
MBC_292.ctDNA	3	29476428	48669648	19193221	0.53	0.03	3	HET	2	1	1	NA	NA
MBC_292.ctDNA	3	48681053	74413676	25732624	0.57	-0.2	1	DLOH	1	0	1	1	1
MBC_292.ctDNA	3	77667044	197597194	119930151	0.54	0.05	3	HET	2	1	1	NA	NA
MBC_292.ctDNA	4	533001	27000995	26467995	0.57	-0.17	1	DLOH	1	0	1	1	1
MBC_292.ctDNA	4	30725696	189065104	158339409	0.53	0	3	HET	2	1	1	NA	NA
MBC_292.ctDNA	5	1814783	180687212	178872430	0.53	0.01	3	HET	2	1	1	NA	NA
MBC_292.ctDNA	6	311938	311938	1	0.82	0.16	2	NLOH	2	0	2	1	1
MBC_292.ctDNA	6	397290	71569090	71171801	0.53	0.06	3	HET	2	1	1	NA	NA
MBC_292.ctDNA	6	72889472	170627651	97738180	0.57	-0.17	1	DLOH	1	0	1	1	1
MBC_292.ctDNA	7	872100	38305083	37432984	0.55	0.04	3	HET	2	1	1	NA	NA
MBC_292.ctDNA	7	38309102	57545360	19236259	0.57	-0.15	1	DLOH	1	0	1	1	1
MBC_292.ctDNA	7	63529956	158902425	95372470	0.54	0	3	HET	2	1	1	NA	NA
MBC_292.ctDNA	8	577249	39142264	38565016	0.57	-0.16	1	DLOH	1	0	1	1	1
MBC_292.ctDNA	8	39840234	146105917	106265684	0.54	-0.01	3	HET	2	1	1	NA	NA
MBC_292.ctDNA	9	286491	38396002	38109512	0.58	-0.15	1	DLOH	1	0	1	1	1
MBC_292.ctDNA	9	71668197	140911670	69243474	0.53	0.01	3	HET	2	1	1	NA	NA
MBC_292.ctDNA	10	412449	46960084	46547636	0.54	0.03	3	HET	2	1	1	NA	NA
MBC_292.ctDNA	10	47087501	47087501	1	0.76	0.29	7	ASCNA	4	1	3	1	1
MBC_292.ctDNA	10	47682811	135269955	87587145	0.53	0.01	3	HET	2	1	1	NA	NA
MBC_292.ctDNA	11	219089	720197	501109	0.54	0.03	3	HET	2	1	1	NA	NA
MBC_292.ctDNA	11	1018116	1018144	29	0.82	-0.1	2	NLOH	2	0	2	1	1
MBC_292.ctDNA	11	1029320	69934085	68904766	0.53	0.06	3	HET	2	1	1	NA	NA
MBC_292.ctDNA	11	72288599	134856536	62567938	0.57	-0.17	1	DLOH	1	0	1	1	1
MBC_292.ctDNA	12	332362	7867847	7535486	0.61	0.04	2	NLOH	2	0	2	1	1
MBC_292.ctDNA	12	8023500	8085547	62048	0.66	0.45	13	ASCNA	6	1	5	1	1
MBC_292.ctDNA	12	8167632	29648275	21480644	0.56	-0.2	1	DLOH	1	0	1	1	1
MBC_292.ctDNA	12	30848675	133331537	102482863	0.54	-0.02	3	HET	2	1	1	NA	NA
MBC_292.ctDNA	13	19700753	114550829	94850077	0.57	-0.2	1	DLOH	1	0	1	1	1
MBC_292.ctDNA	14	20470399	60031996	39561598	0.54	0.02	3	HET	2	1	1	NA	NA
MBC_292.ctDNA	14	60646212	100404351	39758140	0.57	-0.15	1	DLOH	1	0	1	1	1
MBC_292.ctDNA	14	100592959	107183934	6590976	0.57	0.29	7	ASCNA	4	1	3	1	1
MBC_292.ctDNA	15	22926229	28235773	5309545	0.52	0.09	3	HET	2	1	1	NA	NA
MBC_292.ctDNA	15	29526725	50844711	21317987	0.57	-0.14	1	DLOH	1	0	1	1	1
MBC_292.ctDNA	15	51204364	102249178	51044815	0.53	-0.01	3	HET	2	1	1	NA	NA
MBC_292.ctDNA	16	105444	34257013	34151570	0.53	0.09	3	HET	2	1	1	NA	NA
MBC_292.ctDNA	16	46705502	67863451	21157950	0.56	-0.14	1	DLOH	1	0	1	1	1
MBC_292.ctDNA	16	68100461	68857441	756981	0.67	0.33	5	GAIN	3	1	2	1	1
MBC_292.ctDNA	16	69143577	90141477	20997901	0.54	-0.01	3	HET	2	1	1	NA	NA
MBC_292.ctDNA	17	436221	3828702	3392482	0.62	0.05	2	NLOH	2	0	2	1	1
MBC_292.ctDNA	17	3846802	44159849	40313048	0.56	-0.12	1	DLOH	1	0	1	1	1
MBC_292.ctDNA	17	44248769	81043039	36794271	0.54	0.13	5	GAIN	3	1	2	1	1
MBC_292.ctDNA	18	214959	8828952	8613994	0.62	-0.02	2	NLOH	2	0	2	1	1
MBC_292.ctDNA	18	9221883	13884513	4662631	0.56	-0.21	1	DLOH	1	0	1	1	1
MBC_292.ctDNA	18	19100717	77896242	58795526	0.54	0	3	HET	2	1	1	NA	NA
MBC_292.ctDNA	19	499978	59010593	58510616	0.53	0.05	3	HET	2	1	1	NA	NA
MBC_292.ctDNA	20	207889	44141411	43933523	0.53	0.04	3	HET	2	1	1	NA	NA
MBC_292.ctDNA	20	44144272	45630157	1485886	0.6	0.13	2	NLOH	2	0	2	1	1
MBC_292.ctDNA	20	47246077	58644995	11398919	0.52	0.26	8	BCNA	4	2	2	1	1
MBC_292.ctDNA	20	60572663	62737318	2164656	0.61	0.05	2	NLOH	2	0	2	1	1
MBC_292.ctDNA	21	15481365	36193871	20712507	0.53	0.01	3	HET	2	1	1	NA	NA
MBC_292.ctDNA	21	37420785	48022375	10601591	0.55	-0.12	1	DLOH	1	0	1	1	1
MBC_292.ctDNA	22	17288988	51064039	33775052	0.57	-0.17	1	DLOH	1	0	1	1	1
MBC_292.ctDNA	X	2715425	154020114	151304690	0.55	0.29	5	GAIN	3	1	2	1	1
MBC_295.ctDNA	1	1158631	33475791	32317161	0.56	-0.15	1	DLOH	1	0	1	1	1
MBC_295.ctDNA	1	33547768	208391254	174843487	0.55	0.04	3	HET	2	1	1	NA	NA
MBC_295.ctDNA	1	209784927	249150116	39365190	0.56	0.21	5	GAIN	3	1	2	1	1
MBC_295.ctDNA	2	234130	242405021	242170892	0.55	0.04	3	HET	2	1	1	NA	NA
MBC_295.ctDNA	3	361508	74413676	74052169	0.56	-0.11	1	DLOH	1	0	1	1	1
MBC_295.ctDNA	3	75786832	75786832	1	0.72	2.1	20	ALOH	8	0	8	1	1
MBC_295.ctDNA	3	77600273	196865242	119264970	0.56	0.16	5	GAIN	3	1	2	1	1
MBC_295.ctDNA	4	87113	189064988	188977876	0.55	0.03	3	HET	2	1	1	NA	NA
MBC_295.ctDNA	5	143197	180687212	180544016	0.55	0.05	3	HET	2	1	1	NA	NA
MBC_295.ctDNA	6	407656	29408528	29000873	0.54	0.01	3	HET	2	1	1	NA	NA
MBC_295.ctDNA	6	29523646	126278230	96754585	0.55	-0.06	1	DLOH	1	0	1	1	1
MBC_295.ctDNA	6	127470044	170892100	43422057	0.58	0.06	2	NLOH	2	0	2	1	1
MBC_295.ctDNA	7	751220	66289040	65537821	0.55	0.03	3	HET	2	1	1	NA	NA
MBC_295.ctDNA	7	70765291	158902567	88137277	0.55	-0.11	1	DLOH	1	0	1	1	1
MBC_295.ctDNA	8	401493	48504629	48103137	0.56	-0.1	1	DLOH	1	0	1	1	1
MBC_295.ctDNA	8	49641784	121535050	71893267	0.59	0.1	2	NLOH	2	0	2	1	1
MBC_295.ctDNA	8	123966085	146203412	22237328	0.56	-0.09	1	DLOH	1	0	1	1	1
MBC_295.ctDNA	9	304428	7170006	6865579	0.54	0.11	5	GAIN	3	1	2	1	1
MBC_295.ctDNA	9	8376477	84207898	75831422	0.56	-0.09	1	DLOH	1	0	1	1	1
MBC_295.ctDNA	9	85863091	125330739	39467649	0.59	0.03	2	NLOH	2	0	2	1	1
MBC_295.ctDNA	9	125601026	140777306	15176281	0.56	0.14	5	GAIN	3	1	2	1	1
MBC_295.ctDNA	10	323283	46999190	46675908	0.55	0.05	3	HET	2	1	1	NA	NA
MBC_295.ctDNA	10	47087371	88828050	41740680	0.57	-0.1	1	DLOH	1	0	1	1	1
MBC_295.ctDNA	10	89463460	135269955	45806496	0.59	0.04	2	NLOH	2	0	2	1	1
MBC_295.ctDNA	11	214421	1010876	796456	0.56	-0.14	1	DLOH	1	0	1	1	1
MBC_295.ctDNA	11	1016724	1026084	9361	0.72	0.08	16	ALOH	7	0	7	1	1
MBC_295.ctDNA	11	1075747	134856661	133780915	0.56	-0.11	1	DLOH	1	0	1	1	1
MBC_295.ctDNA	12	319125	55367178	55048054	0.55	0.06	3	HET	2	1	1	NA	NA
MBC_295.ctDNA	12	56115785	133778796	77663012	0.55	0.16	5	GAIN	3	1	2	1	1
MBC_295.ctDNA	13	19700753	115091399	95390647	0.56	-0.04	1	DLOH	1	0	1	1	1
MBC_295.ctDNA	14	20345346	105695329	85349984	0.55	0.02	3	HET	2	1	1	NA	NA
MBC_295.ctDNA	14	106303325	107170472	867148	0.59	-0.32	1	DLOH	1	0	1	1	1
MBC_295.ctDNA	15	22866621	102369379	79502759	0.54	0.01	3	HET	2	1	1	NA	NA
MBC_295.ctDNA	16	107275	31580530	31473256	0.55	-0.02	3	HET	2	1	1	NA	NA
MBC_295.ctDNA	16	46723598	68847584	22123987	0.59	0.01	2	NLOH	2	0	2	1	1
MBC_295.ctDNA	16	70395387	90141477	19746091	0.56	-0.09	1	DLOH	1	0	1	1	1
MBC_295.ctDNA	17	423051	21217513	20794463	0.57	-0.07	1	DLOH	1	0	1	1	1
MBC_295.ctDNA	17	21318821	21407795	88975	0.58	0.41	6	ALOH	4	0	4	1	1
MBC_295.ctDNA	17	25628820	81006387	55377568	0.55	0.01	3	HET	2	1	1	NA	NA
MBC_295.ctDNA	18	196829	77895192	77698364	0.55	0.01	3	HET	2	1	1	NA	NA
MBC_295.ctDNA	19	326481	34985466	34658986	0.56	-0.03	3	HET	2	1	1	NA	NA
MBC_295.ctDNA	19	35420841	52148804	16727964	0.56	-0.1	1	DLOH	1	0	1	1	1
MBC_295.ctDNA	19	52249672	54697079	2447408	0.54	0.19	5	GAIN	3	1	2	1	1
MBC_295.ctDNA	19	54755922	55224785	468864	0.54	-0.29	0	HOMD	0	0	0	1	1
MBC_295.ctDNA	19	55417731	59059729	3641999	0.54	0.08	5	GAIN	3	1	2	1	1
MBC_295.ctDNA	20	238507	62871232	62632726	0.55	0.01	3	HET	2	1	1	NA	NA
MBC_295.ctDNA	21	15481365	47966810	32485446	0.55	0.01	3	HET	2	1	1	NA	NA
MBC_295.ctDNA	22	17414892	50928340	33513449	0.55	0	3	HET	2	1	1	NA	NA
MBC_295.ctDNA	X	2700157	154020114	151319958	0.54	0.15	5	GAIN	3	1	2	1	1
MBC_295.ctDNA_T2	1	1026707	28564279	27537573	0.64	-0.26	1	DLOH	1	0	1	1	1
MBC_295.ctDNA_T2	1	29345027	33475426	4130400	0.54	0.04	3	HET	2	1	1	NA	NA
MBC_295.ctDNA_T2	1	33475791	33475791	1	0.78	-0.07	2	NLOH	2	0	2	1	1
MBC_295.ctDNA_T2	1	33547768	120469077	86921310	0.55	0.05	3	HET	2	1	1	NA	NA
MBC_295.ctDNA_T2	1	144912233	162313518	17401286	0.59	0.44	5	GAIN	3	1	2	1	1
MBC_295.ctDNA_T2	1	163038613	184868251	21829639	0.55	0.18	5	GAIN	3	1	2	2	0.691613
MBC_295.ctDNA_T2	1	185094277	249150116	64055840	0.6	0.39	5	GAIN	3	1	2	1	1
MBC_295.ctDNA_T2	2	234130	242405021	242170892	0.55	0.05	3	HET	2	1	1	NA	NA
MBC_295.ctDNA_T2	3	361508	74413676	74052169	0.63	-0.23	1	DLOH	1	0	1	1	1
MBC_295.ctDNA_T2	3	75786832	170214459	94427628	0.59	0.3	5	GAIN	3	1	2	1	1
MBC_295.ctDNA_T2	3	170825920	187386831	16560912	0.65	0.54	7	ASCNA	4	1	3	1	1
MBC_295.ctDNA_T2	3	188202550	197239266	9036717	0.58	0.23	5	GAIN	3	1	2	1	1
MBC_295.ctDNA_T2	4	87113	134085208	133998096	0.55	0.02	3	HET	2	1	1	NA	NA
MBC_295.ctDNA_T2	4	139140494	189064988	49924495	0.64	-0.24	1	DLOH	1	0	1	1	1
MBC_295.ctDNA_T2	5	143041	16902512	16759472	0.65	-0.18	1	DLOH	1	0	1	1	1
MBC_295.ctDNA_T2	5	19503243	140081791	120578549	0.55	0.01	3	HET	2	1	1	NA	NA
MBC_295.ctDNA_T2	5	140168070	140615733	447664	0.53	0.63	8	BCNA	4	2	2	1	1
MBC_295.ctDNA_T2	5	140751128	167182055	26430928	0.54	0.16	3	HET	2	1	1	NA	NA
MBC_295.ctDNA_T2	5	167589814	180687212	13097399	0.58	0.33	5	GAIN	3	1	2	1	1
MBC_295.ctDNA_T2	6	407656	73026635	72618980	0.55	0.12	3	HET	2	1	1	NA	NA
MBC_295.ctDNA_T2	6	73308494	131997798	58689305	0.65	-0.31	1	DLOH	1	0	1	1	1
MBC_295.ctDNA_T2	6	132840195	136594292	3754098	0.73	0.11	2	NLOH	2	0	2	1	1
MBC_295.ctDNA_T2	6	136597004	136599842	2839	0.55	0.03	3	HET	2	1	1	NA	NA
MBC_295.ctDNA_T2	6	137536455	170892100	33355646	0.71	0.06	2	NLOH	2	0	2	1	1
MBC_295.ctDNA_T2	7	1478495	75176385	73697891	0.55	0.04	3	HET	2	1	1	NA	NA
MBC_295.ctDNA_T2	7	75399101	158902567	83503467	0.63	-0.24	1	DLOH	1	0	1	1	1
MBC_295.ctDNA_T2	8	401493	32585423	32183931	0.63	-0.27	1	DLOH	1	0	1	1	1
MBC_295.ctDNA_T2	8	36776267	49987965	13211699	0.59	-0.19	1	DLOH	1	0	1	2	0.691613
MBC_295.ctDNA_T2	8	51306704	87683465	36376762	0.67	0.21	4	ALOH	3	0	3	2	0.691613
MBC_295.ctDNA_T2	8	87878846	124206394	36327549	0.67	0	2	NLOH	2	0	2	2	0.691613
MBC_295.ctDNA_T2	8	124440174	146203412	21763239	0.61	-0.17	1	DLOH	1	0	1	2	0.691613
MBC_295.ctDNA_T2	9	304428	8376477	8072050	0.55	0.1	3	HET	2	1	1	NA	NA
MBC_295.ctDNA_T2	9	13115422	14640055	1524634	0.69	-0.3	1	DLOH	1	0	1	1	1
MBC_295.ctDNA_T2	9	14775853	35870001	21094149	0.59	-0.11	1	DLOH	1	0	1	2	0.691613
MBC_295.ctDNA_T2	9	36218018	84207898	47989881	0.62	-0.35	1	DLOH	1	0	1	1	1
MBC_295.ctDNA_T2	9	85863091	124633096	38770006	0.71	0.06	2	NLOH	2	0	2	1	1
MBC_295.ctDNA_T2	9	124906723	140777306	15870584	0.59	0.33	5	GAIN	3	1	2	1	1
MBC_295.ctDNA_T2	10	323283	46999190	46675908	0.55	0.04	3	HET	2	1	1	NA	NA
MBC_295.ctDNA_T2	10	47087371	47087830	460	0.73	0.67	13	ASCNA	6	1	5	1	1
MBC_295.ctDNA_T2	10	47668787	56089263	8420477	0.55	0.19	3	HET	2	1	1	NA	NA
MBC_295.ctDNA_T2	10	56345335	89653686	33308352	0.64	-0.28	1	DLOH	1	0	1	1	1
MBC_295.ctDNA_T2	10	90356598	135269955	44913358	0.7	0.06	2	NLOH	2	0	2	1	1
MBC_295.ctDNA_T2	11	214421	3188046	2973626	0.63	-0.19	1	DLOH	1	0	1	1	1
MBC_295.ctDNA_T2	11	3704704	3714396	9693	0.58	-0.18	1	DLOH	1	0	1	2	0.691613
MBC_295.ctDNA_T2	11	4562905	6655433	2092529	0.64	-0.03	2	NLOH	2	0	2	2	0.691613
MBC_295.ctDNA_T2	11	6736745	7335424	598680	0.69	-0.29	2	NLOH	2	0	2	1	1
MBC_295.ctDNA_T2	11	7441554	48188748	40747195	0.64	-0.25	1	DLOH	1	0	1	1	1
MBC_295.ctDNA_T2	11	48387186	57983194	9596009	0.67	-0.03	2	NLOH	2	0	2	1	1
MBC_295.ctDNA_T2	11	58480155	78443586	19963432	0.54	0.13	3	HET	2	1	1	NA	NA
MBC_295.ctDNA_T2	11	82546878	134856661	52309784	0.64	-0.26	1	DLOH	1	0	1	1	1
MBC_295.ctDNA_T2	12	319125	42854208	42535084	0.56	0.06	3	HET	2	1	1	NA	NA
MBC_295.ctDNA_T2	12	43769228	130897150	87127923	0.59	0.32	5	GAIN	3	1	2	1	1
MBC_295.ctDNA_T2	12	131280714	133778796	2498083	0.71	-0.04	2	NLOH	2	0	2	1	1
MBC_295.ctDNA_T2	13	19700753	115091399	95390647	0.64	-0.3	1	DLOH	1	0	1	1	1
MBC_295.ctDNA_T2	14	20345346	22038915	1693570	0.55	0.13	5	GAIN	3	1	2	2	0.691613
MBC_295.ctDNA_T2	14	22054353	22409771	355419	0.58	0.48	5	GAIN	3	1	2	1	1
MBC_295.ctDNA_T2	14	22591988	106321913	83729926	0.55	0.01	3	HET	2	1	1	NA	NA
MBC_295.ctDNA_T2	14	106329435	107136873	807439	0.7	0.6	7	ASCNA	4	1	3	1	1
MBC_295.ctDNA_T2	14	107159860	107183934	24075	0.55	0.11	3	HET	2	1	1	NA	NA
MBC_295.ctDNA_T2	15	22869860	102369379	79499520	0.55	0.01	3	HET	2	1	1	NA	NA
MBC_295.ctDNA_T2	16	107275	46773999	46666725	0.54	0.08	3	HET	2	1	1	NA	NA
MBC_295.ctDNA_T2	16	48122582	68057096	19934515	0.71	0.12	2	NLOH	2	0	2	1	1
MBC_295.ctDNA_T2	16	68842895	90141477	21298583	0.63	-0.19	1	DLOH	1	0	1	1	1
MBC_295.ctDNA_T2	17	423051	17425631	17002581	0.63	-0.26	1	DLOH	1	0	1	1	1
MBC_295.ctDNA_T2	17	18043106	81006387	62963282	0.55	0.1	3	HET	2	1	1	NA	NA
MBC_295.ctDNA_T2	18	196829	52942827	52745999	0.55	-0.02	3	HET	2	1	1	NA	NA
MBC_295.ctDNA_T2	18	53177740	53177774	35	0.61	-1.06	1	DLOH	1	0	1	1	1
MBC_295.ctDNA_T2	18	54448778	77895192	23446415	0.57	-0.21	1	DLOH	1	0	1	2	0.691613
MBC_295.ctDNA_T2	19	326481	59059729	58733249	0.55	0.12	3	HET	2	1	1	NA	NA
MBC_295.ctDNA_T2	20	238507	37062583	36824077	0.55	0.06	3	HET	2	1	1	NA	NA
MBC_295.ctDNA_T2	20	37230486	62871232	25640747	0.59	0.32	5	GAIN	3	1	2	1	1
MBC_295.ctDNA_T2	21	15481365	31744127	16262763	0.63	-0.43	1	DLOH	1	0	1	1	1
MBC_295.ctDNA_T2	21	31812828	47966810	16153983	0.55	0	3	HET	2	1	1	NA	NA
MBC_295.ctDNA_T2	22	17414892	30004929	12590038	0.55	0.07	3	HET	2	1	1	NA	NA
MBC_295.ctDNA_T2	22	30682767	31285680	602914	0.58	0.43	5	GAIN	3	1	2	1	1
MBC_295.ctDNA_T2	22	31329056	50928340	19599285	0.54	0.03	3	HET	2	1	1	NA	NA
MBC_295.ctDNA_T2	X	2700157	154020114	151319958	0.54	0.26	5	GAIN	3	1	2	2	0.691613
MBC_299.ctDNA	1	948921	117311147	116362227	0.57	-0.09	5	GAIN	3	1	2	1	1
MBC_299.ctDNA	1	117603188	151825991	34222804	0.54	0.08	8	BCNA	4	2	2	1	1
MBC_299.ctDNA	1	152323132	153234295	911164	0.54	0.36	19	UBCNA	7	3	4	1	1
MBC_299.ctDNA	1	153362507	248525071	95162565	0.54	0.12	8	BCNA	4	2	2	1	1
MBC_299.ctDNA	1	248525285	248525285	1	0.85	0.5	20	ALOH	8	0	8	1	1
MBC_299.ctDNA	1	249150116	249150116	1	0.56	0.16	11	UBCNA	5	2	3	1	1
MBC_299.ctDNA	2	224919	25551692	25326774	0.56	-0.06	5	GAIN	3	1	2	1	1
MBC_299.ctDNA	2	26152793	242758179	216605387	0.55	0	8	BCNA	4	2	2	1	1
MBC_299.ctDNA	3	367757	68934434	68566678	0.55	0	8	BCNA	4	2	2	1	1
MBC_299.ctDNA	3	69038160	74315580	5277421	0.56	-0.11	5	GAIN	3	1	2	1	1
MBC_299.ctDNA	3	75786832	75786832	1	0.76	2	21	ASCNA	8	1	7	1	1
MBC_299.ctDNA	3	77600273	118269774	40669502	0.56	-0.04	5	GAIN	3	1	2	1	1
MBC_299.ctDNA	3	119263680	194386881	75123202	0.55	-0.01	8	BCNA	4	2	2	1	1
MBC_299.ctDNA	3	195453014	195453014	1	0.76	0.39	12	ALOH	6	0	6	1	1
MBC_299.ctDNA	3	195479256	197670652	2191397	0.54	-0.04	8	BCNA	4	2	2	1	1
MBC_299.ctDNA	4	154894	57461136	57306243	0.54	-0.04	8	BCNA	4	2	2	1	1
MBC_299.ctDNA	4	57686657	85765541	28078885	0.55	-0.08	5	GAIN	3	1	2	1	1
MBC_299.ctDNA	4	86642999	123978341	37335343	0.55	0	8	BCNA	4	2	2	1	1
MBC_299.ctDNA	4	125591687	186382206	60790520	0.56	-0.04	5	GAIN	3	1	2	1	1
MBC_299.ctDNA	4	186423637	186429974	6338	0.69	0.5	17	ASCNA	7	1	6	1	1
MBC_299.ctDNA	4	187078819	190395072	3316254	0.56	0.03	8	BCNA	4	2	2	1	1
MBC_299.ctDNA	5	143197	140081791	139938595	0.55	-0.01	8	BCNA	4	2	2	1	1
MBC_299.ctDNA	5	140168070	140615733	447664	0.54	0.36	19	UBCNA	7	3	4	1	1
MBC_299.ctDNA	5	140683265	180687212	40003948	0.55	0.03	8	BCNA	4	2	2	1	1
MBC_299.ctDNA	6	512071	29626949	29114879	0.56	-0.01	8	BCNA	4	2	2	1	1
MBC_299.ctDNA	6	29691772	29943067	251296	0.56	0.2	11	UBCNA	5	2	3	1	1
MBC_299.ctDNA	6	30071279	32427789	2356511	0.55	0.04	8	BCNA	4	2	2	1	1
MBC_299.ctDNA	6	32610257	32724267	114011	0.55	0.43	14	UBCNA	6	2	4	1	1
MBC_299.ctDNA	6	32725625	32726803	1179	0.77	0.43	12	ALOH	6	0	6	1	1
MBC_299.ctDNA	6	32782387	33047466	265080	0.55	0.2	11	UBCNA	5	2	3	1	1
MBC_299.ctDNA	6	33048467	33074389	25923	0.73	-0.05	6	ALOH	4	0	4	1	1
MBC_299.ctDNA	6	33085010	53520039	20435030	0.54	0.02	8	BCNA	4	2	2	1	1
MBC_299.ctDNA	6	53743201	170892100	117148900	0.57	-0.09	5	GAIN	3	1	2	1	1
MBC_299.ctDNA	7	751220	158851804	158100585	0.54	0.07	8	BCNA	4	2	2	1	1
MBC_299.ctDNA	8	1513814	146171437	144657624	0.54	0.05	8	BCNA	4	2	2	1	1
MBC_299.ctDNA	9	286593	140911670	140625078	0.55	0	8	BCNA	4	2	2	1	1
MBC_299.ctDNA	10	282897	135279810	134996914	0.56	-0.08	5	GAIN	3	1	2	1	1
MBC_299.ctDNA	11	214544	902939	688396	0.57	0.02	8	BCNA	4	2	2	1	1
MBC_299.ctDNA	11	1018116	1018144	29	0.83	0.01	16	ALOH	7	0	7	1	1
MBC_299.ctDNA	11	1083364	6262715	5179352	0.55	0.06	11	UBCNA	5	2	3	1	1
MBC_299.ctDNA	11	6453332	60703403	54250072	0.55	0.01	8	BCNA	4	2	2	1	1
MBC_299.ctDNA	11	60750048	62935474	2185427	0.55	0.17	11	UBCNA	5	2	3	1	1
MBC_299.ctDNA	11	63256441	134244322	70987882	0.57	-0.08	5	GAIN	3	1	2	1	1
MBC_299.ctDNA	12	311949	133778796	133466848	0.55	-0.01	8	BCNA	4	2	2	1	1
MBC_299.ctDNA	13	19700769	115091399	95390631	0.54	-0.12	5	GAIN	3	1	2	1	1
MBC_299.ctDNA	14	20501962	20529043	27082	0.63	0.22	10	ASCNA	5	1	4	1	1
MBC_299.ctDNA	14	20665790	105962234	85296445	0.54	0.06	8	BCNA	4	2	2	1	1
MBC_299.ctDNA	14	106303699	107236210	932512	0.6	0.38	14	UBCNA	6	2	4	1	1
MBC_299.ctDNA	15	22850789	102369410	79518622	0.55	-0.1	5	GAIN	3	1	2	1	1
MBC_299.ctDNA	16	113924	30548565	30434642	0.59	-0.02	7	ASCNA	4	1	3	1	1
MBC_299.ctDNA	16	31193942	90124621	58930680	0.54	0.17	11	UBCNA	5	2	3	1	1
MBC_299.ctDNA	17	13905	21319473	21305569	0.57	-0.07	5	GAIN	3	1	2	1	1
MBC_299.ctDNA	17	25628820	81043039	55414220	0.54	0.08	8	BCNA	4	2	2	1	1
MBC_299.ctDNA	18	214951	77805856	77590906	0.55	-0.16	5	GAIN	3	1	2	1	1
MBC_299.ctDNA	19	581633	30412263	29830631	0.55	0.02	8	BCNA	4	2	2	1	1
MBC_299.ctDNA	19	31768416	41129842	9361427	0.56	-0.05	5	GAIN	3	1	2	1	1
MBC_299.ctDNA	19	41206208	43032624	1826417	0.54	0.1	8	BCNA	4	2	2	1	1
MBC_299.ctDNA	19	43967692	53507523	9539832	0.56	-0.04	5	GAIN	3	1	2	1	1
MBC_299.ctDNA	19	53612745	56211795	2599051	0.54	0.04	8	BCNA	4	2	2	1	1
MBC_299.ctDNA	19	56368948	59082835	2713888	0.56	-0.13	5	GAIN	3	1	2	1	1
MBC_299.ctDNA	20	207903	62871658	62663756	0.54	0.04	8	BCNA	4	2	2	1	1
MBC_299.ctDNA	21	15554030	45751814	30197785	0.56	-0.05	5	GAIN	3	1	2	1	1
MBC_299.ctDNA	21	45821529	48022375	2200847	0.55	0.04	11	UBCNA	5	2	3	1	1
MBC_299.ctDNA	22	17402322	23262162	5859841	0.54	-0.06	8	BCNA	4	2	2	1	1
MBC_299.ctDNA	22	23585132	51064818	27479687	0.54	-0.09	5	GAIN	3	1	2	1	1
MBC_299.ctDNA	X	2729346	118281538	115552193	0.54	0.22	11	UBCNA	5	2	3	1	1
MBC_299.ctDNA	X	118603844	118604536	693	0.75	0.25	20	ALOH	8	0	8	1	1
MBC_299.ctDNA	X	118763406	153714030	34950625	0.54	0.2	11	UBCNA	5	2	3	1	1
MBC_301.ctDNA	1	948921	34330067	33381147	0.78	-0.24	2	NLOH	2	0	2	1	1
MBC_301.ctDNA	1	34663208	35259961	596754	0.57	0.65	11	UBCNA	5	2	3	1	1
MBC_301.ctDNA	1	36216835	36937059	720225	0.79	-0.21	2	NLOH	2	0	2	1	1
MBC_301.ctDNA	1	37959499	42880516	4921018	0.58	0.67	11	UBCNA	5	2	3	1	1
MBC_301.ctDNA	1	42898843	42898843	1	1	0.49	20	ALOH	8	0	8	1	1
MBC_301.ctDNA	1	43042703	45813441	2770739	0.55	0.46	11	UBCNA	5	2	3	1	1
MBC_301.ctDNA	1	45864695	87599697	41735003	0.78	-0.23	2	NLOH	2	0	2	1	1
MBC_301.ctDNA	1	89225976	92195601	2969626	0.61	0.14	8	BCNA	4	2	2	1	1
MBC_301.ctDNA	1	92200634	118644430	26443797	0.77	-0.24	2	NLOH	2	0	2	1	1
MBC_301.ctDNA	1	119683390	120337384	653995	0.63	0.21	5	GAIN	3	1	2	1	1
MBC_301.ctDNA	1	120437884	120437884	1	1	-0.16	20	ALOH	8	0	8	1	1
MBC_301.ctDNA	1	120461253	120496127	34875	0.61	0.11	5	GAIN	3	1	2	1	1
MBC_301.ctDNA	1	144912233	144946768	34536	0.73	0.9	13	ASCNA	6	1	5	1	1
MBC_301.ctDNA	1	145075903	145542281	466379	0.92	0.39	6	ALOH	4	0	4	1	1
MBC_301.ctDNA	1	145561594	145586839	25246	0.62	0.11	5	GAIN	3	1	2	1	1
MBC_301.ctDNA	1	147087721	150483355	3395635	0.7	1.05	22	UBCNA	8	2	6	1	1
MBC_301.ctDNA	1	150779401	152083325	1303925	0.6	0.07	5	GAIN	3	1	2	1	1
MBC_301.ctDNA	1	152328411	152328411	1	1	-0.1	20	ALOH	8	0	8	1	1
MBC_301.ctDNA	1	152732436	155880573	3148138	0.62	0.1	5	GAIN	3	1	2	1	1
MBC_301.ctDNA	1	156213921	156374256	160336	1	0.06	20	ALOH	8	0	8	1	1
MBC_301.ctDNA	1	156499969	159283746	2783778	0.62	0.1	5	GAIN	3	1	2	1	1
MBC_301.ctDNA	1	159683438	162345199	2661762	0.67	1	18	UBCNA	7	2	5	1	1
MBC_301.ctDNA	1	163187263	169678024	6490762	0.63	0.07	5	GAIN	3	1	2	1	1
MBC_301.ctDNA	1	170928671	170928671	1	0.99	0.29	20	ALOH	8	0	8	1	1
MBC_301.ctDNA	1	170959029	172437592	1478564	0.65	0.04	5	GAIN	3	1	2	1	1
MBC_301.ctDNA	1	172547465	172547465	1	1	-0.04	20	ALOH	8	0	8	1	1
MBC_301.ctDNA	1	173606207	175129946	1523740	0.65	0.1	5	GAIN	3	1	2	1	1
MBC_301.ctDNA	1	175299301	175299301	1	1	0.05	20	ALOH	8	0	8	1	1
MBC_301.ctDNA	1	175335234	202827191	27491958	0.62	0.07	5	GAIN	3	1	2	1	1
MBC_301.ctDNA	1	202888947	202888947	1	0.99	0.04	20	ALOH	8	0	8	1	1
MBC_301.ctDNA	1	202956340	204978643	2022304	0.61	0.02	5	GAIN	3	1	2	1	1
MBC_301.ctDNA	1	205027561	205069404	41844	0.99	0.04	20	ALOH	8	0	8	1	1
MBC_301.ctDNA	1	205689807	226019633	20329827	0.62	0.07	5	GAIN	3	1	2	1	1
MBC_301.ctDNA	1	226074563	226376883	302321	1	0.21	20	ALOH	8	0	8	1	1
MBC_301.ctDNA	1	226550741	242048945	15498205	0.62	0.07	5	GAIN	3	1	2	1	1
MBC_301.ctDNA	1	243419429	246110573	2691145	0.73	1.12	22	UBCNA	8	2	6	1	1
MBC_301.ctDNA	1	246498866	246707858	208993	0.58	0.24	8	BCNA	4	2	2	1	1
MBC_301.ctDNA	1	246903654	248512637	1608984	0.8	-0.22	2	NLOH	2	0	2	1	1
MBC_301.ctDNA	2	1427107	48023115	46596009	0.62	-0.02	5	GAIN	3	1	2	1	1
MBC_301.ctDNA	2	48030838	48030838	1	1	-0.04	20	ALOH	8	0	8	1	1
MBC_301.ctDNA	2	48040285	197863214	149822930	0.61	0.03	5	GAIN	3	1	2	1	1
MBC_301.ctDNA	2	197990527	201505953	3515427	0.71	0.43	7	ASCNA	4	1	3	1	1
MBC_301.ctDNA	2	201736166	202082459	346294	0.65	0.13	7	ASCNA	4	1	3	2	0.709453
MBC_301.ctDNA	2	202352649	234449462	32096814	0.59	-0.09	5	GAIN	3	1	2	2	0.709453
MBC_301.ctDNA	2	234602191	234602202	12	1	-0.09	20	ALOH	8	0	8	2	0.709453
MBC_301.ctDNA	2	234621488	241073450	6451963	0.59	-0.11	5	GAIN	3	1	2	2	0.709453
MBC_301.ctDNA	2	241537421	241537421	1	0.99	-0.09	20	ALOH	8	0	8	2	0.709453
MBC_301.ctDNA	2	241680633	242606036	925404	0.57	-0.16	5	GAIN	3	1	2	2	0.709453
MBC_301.ctDNA	3	367757	71019750	70651994	0.77	-0.29	2	NLOH	2	0	2	1	1
MBC_301.ctDNA	3	73016635	81792730	8776096	0.7	-0.73	1	DLOH	1	0	1	1	1
MBC_301.ctDNA	3	89456555	108549720	19093166	0.6	0.03	5	GAIN	3	1	2	1	1
MBC_301.ctDNA	3	108557820	108557820	1	1	0.15	20	ALOH	8	0	8	1	1
MBC_301.ctDNA	3	108639423	115571364	6931942	0.56	0.23	8	BCNA	4	2	2	1	1
MBC_301.ctDNA	3	118269774	118269774	1	1	0.68	20	ALOH	8	0	8	1	1
MBC_301.ctDNA	3	118948716	136649463	17700748	0.56	0.44	11	UBCNA	5	2	3	1	1
MBC_301.ctDNA	3	137850003	137850003	1	1	0.41	20	ALOH	8	0	8	1	1
MBC_301.ctDNA	3	137982718	175189447	37206730	0.56	0.42	22	UBCNA	8	2	6	1	1
MBC_301.ctDNA	3	175345143	175473047	127905	0.85	0.38	6	ALOH	4	0	4	1	1
MBC_301.ctDNA	3	178968634	179593352	624719	0.62	0.69	14	UBCNA	6	2	4	1	1
MBC_301.ctDNA	3	182631792	183908761	1276970	0.57	0.06	5	GAIN	3	1	2	1	1
MBC_301.ctDNA	3	183976241	184046470	70230	0.99	0.13	20	ALOH	8	0	8	1	1
MBC_301.ctDNA	3	184091149	184091149	1	0.53	0.04	8	BCNA	4	2	2	1	1
MBC_301.ctDNA	3	184428903	197712759	13283857	0.56	0.08	8	BCNA	4	2	2	2	0.709453
MBC_301.ctDNA	4	264941	22820504	22555564	0.61	0.03	5	GAIN	3	1	2	1	1
MBC_301.ctDNA	4	25001439	25001439	1	0.98	-0.01	20	ALOH	8	0	8	1	1
MBC_301.ctDNA	4	25014191	100268190	75254000	0.61	0.03	5	GAIN	3	1	2	1	1
MBC_301.ctDNA	4	100356179	100356179	1	1	0.21	20	ALOH	8	0	8	1	1
MBC_301.ctDNA	4	100738035	100827622	89588	0.58	-0.02	5	GAIN	3	1	2	1	1
MBC_301.ctDNA	4	102642526	102751276	108751	1	0.05	20	ALOH	8	0	8	1	1
MBC_301.ctDNA	4	102839287	147104263	44264977	0.6	-0.01	5	GAIN	3	1	2	1	1
MBC_301.ctDNA	4	148461037	148461073	37	1	-0.01	20	ALOH	8	0	8	1	1
MBC_301.ctDNA	4	148463840	173232805	24768966	0.6	0.01	5	GAIN	3	1	2	1	1
MBC_301.ctDNA	4	173803914	175225452	1421539	1	-0.14	20	ALOH	8	0	8	1	1
MBC_301.ctDNA	4	175598280	175598280	1	0.59	0.08	5	GAIN	3	1	2	1	1
MBC_301.ctDNA	4	175688141	175688141	1	0.99	-0.08	20	ALOH	8	0	8	1	1
MBC_301.ctDNA	4	177093505	186423655	9330151	0.58	-0.08	5	GAIN	3	1	2	1	1
MBC_301.ctDNA	4	187074833	187078866	4034	1	-0.03	20	ALOH	8	0	8	1	1
MBC_301.ctDNA	4	187113041	189012728	1899688	0.62	-0.01	5	GAIN	3	1	2	1	1
MBC_301.ctDNA	5	163205	22078584	21915380	0.54	0.3	11	UBCNA	5	2	3	2	0.709453
MBC_301.ctDNA	5	31302288	35039437	3737150	0.61	0.05	5	GAIN	3	1	2	1	1
MBC_301.ctDNA	5	35643634	35643634	1	1	0.03	20	ALOH	8	0	8	1	1
MBC_301.ctDNA	5	35807132	50683655	14876524	0.61	0.09	5	GAIN	3	1	2	1	1
MBC_301.ctDNA	5	52193287	180582604	128389318	0.77	-0.28	2	NLOH	2	0	2	1	1
MBC_301.ctDNA	6	576902	10906256	10329355	0.61	0.17	7	ASCNA	4	1	3	2	0.709453
MBC_301.ctDNA	6	11005686	11005842	157	1	0.11	20	ALOH	8	0	8	2	0.709453
MBC_301.ctDNA	6	11185533	18368248	7182716	0.64	0.14	7	ASCNA	4	1	3	2	0.709453
MBC_301.ctDNA	6	20488234	26108282	5620049	0.83	-0.07	4	ALOH	3	0	3	1	1
MBC_301.ctDNA	6	26370605	26597333	226729	0.79	-0.04	4	ALOH	3	0	3	2	0.709453
MBC_301.ctDNA	6	27222974	29576393	2353420	0.65	0.23	7	ASCNA	4	1	3	2	0.709453
MBC_301.ctDNA	6	29759445	29796685	37241	0.98	0	20	ALOH	8	0	8	2	0.709453
MBC_301.ctDNA	6	30071279	32333341	2262063	0.64	0.2	7	ASCNA	4	1	3	2	0.709453
MBC_301.ctDNA	6	32333955	32714175	380221	0.99	0.19	20	ALOH	8	0	8	2	0.709453
MBC_301.ctDNA	6	32725625	32975869	250245	0.66	0.25	10	ASCNA	5	1	4	2	0.709453
MBC_301.ctDNA	6	33048467	33054091	5625	0.99	0.14	20	ALOH	8	0	8	2	0.709453
MBC_301.ctDNA	6	33137689	88853635	55715947	0.64	0.17	7	ASCNA	4	1	3	2	0.709453
MBC_301.ctDNA	6	89769300	94067981	4298682	0.65	0.2	7	ASCNA	4	1	3	1	1
MBC_301.ctDNA	6	97052754	136594292	39541539	0.8	-0.07	4	ALOH	3	0	3	1	1
MBC_301.ctDNA	6	136597004	136599842	2839	0.6	0.11	5	GAIN	3	1	2	1	1
MBC_301.ctDNA	6	137482982	165895824	28412843	0.79	-0.08	4	ALOH	3	0	3	1	1
MBC_301.ctDNA	6	166307718	166579270	271553	0.55	-1.04	0	HOMD	0	0	0	1	1
MBC_301.ctDNA	6	166739684	170891493	4151810	0.8	-0.15	4	ALOH	3	0	3	1	1
MBC_301.ctDNA	7	814788	30795331	29980544	0.54	0.21	11	UBCNA	5	2	3	2	0.709453
MBC_301.ctDNA	7	30795436	30795436	1	0.99	0.07	20	ALOH	8	0	8	2	0.709453
MBC_301.ctDNA	7	30831082	47898561	17067480	0.53	0.23	11	UBCNA	5	2	3	2	0.709453
MBC_301.ctDNA	7	47921682	47921682	1	1	0.15	20	ALOH	8	0	8	2	0.709453
MBC_301.ctDNA	7	47925331	66289040	18363710	0.53	0.24	11	UBCNA	5	2	3	2	0.709453
MBC_301.ctDNA	7	73101137	103389954	30288818	0.59	0	5	GAIN	3	1	2	1	1
MBC_301.ctDNA	7	104845094	104845094	1	1	-0.18	20	ALOH	8	0	8	1	1
MBC_301.ctDNA	7	105738368	141538865	35800498	0.6	-0.02	5	GAIN	3	1	2	1	1
MBC_301.ctDNA	7	141705515	141705515	1	1	0.04	20	ALOH	8	0	8	1	1
MBC_301.ctDNA	7	141740077	141760294	20218	0.56	-1.04	1	DLOH	1	0	1	1	1
MBC_301.ctDNA	7	141896059	143748098	1852040	0.61	0.02	5	GAIN	3	1	2	1	1
MBC_301.ctDNA	7	143815861	143815861	1	1	0.02	20	ALOH	8	0	8	1	1
MBC_301.ctDNA	7	144462951	158719253	14256303	0.6	0.04	5	GAIN	3	1	2	1	1
MBC_301.ctDNA	8	401493	3807553	3406061	0.66	0.24	7	ASCNA	4	1	3	1	1
MBC_301.ctDNA	8	6303025	33293829	26990805	0.69	-0.73	1	DLOH	1	0	1	1	1
MBC_301.ctDNA	8	33313329	37611261	4297933	0.69	0.28	7	ASCNA	4	1	3	1	1
MBC_301.ctDNA	8	37730456	37730456	1	1	0.3	20	ALOH	8	0	8	1	1
MBC_301.ctDNA	8	38840300	49987910	11147611	0.68	0.29	7	ASCNA	4	1	3	1	1
MBC_301.ctDNA	8	51363078	57878990	6515913	0.6	0.03	5	GAIN	3	1	2	1	1
MBC_301.ctDNA	8	59329438	59872615	543178	0.76	-0.33	2	NLOH	2	0	2	1	1
MBC_301.ctDNA	8	61655690	63775608	2119919	0.64	0.15	5	GAIN	3	1	2	1	1
MBC_301.ctDNA	8	63902886	63938764	35879	1	0.04	20	ALOH	8	0	8	1	1
MBC_301.ctDNA	8	66517486	74527996	8010511	0.59	0.01	5	GAIN	3	1	2	1	1
MBC_301.ctDNA	8	74868305	146228622	71360318	0.7	0.42	10	ASCNA	5	1	4	1	1
MBC_301.ctDNA	9	286593	21077716	20791124	0.77	-0.24	2	NLOH	2	0	2	1	1
MBC_301.ctDNA	9	21816758	22029445	212688	0.55	-1.38	0	HOMD	0	0	0	1	1
MBC_301.ctDNA	9	24545513	117044538	92499026	0.78	-0.28	2	NLOH	2	0	2	1	1
MBC_301.ctDNA	9	117051271	117086226	34956	0.8	0.84	16	ALOH	7	0	7	1	1
MBC_301.ctDNA	9	117110046	140708768	23598723	0.76	-0.29	2	NLOH	2	0	2	1	1
MBC_301.ctDNA	9	140777306	140777306	1	0.54	-0.18	3	HET	2	1	1	NA	NA
MBC_301.ctDNA	10	282897	21115608	20832712	0.6	-0.09	5	GAIN	3	1	2	1	1
MBC_301.ctDNA	10	21318625	21318625	1	1	-0.05	20	ALOH	8	0	8	1	1
MBC_301.ctDNA	10	22193422	50011460	27818039	0.6	-0.06	5	GAIN	3	1	2	1	1
MBC_301.ctDNA	10	50013402	50013402	1	1	-0.06	20	ALOH	8	0	8	1	1
MBC_301.ctDNA	10	50025396	50534599	509204	0.59	-0.06	5	GAIN	3	1	2	1	1
MBC_301.ctDNA	10	50648954	50648954	1	1	0.01	20	ALOH	8	0	8	1	1
MBC_301.ctDNA	10	50686554	50822192	135639	0.55	0.01	5	GAIN	3	1	2	1	1
MBC_301.ctDNA	10	50863083	50863083	1	0.99	0.03	20	ALOH	8	0	8	1	1
MBC_301.ctDNA	10	50863623	76803567	25939945	0.6	-0.05	5	GAIN	3	1	2	1	1
MBC_301.ctDNA	10	76854564	78729669	1875106	1	-0.03	20	ALOH	8	0	8	1	1
MBC_301.ctDNA	10	78778734	81838656	3059923	0.62	-0.03	5	GAIN	3	1	2	1	1
MBC_301.ctDNA	10	81841692	81841692	1	1	0.03	20	ALOH	8	0	8	1	1
MBC_301.ctDNA	10	82363340	104855656	22492317	0.61	-0.03	5	GAIN	3	1	2	1	1
MBC_301.ctDNA	10	105154089	105349816	195728	0.99	-0.1	20	ALOH	8	0	8	1	1
MBC_301.ctDNA	10	106022789	112544655	6521867	0.63	-0.03	5	GAIN	3	1	2	1	1
MBC_301.ctDNA	10	113913193	135279810	21366618	0.58	-0.08	5	GAIN	3	1	2	2	0.709453
MBC_301.ctDNA	11	237087	244197	7111	0.71	-0.18	2	NLOH	2	0	2	2	0.709453
MBC_301.ctDNA	11	244414	5758062	5513649	0.54	-0.26	3	HET	2	1	1	NA	NA
MBC_301.ctDNA	11	5862937	5863013	77	1	-0.25	20	ALOH	8	0	8	2	0.709453
MBC_301.ctDNA	11	6007743	18728650	12720908	0.55	-0.28	3	HET	2	1	1	NA	NA
MBC_301.ctDNA	11	18730895	18751041	20147	1	-0.17	20	ALOH	8	0	8	2	0.709453
MBC_301.ctDNA	11	19206426	32874926	13668501	0.55	-0.29	3	HET	2	1	1	NA	NA
MBC_301.ctDNA	11	33106616	33360783	254168	0.99	-0.41	20	ALOH	8	0	8	2	0.709453
MBC_301.ctDNA	11	33581306	35201810	1620505	0.54	-0.3	3	HET	2	1	1	NA	NA
MBC_301.ctDNA	11	35308369	35308369	1	1	-0.46	20	ALOH	8	0	8	2	0.709453
MBC_301.ctDNA	11	35334032	48239071	12905040	0.54	-0.24	3	HET	2	1	1	NA	NA
MBC_301.ctDNA	11	55111238	66135179	11023942	0.6	0.05	5	GAIN	3	1	2	1	1
MBC_301.ctDNA	11	66272142	66299515	27374	1	0.03	20	ALOH	8	0	8	1	1
MBC_301.ctDNA	11	67196544	82924358	15727815	0.6	0.01	5	GAIN	3	1	2	1	1
MBC_301.ctDNA	11	82973045	87037680	4064636	1	-0.09	20	ALOH	8	0	8	1	1
MBC_301.ctDNA	11	92099952	123848212	31748261	0.6	0.02	5	GAIN	3	1	2	1	1
MBC_301.ctDNA	11	124015994	124015994	1	1	0.13	20	ALOH	8	0	8	1	1
MBC_301.ctDNA	11	124056377	134251777	10195401	0.6	0.03	5	GAIN	3	1	2	1	1
MBC_301.ctDNA	12	284058	9317784	9033727	0.61	0.07	5	GAIN	3	1	2	1	1
MBC_301.ctDNA	12	9333749	9333749	1	0.99	0.11	20	ALOH	8	0	8	1	1
MBC_301.ctDNA	12	9346792	10856799	1510008	0.59	0.05	5	GAIN	3	1	2	1	1
MBC_301.ctDNA	12	11138852	11138852	1	1	0.01	20	ALOH	8	0	8	1	1
MBC_301.ctDNA	12	12006544	52841765	40835222	0.6	0	5	GAIN	3	1	2	1	1
MBC_301.ctDNA	12	52842736	52842736	1	0.91	0.12	20	ALOH	8	0	8	1	1
MBC_301.ctDNA	12	52844265	52865687	21423	0.62	0.37	8	BCNA	4	2	2	1	1
MBC_301.ctDNA	12	52866060	52866060	1	1	0.37	20	ALOH	8	0	8	1	1
MBC_301.ctDNA	12	52884557	56755457	3870901	0.61	0.02	5	GAIN	3	1	2	1	1
MBC_301.ctDNA	12	56827694	57112637	284944	0.99	-0.02	20	ALOH	8	0	8	1	1
MBC_301.ctDNA	12	57146069	133432992	76286924	0.6	-0.01	5	GAIN	3	1	2	1	1
MBC_301.ctDNA	13	20224138	114157846	93933709	0.55	-0.3	3	HET	2	1	1	NA	NA
MBC_301.ctDNA	14	20470399	51491956	31021558	0.54	-0.29	3	HET	2	1	1	NA	NA
MBC_301.ctDNA	14	51712092	51712092	1	1	-0.33	20	ALOH	8	0	8	2	0.709453
MBC_301.ctDNA	14	52182081	68963746	16781666	0.55	-0.27	3	HET	2	1	1	NA	NA
MBC_301.ctDNA	14	69329029	69354871	25843	1	-0.27	20	ALOH	8	0	8	2	0.709453
MBC_301.ctDNA	14	69356932	73240486	3883555	0.53	-0.27	3	HET	2	1	1	NA	NA
MBC_301.ctDNA	14	73440864	73465003	24140	0.99	-0.18	20	ALOH	8	0	8	2	0.709453
MBC_301.ctDNA	14	73664853	75605792	1940940	0.54	-0.34	3	HET	2	1	1	NA	NA
MBC_301.ctDNA	14	76156609	76175666	19058	1	-0.49	20	ALOH	8	0	8	2	0.709453
MBC_301.ctDNA	14	76186214	102514435	26328222	0.54	-0.34	3	HET	2	1	1	NA	NA
MBC_301.ctDNA	14	103414179	107170398	3756220	0.61	-0.03	5	GAIN	3	1	2	2	0.709453
MBC_301.ctDNA	15	22869860	66386853	43516994	0.78	-0.24	2	NLOH	2	0	2	1	1
MBC_301.ctDNA	15	66621346	71125204	4503859	0.88	0.5	6	ALOH	4	0	4	1	1
MBC_301.ctDNA	15	73551250	102224341	28673092	0.76	-0.33	2	NLOH	2	0	2	1	1
MBC_301.ctDNA	16	449162	90103117	89653956	0.86	0.46	9	ALOH	5	0	5	1	1
MBC_301.ctDNA	17	13905	10628207	10614303	0.77	-0.27	2	NLOH	2	0	2	1	1
MBC_301.ctDNA	17	11532835	11865462	332628	0.56	-1.28	0	HOMD	0	0	0	1	1
MBC_301.ctDNA	17	12664177	20015600	7351424	0.77	-0.29	2	NLOH	2	0	2	1	1
MBC_301.ctDNA	17	20107773	21319473	1211701	0.54	0.34	8	BCNA	4	2	2	1	1
MBC_301.ctDNA	17	25628820	37866005	12237186	0.61	0.02	5	GAIN	3	1	2	1	1
MBC_301.ctDNA	17	38024626	38064405	39780	0.99	0.01	20	ALOH	8	0	8	1	1
MBC_301.ctDNA	17	38128765	80350331	42221567	0.61	0.03	5	GAIN	3	1	2	1	1
MBC_301.ctDNA	17	80377690	80377690	1	0.99	0.07	20	ALOH	8	0	8	1	1
MBC_301.ctDNA	17	80391684	81006629	614946	0.62	-0.03	5	GAIN	3	1	2	1	1
MBC_301.ctDNA	18	224184	8546673	8322490	0.86	0.32	6	ALOH	4	0	4	1	1
MBC_301.ctDNA	18	8796149	9888069	1091921	0.76	-0.33	2	NLOH	2	0	2	1	1
MBC_301.ctDNA	18	10471732	13884566	3412835	0.85	0.23	6	ALOH	4	0	4	1	1
MBC_301.ctDNA	18	18983766	77805856	58822091	0.62	0	5	GAIN	3	1	2	1	1
MBC_301.ctDNA	19	544140	7618660	7074521	0.77	-0.28	2	NLOH	2	0	2	1	1
MBC_301.ctDNA	19	7675877	12691335	5015459	0.61	0.09	5	GAIN	3	1	2	1	1
MBC_301.ctDNA	19	12754129	12774208	20080	0.52	0.51	11	UBCNA	5	2	3	1	1
MBC_301.ctDNA	19	12958360	12996740	38381	1	0.42	20	ALOH	8	0	8	1	1
MBC_301.ctDNA	19	13220676	15166997	1946322	0.59	0.07	5	GAIN	3	1	2	1	1
MBC_301.ctDNA	19	15198631	15226611	27981	1	0	20	ALOH	8	0	8	1	1
MBC_301.ctDNA	19	15233581	18377496	3143916	0.61	0.03	5	GAIN	3	1	2	1	1
MBC_301.ctDNA	19	18538742	18568951	30210	0.99	0.17	20	ALOH	8	0	8	1	1
MBC_301.ctDNA	19	18971322	48198675	29227354	0.61	0.06	5	GAIN	3	1	2	1	1
MBC_301.ctDNA	19	48245169	48245169	1	1	0	20	ALOH	8	0	8	1	1
MBC_301.ctDNA	19	48282172	57062073	8779902	0.61	0.05	5	GAIN	3	1	2	1	1
MBC_301.ctDNA	19	57335022	57335022	1	1	0.19	20	ALOH	8	0	8	1	1
MBC_301.ctDNA	19	57641146	58572979	931834	0.6	0.07	5	GAIN	3	1	2	1	1
MBC_301.ctDNA	19	58868480	58906163	37684	0.99	-0.07	20	ALOH	8	0	8	1	1
MBC_301.ctDNA	20	168466	5905779	5737314	0.6	0.08	5	GAIN	3	1	2	1	1
MBC_301.ctDNA	20	5933108	5933108	1	1	0.08	20	ALOH	8	0	8	1	1
MBC_301.ctDNA	20	6064606	25059546	18994941	0.62	0.03	5	GAIN	3	1	2	1	1
MBC_301.ctDNA	20	25187213	25456888	269676	1	-0.08	20	ALOH	8	0	8	1	1
MBC_301.ctDNA	20	29873081	43252915	13379835	0.54	0.29	11	UBCNA	5	2	3	2	0.709453
MBC_301.ctDNA	20	43565622	43566787	1166	0.99	0.26	20	ALOH	8	0	8	2	0.709453
MBC_301.ctDNA	20	43629135	47361519	3732385	0.53	0.32	11	UBCNA	5	2	3	2	0.709453
MBC_301.ctDNA	20	48466166	62836382	14370217	0.6	0.05	5	GAIN	3	1	2	1	1
MBC_301.ctDNA	21	15516948	19704296	4187349	0.6	0.01	5	GAIN	3	1	2	1	1
MBC_301.ctDNA	21	19713821	19713821	1	0.99	-0.11	20	ALOH	8	0	8	1	1
MBC_301.ctDNA	21	19770734	47983680	28212947	0.61	-0.01	5	GAIN	3	1	2	1	1
MBC_301.ctDNA	22	17446991	23256464	5809474	0.78	-0.24	2	NLOH	2	0	2	1	1
MBC_301.ctDNA	22	23492236	51064818	27572583	0.8	-0.1	4	ALOH	3	0	3	1	1
MBC_301.ctDNA	X	2779570	154020114	151240545	0.75	-0.26	2	NLOH	2	0	2	1	1
MBC_303.ctDNA	1	1114668	12820870	11706203	0.58	-0.17	1	DLOH	1	0	1	3	0.68949
MBC_303.ctDNA	1	13936822	68603432	54666611	0.66	-0.25	1	DLOH	1	0	1	1	1
MBC_303.ctDNA	1	74664149	85488030	10823882	0.52	-0.03	3	HET	2	1	1	NA	NA
MBC_303.ctDNA	1	85741921	101377845	15635925	0.66	-0.39	1	DLOH	1	0	1	1	1
MBC_303.ctDNA	1	103405892	103449598	43707	0.62	-0.31	1	DLOH	1	0	1	2	0.874776
MBC_303.ctDNA	1	107599918	201934578	94334661	0.53	0.05	3	HET	2	1	1	NA	NA
MBC_303.ctDNA	1	202705455	236413230	33707776	0.59	0.33	5	GAIN	3	1	2	2	0.874776
MBC_303.ctDNA	1	236645670	248039713	11394044	0.53	0.08	3	HET	2	1	1	NA	NA
MBC_303.ctDNA	1	248512637	249141454	628818	0.68	-0.38	1	DLOH	1	0	1	2	0.874776
MBC_303.ctDNA	2	675831	135206340	134530510	0.53	0.04	3	HET	2	1	1	NA	NA
MBC_303.ctDNA	2	137852698	150305703	12453006	0.7	-0.33	1	DLOH	1	0	1	1	1
MBC_303.ctDNA	2	152226570	232326417	80099848	0.73	0.07	2	NLOH	2	0	2	1	1
MBC_303.ctDNA	2	232952286	242606036	9653751	0.67	-0.22	1	DLOH	1	0	1	1	1
MBC_303.ctDNA	3	418089	10975745	10557657	0.58	-0.11	1	DLOH	1	0	1	3	0.68949
MBC_303.ctDNA	3	11886365	29529907	17643543	0.53	0.09	3	HET	2	1	1	NA	NA
MBC_303.ctDNA	3	30885806	74413676	43527871	0.65	-0.3	1	DLOH	1	0	1	1	1
MBC_303.ctDNA	3	75786832	75786832	1	0.82	2	21	ASCNA	8	1	7	1	1
MBC_303.ctDNA	3	77645984	101576175	23930192	0.55	0.08	3	HET	2	1	1	NA	NA
MBC_303.ctDNA	3	105252377	113639030	8386654	0.61	0.32	5	GAIN	3	1	2	1	1
MBC_303.ctDNA	3	116745838	122135897	5390060	0.53	0.55	8	BCNA	4	2	2	1	1
MBC_303.ctDNA	3	122259606	172835290	50575685	0.74	0.03	2	NLOH	2	0	2	1	1
MBC_303.ctDNA	3	175345143	187088656	11743514	0.7	0.08	2	NLOH	2	0	2	2	0.874776
MBC_303.ctDNA	3	187447032	197670652	10223621	0.6	0.38	5	GAIN	3	1	2	2	0.874776
MBC_303.ctDNA	4	331740	187630590	187298851	0.65	-0.29	1	DLOH	1	0	1	1	1
MBC_303.ctDNA	5	140636	19520932	19380297	0.62	0.38	7	ASCNA	4	1	3	3	0.68949
MBC_303.ctDNA	5	21752050	180582604	158830555	0.53	0.06	3	HET	2	1	1	NA	NA
MBC_303.ctDNA	6	311938	7609117	7297180	0.73	0.07	2	NLOH	2	0	2	1	1
MBC_303.ctDNA	6	7987883	8413890	426008	0.69	-0.16	1	DLOH	1	0	1	1	1
MBC_303.ctDNA	6	9661265	15533951	5872687	0.54	0.09	3	HET	2	1	1	NA	NA
MBC_303.ctDNA	6	16108431	33052958	16944528	0.59	0.36	5	GAIN	3	1	2	1	1
MBC_303.ctDNA	6	33053455	33060064	6610	0.77	0.37	4	ALOH	3	0	3	1	1
MBC_303.ctDNA	6	33071777	47749728	14677952	0.59	0.33	5	GAIN	3	1	2	1	1
MBC_303.ctDNA	6	51483961	69666684	18182724	0.53	0.04	3	HET	2	1	1	NA	NA
MBC_303.ctDNA	6	69772817	74354175	4581359	0.65	-0.32	1	DLOH	1	0	1	1	1
MBC_303.ctDNA	6	75797302	79612800	3815499	0.73	-0.11	2	NLOH	2	0	2	1	1
MBC_303.ctDNA	6	80724156	119501618	38777463	0.71	-0.06	2	NLOH	2	0	2	2	0.874776
MBC_303.ctDNA	6	121560155	136597004	15036850	0.79	0.39	4	ALOH	3	0	3	1	1
MBC_303.ctDNA	6	136597262	136599842	2581	0.61	0.34	5	GAIN	3	1	2	1	1
MBC_303.ctDNA	6	136963562	153365100	16401539	0.79	0.44	4	ALOH	3	0	3	1	1
MBC_303.ctDNA	6	154535444	154542491	7048	0.74	0.07	2	NLOH	2	0	2	1	1
MBC_303.ctDNA	6	155561796	170632383	15070588	0.71	-0.08	2	NLOH	2	0	2	2	0.874776
MBC_303.ctDNA	7	1132153	4116665	2984513	0.66	0.67	10	ASCNA	5	1	4	3	0.68949
MBC_303.ctDNA	7	4213877	32613020	28399144	0.58	0.28	5	GAIN	3	1	2	3	0.68949
MBC_303.ctDNA	7	32909182	57545360	24636179	0.59	0.31	5	GAIN	3	1	2	1	1
MBC_303.ctDNA	7	64254791	92140397	27885607	0.54	0.05	3	HET	2	1	1	NA	NA
MBC_303.ctDNA	7	92886812	158896624	66009813	0.66	-0.28	1	DLOH	1	0	1	1	1
MBC_303.ctDNA	8	566460	11422045	10855586	0.65	-0.3	1	DLOH	1	0	1	1	1
MBC_303.ctDNA	8	11643459	42711606	31068148	0.53	0.02	3	HET	2	1	1	NA	NA
MBC_303.ctDNA	8	48585975	110569827	61983853	0.61	0.3	5	GAIN	3	1	2	1	1
MBC_303.ctDNA	8	113241088	146203412	32962325	0.55	0.3	5	GAIN	3	1	2	3	0.68949
MBC_303.ctDNA	9	847208	37729786	36882579	0.65	-0.28	1	DLOH	1	0	1	1	1
MBC_303.ctDNA	9	71628207	77230477	5602271	0.53	0.07	3	HET	2	1	1	NA	NA
MBC_303.ctDNA	9	77407636	140911670	63504035	0.66	-0.28	1	DLOH	1	0	1	1	1
MBC_303.ctDNA	10	412449	13717076	13304628	0.57	0.66	8	BCNA	4	2	2	1	1
MBC_303.ctDNA	10	13838659	27830433	13991775	0.53	0.03	3	HET	2	1	1	NA	NA
MBC_303.ctDNA	10	29188110	38121631	8933522	0.67	-0.41	1	DLOH	1	0	1	1	1
MBC_303.ctDNA	10	43281089	54531235	11250147	0.54	0.03	3	HET	2	1	1	NA	NA
MBC_303.ctDNA	10	55955485	69935059	13979575	0.67	-0.29	1	DLOH	1	0	1	1	1
MBC_303.ctDNA	10	70143774	88828050	18684277	0.53	0.05	3	HET	2	1	1	NA	NA
MBC_303.ctDNA	10	89475717	135345811	45870095	0.65	-0.32	1	DLOH	1	0	1	1	1
MBC_303.ctDNA	11	214169	4964627	4750459	0.68	-0.09	2	NLOH	2	0	2	2	0.874776
MBC_303.ctDNA	11	5153261	9627663	4474403	0.67	-0.23	1	DLOH	1	0	1	1	1
MBC_303.ctDNA	11	9746201	89974081	80227881	0.54	0.06	3	HET	2	1	1	NA	NA
MBC_303.ctDNA	11	92497990	134047243	41549254	0.66	-0.29	1	DLOH	1	0	1	1	1
MBC_303.ctDNA	12	275065	57543572	57268508	0.53	0.07	3	HET	2	1	1	NA	NA
MBC_303.ctDNA	12	58059973	58377772	317800	0.74	1.15	21	ASCNA	8	1	7	3	0.68949
MBC_303.ctDNA	12	60169265	66731864	6562600	0.54	0.05	3	HET	2	1	1	NA	NA
MBC_303.ctDNA	12	66814466	68709892	1895427	0.78	0.86	12	ALOH	6	0	6	3	0.68949
MBC_303.ctDNA	12	69160523	70291047	1130525	0.55	0	3	HET	2	1	1	NA	NA
MBC_303.ctDNA	12	70963386	71158406	195021	0.73	0.87	17	ASCNA	7	1	6	3	0.68949
MBC_303.ctDNA	12	75687185	106480450	30793266	0.66	0.53	7	ASCNA	4	1	3	1	1
MBC_303.ctDNA	12	106763013	112667675	5904663	0.65	-0.29	1	DLOH	1	0	1	1	1
MBC_303.ctDNA	12	113398919	121248584	7849666	0.66	0.57	7	ASCNA	4	1	3	1	1
MBC_303.ctDNA	12	121442199	121712077	269879	0.61	0.41	5	GAIN	3	1	2	1	1
MBC_303.ctDNA	12	122079189	123664514	1585326	0.65	-0.26	1	DLOH	1	0	1	1	1
MBC_303.ctDNA	12	124104049	129360498	5256450	0.59	0.37	5	GAIN	3	1	2	1	1
MBC_303.ctDNA	12	130647709	133778796	3131088	0.54	0.04	3	HET	2	1	1	NA	NA
MBC_303.ctDNA	13	20637140	25285361	4648222	0.58	-0.16	1	DLOH	1	0	1	3	0.68949
MBC_303.ctDNA	13	26043182	32371361	6328180	0.53	0.03	3	HET	2	1	1	NA	NA
MBC_303.ctDNA	13	32606069	49951142	17345074	0.66	-0.26	1	DLOH	1	0	1	1	1
MBC_303.ctDNA	13	50205025	53608632	3403608	0.52	0.07	3	HET	2	1	1	NA	NA
MBC_303.ctDNA	13	60240961	80911525	20670565	0.64	-0.25	1	DLOH	1	0	1	2	0.874776
MBC_303.ctDNA	13	90858269	103703579	12845311	0.54	0.1	3	HET	2	1	1	NA	NA
MBC_303.ctDNA	13	107209378	115091399	7882022	0.7	-0.05	2	NLOH	2	0	2	2	0.874776
MBC_303.ctDNA	14	20470399	107183934	86713536	0.66	-0.3	1	DLOH	1	0	1	1	1
MBC_303.ctDNA	15	22926229	102369379	79443151	0.53	0.06	3	HET	2	1	1	NA	NA
MBC_303.ctDNA	16	105444	57116514	57011071	0.53	0.11	3	HET	2	1	1	NA	NA
MBC_303.ctDNA	16	57595999	70400857	12804859	0.62	-0.18	1	DLOH	1	0	1	3	0.68949
MBC_303.ctDNA	16	70514828	89916600	19401773	0.66	-0.28	1	DLOH	1	0	1	1	1
MBC_303.ctDNA	17	909451	4699947	3790497	0.73	0.12	2	NLOH	2	0	2	1	1
MBC_303.ctDNA	17	4720469	15930882	11210414	0.66	-0.28	1	DLOH	1	0	1	1	1
MBC_303.ctDNA	17	16185248	18239012	2053765	0.6	0.42	5	GAIN	3	1	2	1	1
MBC_303.ctDNA	17	18811846	21731656	2919811	0.56	0.44	5	GAIN	3	1	2	2	0.874776
MBC_303.ctDNA	17	25628820	34951327	9322508	0.54	0.04	3	HET	2	1	1	NA	NA
MBC_303.ctDNA	17	35692348	35692348	1	0.94	0.02	12	ALOH	6	0	6	2	0.874776
MBC_303.ctDNA	17	35743010	44109474	8366465	0.53	0.05	3	HET	2	1	1	NA	NA
MBC_303.ctDNA	17	44248499	44248848	350	0.72	0.48	4	ALOH	3	0	3	2	0.874776
MBC_303.ctDNA	17	44833217	49730877	4897661	0.53	0.07	3	HET	2	1	1	NA	NA
MBC_303.ctDNA	17	51900729	58013909	6113181	0.66	0.56	7	ASCNA	4	1	3	2	0.874776
MBC_303.ctDNA	17	58539503	77769837	19230335	0.59	0.35	5	GAIN	3	1	2	2	0.874776
MBC_303.ctDNA	17	77917818	77917849	32	0.72	0.16	2	NLOH	2	0	2	2	0.874776
MBC_303.ctDNA	17	78011842	81043039	3031198	0.66	0.14	2	NLOH	2	0	2	3	0.68949
MBC_303.ctDNA	18	224184	13884566	13660383	0.58	-0.07	1	DLOH	1	0	1	3	0.68949
MBC_303.ctDNA	18	19995731	77458037	57462307	0.65	-0.3	1	DLOH	1	0	1	1	1
MBC_303.ctDNA	19	582505	24346233	23763729	0.65	-0.23	1	DLOH	1	0	1	1	1
MBC_303.ctDNA	19	30192475	59082605	28890131	0.53	0.1	3	HET	2	1	1	NA	NA
MBC_303.ctDNA	20	207889	825678	617790	0.53	0.1	3	HET	2	1	1	NA	NA
MBC_303.ctDNA	20	854940	10394046	9539107	0.61	-0.22	1	DLOH	1	0	1	2	0.874776
MBC_303.ctDNA	20	12989901	29873957	16884057	0.53	0.03	3	HET	2	1	1	NA	NA
MBC_303.ctDNA	20	30618787	52193088	21574302	0.7	0.07	2	NLOH	2	0	2	2	0.874776
MBC_303.ctDNA	20	52561469	52786219	224751	0.57	0.26	5	GAIN	3	1	2	2	0.874776
MBC_303.ctDNA	20	55028167	62859361	7831195	0.64	0.64	7	ASCNA	4	1	3	2	0.874776
MBC_303.ctDNA	21	15652069	37583804	21931736	0.54	0.06	3	HET	2	1	1	NA	NA
MBC_303.ctDNA	21	38113998	47971539	9857542	0.61	-0.18	1	DLOH	1	0	1	3	0.68949
MBC_303.ctDNA	22	17446157	51064818	33618662	0.66	-0.26	1	DLOH	1	0	1	1	1
MBC_303.ctDNA	X	2832742	118222360	115389619	0.53	0.2	3	HET	2	1	1	NA	NA
MBC_303.ctDNA	X	118603844	118603844	1	0.89	-0.22	9	ALOH	5	0	5	2	0.874776
MBC_303.ctDNA	X	119065893	153051907	33986015	0.64	-0.23	1	DLOH	1	0	1	2	0.874776
MBC_303.ctDNA_T2	1	1114668	12175818	11061151	0.71	-0.25	1	DLOH	1	0	1	1	1
MBC_303.ctDNA_T2	1	12628471	12820870	192400	0.54	0.33	1	DLOH	1	0	1	2	0.353326
MBC_303.ctDNA_T2	1	13936822	33256884	19320063	0.8	-0.41	1	DLOH	1	0	1	1	1
MBC_303.ctDNA_T2	1	33475791	33475791	1	0.53	-0.45	1	DLOH	1	0	1	2	0.353326
MBC_303.ctDNA_T2	1	33760743	68603432	34842690	0.8	-0.44	1	DLOH	1	0	1	1	1
MBC_303.ctDNA_T2	1	74664149	85488030	10823882	0.56	-0.08	1	DLOH	1	0	1	2	0.353326
MBC_303.ctDNA_T2	1	85741921	103444679	17702759	0.81	-0.61	1	DLOH	1	0	1	1	1
MBC_303.ctDNA_T2	1	107599918	108313258	713341	0.58	-0.04	1	DLOH	1	0	1	2	0.353326
MBC_303.ctDNA_T2	1	109268573	144946768	35678196	0.55	0.2	3	HET	2	1	1	NA	NA
MBC_303.ctDNA_T2	1	145075903	145075903	1	0.75	0.53	12	ALOH	6	0	6	2	0.353326
MBC_303.ctDNA_T2	1	145075923	201934578	56858656	0.55	0.24	3	HET	2	1	1	NA	NA
MBC_303.ctDNA_T2	1	202705455	236413230	33707776	0.64	0.63	10	ASCNA	5	1	4	2	0.353326
MBC_303.ctDNA_T2	1	236645670	248039713	11394044	0.54	0.12	3	HET	2	1	1	NA	NA
MBC_303.ctDNA_T2	1	248512637	248525285	12649	0.77	0.04	6	ALOH	4	0	4	2	0.353326
MBC_303.ctDNA_T2	2	675831	122004596	121328766	0.55	0.18	3	HET	2	1	1	NA	NA
MBC_303.ctDNA_T2	2	127808161	128757804	949644	0.62	0.76	10	ASCNA	5	1	4	2	0.353326
MBC_303.ctDNA_T2	2	133539566	135206340	1666775	0.52	0.14	1	DLOH	1	0	1	2	0.353326
MBC_303.ctDNA_T2	2	137852698	150305703	12453006	0.77	-0.38	1	DLOH	1	0	1	1	1
MBC_303.ctDNA_T2	2	152226570	179236831	27010262	0.87	0.15	2	NLOH	2	0	2	1	1
MBC_303.ctDNA_T2	2	179296666	179319391	22726	0.6	0.4	2	NLOH	2	0	2	2	0.353326
MBC_303.ctDNA_T2	2	179325735	232326417	53000683	0.87	0.22	2	NLOH	2	0	2	1	1
MBC_303.ctDNA_T2	2	232952286	242606036	9653751	0.81	-0.26	1	DLOH	1	0	1	1	1
MBC_303.ctDNA_T2	3	418089	10975745	10557657	0.6	-0.01	1	DLOH	1	0	1	2	0.353326
MBC_303.ctDNA_T2	3	11886365	27332820	15446456	0.54	0.25	3	HET	2	1	1	NA	NA
MBC_303.ctDNA_T2	3	29529907	29529907	1	0.58	0.07	1	DLOH	1	0	1	2	0.353326
MBC_303.ctDNA_T2	3	30885806	74413676	43527871	0.79	-0.4	1	DLOH	1	0	1	1	1
MBC_303.ctDNA_T2	3	75786832	75786832	1	0.88	1.62	21	ASCNA	8	1	7	1	1
MBC_303.ctDNA_T2	3	77645984	101576175	23930192	0.56	0.19	3	HET	2	1	1	NA	NA
MBC_303.ctDNA_T2	3	105252377	113639030	8386654	0.65	0.52	7	ASCNA	4	1	3	2	0.353326
MBC_303.ctDNA_T2	3	116745838	122135897	5390060	0.54	0.93	19	UBCNA	7	3	4	2	0.353326
MBC_303.ctDNA_T2	3	122259606	187088656	64829051	0.86	0.18	2	NLOH	2	0	2	1	1
MBC_303.ctDNA_T2	3	187447032	197670652	10223621	0.63	0.58	5	GAIN	3	1	2	1	1
MBC_303.ctDNA_T2	4	331740	187630590	187298851	0.8	-0.48	1	DLOH	1	0	1	1	1
MBC_303.ctDNA_T2	5	140636	23528007	23387372	0.65	0.73	10	ASCNA	5	1	4	2	0.353326
MBC_303.ctDNA_T2	5	26988328	180582604	153594277	0.55	0.18	3	HET	2	1	1	NA	NA
MBC_303.ctDNA_T2	6	311938	1330969	1019032	0.78	-0.47	1	DLOH	1	0	1	1	1
MBC_303.ctDNA_T2	6	2675271	7584617	4909347	0.86	0.07	2	NLOH	2	0	2	1	1
MBC_303.ctDNA_T2	6	7602857	8413890	811034	0.79	-0.3	1	DLOH	1	0	1	1	1
MBC_303.ctDNA_T2	6	9661265	15533951	5872687	0.55	0.11	1	DLOH	1	0	1	2	0.353326
MBC_303.ctDNA_T2	6	16108431	47749728	31641298	0.64	0.71	10	ASCNA	5	1	4	2	0.353326
MBC_303.ctDNA_T2	6	51483961	54245270	2761310	0.55	0.28	3	HET	2	1	1	NA	NA
MBC_303.ctDNA_T2	6	55266625	69666684	14400060	0.57	0.09	1	DLOH	1	0	1	2	0.353326
MBC_303.ctDNA_T2	6	69772817	74354175	4581359	0.8	-0.45	1	DLOH	1	0	1	1	1
MBC_303.ctDNA_T2	6	75797302	119501618	43704317	0.85	0.11	2	NLOH	2	0	2	1	1
MBC_303.ctDNA_T2	6	121560155	136594292	15034138	0.92	0.7	6	ALOH	4	0	4	1	1
MBC_303.ctDNA_T2	6	136597004	136599842	2839	0.72	0.55	6	ALOH	4	0	4	2	0.353326
MBC_303.ctDNA_T2	6	136963562	153365100	16401539	0.91	0.84	6	ALOH	4	0	4	1	1
MBC_303.ctDNA_T2	6	154535444	170632383	16096940	0.85	0.07	2	NLOH	2	0	2	1	1
MBC_303.ctDNA_T2	7	1132153	57545360	56413208	0.62	0.61	10	ASCNA	5	1	4	2	0.353326
MBC_303.ctDNA_T2	7	64254791	88956699	24701909	0.55	0.17	3	HET	2	1	1	NA	NA
MBC_303.ctDNA_T2	7	89856644	92140397	2283754	0.56	0.09	1	DLOH	1	0	1	2	0.353326
MBC_303.ctDNA_T2	7	92886812	158896624	66009813	0.81	-0.34	1	DLOH	1	0	1	1	1
MBC_303.ctDNA_T2	8	566460	11418773	10852314	0.8	-0.41	1	DLOH	1	0	1	1	1
MBC_303.ctDNA_T2	8	11643459	40666189	29022731	0.56	0.13	1	DLOH	1	0	1	2	0.353326
MBC_303.ctDNA_T2	8	41521469	61139319	19617851	0.62	0.52	7	ASCNA	4	1	3	2	0.353326
MBC_303.ctDNA_T2	8	61488824	110569827	49081004	0.69	0.5	4	ALOH	3	0	3	2	0.353326
MBC_303.ctDNA_T2	8	113241088	119391791	6150704	0.57	0.92	19	UBCNA	7	3	4	2	0.353326
MBC_303.ctDNA_T2	8	120793296	146203412	25410117	0.56	0.41	5	GAIN	3	1	2	2	0.353326
MBC_303.ctDNA_T2	9	894036	37729786	36835751	0.8	-0.39	1	DLOH	1	0	1	1	1
MBC_303.ctDNA_T2	9	71628207	77230477	5602271	0.55	0.18	1	DLOH	1	0	1	2	0.353326
MBC_303.ctDNA_T2	9	77407636	125330325	47922690	0.8	-0.41	1	DLOH	1	0	1	1	1
MBC_303.ctDNA_T2	9	125747038	126128253	381216	0.58	-1.7	0	HOMD	0	0	0	1	1
MBC_303.ctDNA_T2	9	126439100	140911670	14472571	0.78	-0.32	1	DLOH	1	0	1	1	1
MBC_303.ctDNA_T2	10	412449	13717076	13304628	0.6	1.06	24	BCNA	8	4	4	2	0.353326
MBC_303.ctDNA_T2	10	13838659	21414892	7576234	0.55	0.16	3	HET	2	1	1	NA	NA
MBC_303.ctDNA_T2	10	21827796	27830433	6002638	0.56	0.01	1	DLOH	1	0	1	2	0.353326
MBC_303.ctDNA_T2	10	29188110	38121631	8933522	0.8	-0.48	1	DLOH	1	0	1	1	1
MBC_303.ctDNA_T2	10	43281089	54531235	11250147	0.54	0.21	1	DLOH	1	0	1	2	0.353326
MBC_303.ctDNA_T2	10	55955485	69935059	13979575	0.84	-0.41	1	DLOH	1	0	1	1	1
MBC_303.ctDNA_T2	10	70143774	70716106	572333	0.55	0.05	1	DLOH	1	0	1	2	0.353326
MBC_303.ctDNA_T2	10	70875148	79793688	8918541	0.54	0.21	3	HET	2	1	1	NA	NA
MBC_303.ctDNA_T2	10	80763382	88828050	8064669	0.53	0.08	1	DLOH	1	0	1	2	0.353326
MBC_303.ctDNA_T2	10	89475717	135345811	45870095	0.8	-0.46	1	DLOH	1	0	1	1	1
MBC_303.ctDNA_T2	11	214169	3746465	3532297	0.81	-0.21	1	DLOH	1	0	1	1	1
MBC_303.ctDNA_T2	11	4411003	5263577	852575	0.85	-0.09	2	NLOH	2	0	2	1	1
MBC_303.ctDNA_T2	11	5322737	9627663	4304927	0.82	-0.22	1	DLOH	1	0	1	1	1
MBC_303.ctDNA_T2	11	9746201	57982229	48236029	0.59	0.04	1	DLOH	1	0	1	2	0.353326
MBC_303.ctDNA_T2	11	58478084	63278621	4800538	0.72	-0.23	1	DLOH	1	0	1	1	1
MBC_303.ctDNA_T2	11	63883985	86267678	22383694	0.55	0.28	3	HET	2	1	1	NA	NA
MBC_303.ctDNA_T2	11	86736768	89939448	3202681	0.55	-0.02	1	DLOH	1	0	1	2	0.353326
MBC_303.ctDNA_T2	11	92497990	134047243	41549254	0.8	-0.39	1	DLOH	1	0	1	1	1
MBC_303.ctDNA_T2	12	275065	52789509	52514445	0.55	0.21	3	HET	2	1	1	NA	NA
MBC_303.ctDNA_T2	12	52827608	52886371	58764	0.55	0.99	23	UBCNA	8	3	5	2	0.353326
MBC_303.ctDNA_T2	12	52908872	57543572	4634701	0.54	0.27	3	HET	2	1	1	NA	NA
MBC_303.ctDNA_T2	12	58059973	58377772	317800	0.83	1.4	13	ASCNA	6	1	5	1	1
MBC_303.ctDNA_T2	12	60169265	66731864	6562600	0.58	0.16	3	HET	2	1	1	NA	NA
MBC_303.ctDNA_T2	12	66814466	68709892	1895427	0.84	1.61	17	ASCNA	7	1	6	1	1
MBC_303.ctDNA_T2	12	69160523	70291047	1130525	0.58	0.14	3	HET	2	1	1	NA	NA
MBC_303.ctDNA_T2	12	70963386	106480450	35517065	0.72	0.87	7	ASCNA	4	1	3	1	1
MBC_303.ctDNA_T2	12	106763013	112667675	5904663	0.79	-0.43	1	DLOH	1	0	1	1	1
MBC_303.ctDNA_T2	12	113398919	121248584	7849666	0.72	0.92	7	ASCNA	4	1	3	1	1
MBC_303.ctDNA_T2	12	121442199	121712077	269879	0.62	0.66	5	GAIN	3	1	2	1	1
MBC_303.ctDNA_T2	12	122079189	123200768	1121580	0.77	-0.51	1	DLOH	1	0	1	1	1
MBC_303.ctDNA_T2	12	124104049	129360498	5256450	0.64	0.62	5	GAIN	3	1	2	1	1
MBC_303.ctDNA_T2	12	130647709	131359298	711590	0.7	-0.28	1	DLOH	1	0	1	1	1
MBC_303.ctDNA_T2	12	132237750	133778796	1541047	0.6	0.01	1	DLOH	1	0	1	2	0.353326
MBC_303.ctDNA_T2	13	20637140	32371361	11734222	0.56	-0.09	1	DLOH	1	0	1	2	0.353326
MBC_303.ctDNA_T2	13	32606069	49951142	17345074	0.81	-0.56	1	DLOH	1	0	1	1	1
MBC_303.ctDNA_T2	13	50205025	53608632	3403608	0.55	0.24	1	DLOH	1	0	1	2	0.353326
MBC_303.ctDNA_T2	13	60240961	80911525	20670565	0.78	-0.33	1	DLOH	1	0	1	1	1
MBC_303.ctDNA_T2	13	94958100	103703579	8745480	0.58	0.19	1	DLOH	1	0	1	2	0.353326
MBC_303.ctDNA_T2	13	107209378	111589587	4380210	0.81	-0.14	1	DLOH	1	0	1	1	1
MBC_303.ctDNA_T2	13	111980537	115091399	3110863	0.88	0.2	2	NLOH	2	0	2	1	1
MBC_303.ctDNA_T2	14	20470399	107170398	86700000	0.8	-0.42	1	DLOH	1	0	1	1	1
MBC_303.ctDNA_T2	15	22926229	102369379	79443151	0.55	0.22	3	HET	2	1	1	NA	NA
MBC_303.ctDNA_T2	16	105444	57111232	57005789	0.55	0.27	3	HET	2	1	1	NA	NA
MBC_303.ctDNA_T2	16	57595999	89916600	32320602	0.78	-0.32	1	DLOH	1	0	1	1	1
MBC_303.ctDNA_T2	17	909451	4699947	3790497	0.87	0.23	2	NLOH	2	0	2	1	1
MBC_303.ctDNA_T2	17	4720469	15930882	11210414	0.79	-0.4	1	DLOH	1	0	1	1	1
MBC_303.ctDNA_T2	17	16185248	20924523	4739276	0.64	0.68	5	GAIN	3	1	2	1	1
MBC_303.ctDNA_T2	17	21198972	21217513	18542	0.54	0.79	5	GAIN	3	1	2	2	0.353326
MBC_303.ctDNA_T2	17	21319230	21731656	412427	0.68	1.16	22	UBCNA	8	2	6	2	0.353326
MBC_303.ctDNA_T2	17	25628820	49730877	24102058	0.55	0.21	3	HET	2	1	1	NA	NA
MBC_303.ctDNA_T2	17	51900729	57290383	5389655	0.72	1.04	7	ASCNA	4	1	3	1	1
MBC_303.ctDNA_T2	17	57725043	77769837	20044795	0.63	0.61	5	GAIN	3	1	2	1	1
MBC_303.ctDNA_T2	17	77917818	81043039	3125222	0.8	0.26	2	NLOH	2	0	2	1	1
MBC_303.ctDNA_T2	18	224184	13884566	13660383	0.6	0.01	1	DLOH	1	0	1	2	0.353326
MBC_303.ctDNA_T2	18	19995731	77458037	57462307	0.8	-0.47	1	DLOH	1	0	1	1	1
MBC_303.ctDNA_T2	19	582505	24346233	23763729	0.79	-0.35	1	DLOH	1	0	1	1	1
MBC_303.ctDNA_T2	19	30192475	59082605	28890131	0.55	0.27	3	HET	2	1	1	NA	NA
MBC_303.ctDNA_T2	20	207889	820203	612315	0.55	0.27	1	DLOH	1	0	1	2	0.353326
MBC_303.ctDNA_T2	20	825678	10394046	9568369	0.72	-0.29	1	DLOH	1	0	1	1	1
MBC_303.ctDNA_T2	20	12989901	18005600	5015700	0.56	0.18	1	DLOH	1	0	1	2	0.353326
MBC_303.ctDNA_T2	20	18142564	25469844	7327281	0.56	0.25	5	GAIN	3	1	2	2	0.353326
MBC_303.ctDNA_T2	20	29862375	29873957	11583	0.68	0.98	5	GAIN	3	1	2	1	1
MBC_303.ctDNA_T2	20	30618787	52193088	21574302	0.83	0.25	2	NLOH	2	0	2	1	1
MBC_303.ctDNA_T2	20	52561469	62859361	10297893	0.67	0.88	8	BCNA	4	2	2	1	1
MBC_303.ctDNA_T2	21	15671844	35284683	19612840	0.54	0.16	3	HET	2	1	1	NA	NA
MBC_303.ctDNA_T2	21	35742722	37583804	1841083	0.56	-0.01	1	DLOH	1	0	1	2	0.353326
MBC_303.ctDNA_T2	21	38113998	47971539	9857542	0.73	-0.29	1	DLOH	1	0	1	1	1
MBC_303.ctDNA_T2	22	17446157	23104867	5658711	0.8	-0.37	1	DLOH	1	0	1	1	1
MBC_303.ctDNA_T2	22	23248758	23248758	1	0.53	0.39	1	DLOH	1	0	1	2	0.353326
MBC_303.ctDNA_T2	22	23541488	51064818	27523331	0.8	-0.4	1	DLOH	1	0	1	1	1
MBC_303.ctDNA_T2	X	2832742	118222360	115389619	0.55	0.3	5	GAIN	3	1	2	2	0.353326
MBC_303.ctDNA_T2	X	118603844	153051907	34448064	0.795	-0.3	1	DLOH	1	0	1	1	1
MBC_307.ctDNA	1	1021415	201763184	200741770	0.63	-0.1	5	GAIN	3	1	2	1	1
MBC_307.ctDNA	1	201924749	217604777	15680029	0.7	0.24	7	ASCNA	4	1	3	1	1
MBC_307.ctDNA	1	220154768	225555602	5400835	0.55	0.61	11	UBCNA	5	2	3	1	1
MBC_307.ctDNA	1	225565073	236590629	11025557	0.54	0.79	15	BCNA	6	3	3	1	1
MBC_307.ctDNA	1	236645670	248512637	11866968	0.54	0.92	19	UBCNA	7	3	4	1	1
MBC_307.ctDNA	1	248525285	248525285	1	0.8	0.76	13	ASCNA	6	1	5	1	1
MBC_307.ctDNA	2	234130	70164034	69929905	0.63	-0.09	7	ASCNA	4	1	3	2	0.506301
MBC_307.ctDNA	2	70677994	88913273	18235280	0.53	0.3	19	UBCNA	7	3	4	2	0.506301
MBC_307.ctDNA	2	96780716	153000337	56219622	0.64	-0.1	7	ASCNA	4	1	3	2	0.506301
MBC_307.ctDNA	2	153378459	191922841	38544383	0.56	0.36	19	UBCNA	7	3	4	2	0.506301
MBC_307.ctDNA	2	196720705	198950240	2229536	0.65	-0.17	7	ASCNA	4	1	3	2	0.506301
MBC_307.ctDNA	2	201254049	206911228	5657180	0.55	0.18	11	UBCNA	5	2	3	2	0.506301
MBC_307.ctDNA	2	207457265	224863090	17405826	0.65	-0.09	7	ASCNA	4	1	3	2	0.506301
MBC_307.ctDNA	2	225244888	225848579	603692	0.71	0.91	22	UBCNA	8	2	6	2	0.506301
MBC_307.ctDNA	2	227773466	238303906	10530441	0.65	-0.03	7	ASCNA	4	1	3	2	0.506301
MBC_307.ctDNA	2	238427142	242662621	4235480	0.54	-0.53	3	HET	2	1	1	NA	NA
MBC_307.ctDNA	3	361508	9730868	9369361	0.72	0.36	7	ASCNA	4	1	3	1	1
MBC_307.ctDNA	3	9757086	58625975	48868890	0.65	-0.14	7	ASCNA	4	1	3	2	0.506301
MBC_307.ctDNA	3	59908126	67426125	7518000	0.72	0.22	7	ASCNA	4	1	3	1	1
MBC_307.ctDNA	3	68782213	175345143	106562931	0.65	-0.08	7	ASCNA	4	1	3	2	0.506301
MBC_307.ctDNA	3	178785549	197748355	18962807	0.54	0.34	19	UBCNA	7	3	4	2	0.506301
MBC_307.ctDNA	4	649639	22416195	21766557	0.85	-0.41	2	NLOH	2	0	2	1	1
MBC_307.ctDNA	4	23815522	41615690	17800169	0.62	-0.07	5	GAIN	3	1	2	1	1
MBC_307.ctDNA	4	44652030	62778315	18126286	0.83	-0.54	2	NLOH	2	0	2	1	1
MBC_307.ctDNA	4	66280171	81967150	15686980	0.64	-0.2	5	GAIN	3	1	2	1	1
MBC_307.ctDNA	4	84515968	88813875	4297908	0.87	-0.64	2	NLOH	2	0	2	1	1
MBC_307.ctDNA	4	88898941	130030652	41131712	0.66	-0.08	5	GAIN	3	1	2	1	1
MBC_307.ctDNA	4	140308984	190395072	50086089	0.88	-0.55	2	NLOH	2	0	2	1	1
MBC_307.ctDNA	5	143197	9066802	8923606	0.54	0.4	22	UBCNA	8	2	6	2	0.506301
MBC_307.ctDNA	5	10624866	11397188	772323	0.77	1.04	22	UBCNA	8	2	6	1	1
MBC_307.ctDNA	5	13754394	16673975	2919582	0.65	0.04	5	GAIN	3	1	2	1	1
MBC_307.ctDNA	5	16764334	41842746	25078413	0.7	0.96	18	UBCNA	7	2	5	1	1
[truncated: 9,086 more rows]

## Sheet: e) WES_ABSOLUTE
Sample	chromosome	start	end	copy_number	minor_cn	major_cn	ccf	copy_number.subclonal.1	minor_cn.subclonal.1	major_cn.subclonal.1	ccf.subclonal.1	copy_number.subclonal.2	minor_cn.subclonal.2	major_cn.subclonal.2	ccf.subclonal.2
[truncated: 24,245 more rows]

[truncated: 2 more sheets: f) MBC_ERpos_ULP_landscape, g) CRPC_ULP_landscape]
