# Supplementary material for: Scalable whole-exome sequencing of cell-free DNA reveals high concordance with metastatic tumors
Source: Nat Commun. 2017 Nov 6;8:1324. doi: 10.1038/s41467-017-00965-y (PMC5673918; doi:10.1038/s41467-017-00965-y)
Supplement: Supplementary file 8 — Supplementary Data 6 [file 41467_2017_965_MOESM8_ESM.xlsx]

## Sheet: a) ULP_compare_WES
	ichorCNA (ULP-WGS)			ABSOLUTE (WES)				TITAN (WES)
Sample	ULP.Tumor.Fraction	ULP.CCF	ULP.Ploidy	WES.Tumor.Fraction	WES.Weighted.CCF	WES.Ploidy	Different.Ploidy	WES.Tumor.Fraction	WES.Clonal.Cellular.Prevalence	WES.Ploidy	Different.Ploidy
MBC_8.ctDNA	0.2144	NA	2.205	0.17	0.4638	3.58	TRUE	0.26	1.0000 0.7831	2.4	FALSE
MBC_349.ctDNA_T2	0.4539	0.8497	1.87	0.45	0.245888	1.9	FALSE	0.46	1.0000 0.9268 0.6660	1.94	FALSE
MBC_349.ctDNA	0.4532	0.1746	1.833	0.49	0.213117	1.9	FALSE	0.49	1.0000 0.7719	1.94	FALSE
MBC_339.ctDNA_T2	0.5397	0.5982	1.915	0.53	0.421962	2.96	TRUE	0.53	1.0000 0.5541	2.77	TRUE
MBC_339.ctDNA	0.4323	0.5488	1.906	0.32	0.41838	3.02	TRUE	0.43	1.0000 0.7181	2.5	FALSE
MBC_336.ctDNA	0.4418	NA	2.664	0.45	0.734183	2.8	FALSE	0.46	1	2.74	FALSE
MBC_335.ctDNA	0.4842	0.5167	2.045	0.49	0.42554	3.51	TRUE	0.49	1.0000 0.6386	3.46	TRUE
MBC_333.ctDNA	0.1337	0.5159	1.874	0.12	0.460291	2.86	TRUE	0.21	1	2.03	FALSE
MBC_331.ctDNA_T2	0.3499	NA	1.91	0.35	0.305634	1.98	FALSE	0.37	1.0000 0.8333	1.97	FALSE
MBC_331.ctDNA	0.4135	NA	1.895	0.4	0.222204	1.99	FALSE	0.42	1	1.93	FALSE
MBC_330.ctDNA	0.4873	NA	1.972	0.53	0.239261	1.96	FALSE	0.54	1.0000 0.5890 0.3769	1.96	FALSE
MBC_325.ctDNA_T2	0.1103	NA	2.012	0.09	0.412976	2.55	FALSE	0.11	1	2.03	FALSE
MBC_325.ctDNA	0.4889	0.2611	1.847	0.53	0.337604	1.91	FALSE	0.54	1.0000 0.6872	1.86	FALSE
MBC_321.ctDNA	0.3659	0.4267	2.309	0.34	0.492316	4.29	TRUE	0.36	1	3.7	TRUE
MBC_320.ctDNA	0.1461	NA	1.969	0.16	0.357145	2.05	FALSE	0.19	1	2.02	FALSE
MBC_318.ctDNA_T2	0.7312	NA	2.023	0.72	0.426409	2.16	FALSE	0.71	1	1.92	FALSE
MBC_318.ctDNA	0.6558	NA	2.036	0.68	0.469544	2.13	FALSE	0.67	1.0000 0.5219	1.91	FALSE
MBC_317.ctDNA	0.5332	NA	1.613	0.86	0.309008	1.35	TRUE	0.79	1.0000 0.3191	1.85	FALSE
MBC_315.ctDNA	0.2668	NA	1.91	0.27	0.329491	1.89	FALSE	0.27	1	1.91	FALSE
MBC_313.ctDNA_T2	0.4642	NA	2.216	0.44	0.442263	2.41	FALSE	0.46	1	2.3	FALSE
MBC_313.ctDNA	0.2892	NA	2.277	0.27	0.639145	2.41	FALSE	0.29	1	2.12	FALSE
MBC_307.ctDNA_T2	0.5305	NA	1.949	0.67	0.367357	3.58	TRUE	0.66	1	3.26	TRUE
MBC_307.ctDNA	0.5861	NA	1.998	0.79	0.385176	3.56	TRUE	0.79	1.0000 0.5063	3.24	TRUE
MBC_303.ctDNA_T2	0.7087	NA	1.738	0.73	0.346713	1.81	FALSE	0.72	1.0000 0.3533	1.62	FALSE
MBC_303.ctDNA	0.4071	NA	1.777	0.45	0.48201	1.82	FALSE	0.46	1.0000 0.8748 0.6895	1.78	FALSE
MBC_301.ctDNA	0.3701	NA	1.814	0.51	0.409392	2.95	TRUE	0.52	1.0000 0.7095	2.92	TRUE
MBC_299.ctDNA	0.1365	0.727	1.975	0.12	0.367534	3.5	TRUE	0.28	1	3.45	TRUE
MBC_295.ctDNA_T2	0.2913	0.4683	2.035	0.4	0.333274	1.86	FALSE	0.42	1.0000 0.6916	1.89	FALSE
MBC_295.ctDNA	0.1823	NA	1.902	0.15	0.372431	1.9	FALSE	0.19	1	1.97	FALSE
MBC_292.ctDNA	0.2289	NA	1.856	0.22	0.402219	1.84	FALSE	0.24	1	1.97	FALSE
MBC_291.ctDNA	0.3617	0.6092	2.557	0.42	0.497537	3.69	TRUE	0.43	1	3.5	TRUE
MBC_288.ctDNA_T2	0.768	NA	2.007	0.76	0.319438	2.09	FALSE	0.76	1.0000 0.5423	1.94	FALSE
MBC_288.ctDNA	0.4757	NA	1.986	0.44	0.551338	2.09	FALSE	0.48	1.0000 0.9040 0.4914	1.92	FALSE
MBC_287.ctDNA	0.24	0.8276	2.25	0.24	0.28283	3.54	TRUE	0.28	1.0000 0.9016	2.91	FALSE
MBC_284.ctDNA_T2	0.1737	0.44	2.067	0.11	0.399349	3.98	TRUE	0.22	1	1.93	FALSE
MBC_284.ctDNA	0.4271	NA	1.886	0.57	0.422816	3.24	TRUE	0.57	1.0000 0.7965 0.4349	2.76	TRUE
MBC_217.ctDNA	0.2504	NA	1.989	0.29	0.203562	2.08	FALSE	0.32	1	1.97	FALSE
MBC_191.ctDNA_T2	0.4469	NA	1.854	0.63	0.422475	2.95	TRUE	0.64	1.0000 0.5313	2.58	FALSE
MBC_191.ctDNA	0.5979	0.5732	1.854	0.63	0.331107	2.91	TRUE	0.65	1.0000 0.5838	2.75	TRUE
CRPC_554.ctDNA_T2	0.526	0.3516	1.987	0.57	0.226004	1.89	FALSE	0.58	1.0000 0.4223	1.82	FALSE
CRPC_554.ctDNA	0.3083	0.1254	1.943	0.31	0.381975	1.92	FALSE	0.35	1	1.87	FALSE
CRPC_531.ctDNA	0.4334	NA	2.062	0.48	0.309839	2.12	FALSE	0.51	1.0000 0.8323	2.03	FALSE
CRPC_525.ctDNA	0.2656	NA	3.096	0.51	0.337253	3.41	FALSE	0.52	1.0000 0.7609	3.12	FALSE
CRPC_468.ctDNA_T2	0.7499	NA	2.033	0.73	0.157516	2.12	FALSE	0.74	1	2.04	FALSE
CRPC_468.ctDNA	0.7513	NA	2.017	0.75	0.164491	2.12	FALSE	0.75	1	2.05	FALSE
CRPC_466.ctDNA	0.265	0.4459	2.095	0.27	0.404096	3.57	TRUE	0.29	1	3.25	TRUE
CRPC_463.ctDNA	0.2723	NA	2.05	0.21	0.35096	2.16	FALSE	0.29	1	1.98	FALSE
CRPC_444.ctDNA	0.1828	0.5114	2.424	0.33	0.216497	2.08	FALSE	0.4	1.0000 0.8378	2	FALSE
CRPC_372.ctDNA_T2	0.3294	0.7457	1.968	0.31	0.379217	3.13	TRUE	0.33	1	2.96	TRUE
CRPC_372.ctDNA	0.2728	NA	2.004	0.31	0.544812	3.15	TRUE	0.43	1.0000 0.7487	2.76	TRUE
CRPC_362.ctDNA	0.2294	0.4277	2.124	0.33	0.245054	1.93	FALSE	0.38	1.0000 0.8810	1.95	FALSE
CRPC_342.ctDNA	0.2927	NA	1.807	0.26	0.611981	1.83	FALSE	0.29	1	1.93	FALSE
CRPC_264.ctDNA_T2	0.2026	NA	1.992	0.12	0	4.17	TRUE	0.21	1	3.03	TRUE
CRPC_264.ctDNA	0.1683	0.4373	1.99	0.1	0.422586	4	TRUE	0.3	1	3.41	TRUE
CRPC_22.ctDNA_T2	0.5209	0.5135	2.987	0.62	0.346499	4.27	TRUE	0.57	1	4.11	TRUE
CRPC_22.ctDNA	0.4361	0.5006	2.982	0.65	0.398122	4.27	TRUE	0.54	1	4.17	TRUE
CRPC_17.ctDNA_T2	0.4234	NA	2.069	0.38	0.300129	2.29	FALSE	0.42	1	2.08	FALSE
CRPC_17.ctDNA	0.1525	NA	2.295	0.29	0.305285	2.18	FALSE	0.34	1	2.23	FALSE
CRPC_161.ctDNA	0.3078	NA	2.077	0.35	0.40534	2.22	FALSE	0.32	1	2.09	FALSE

## Sheet: b) ABSOLUTE parameters
Sample	purity	ploidy	Genome.doublings	Coverage.for.80..power	Cancer.DNA.fraction	Subclonal.genome.fraction
CRPC_161.ctDNA	0.35	2.22	0	31	0.38	0.07
CRPC_264.ctDNA	0.1	4	1	155	0.18	0.02
CRPC_342.ctDNA	0.26	1.83	0	42	0.24	0.04
CRPC_362.ctDNA	0.33	1.93	0	31	0.33	0.3
CRPC_372.ctDNA	0.31	3.15	1	43	0.41	0.13
CRPC_444.ctDNA	0.33	2.08	0	33	0.34	0.18
CRPC_463.ctDNA	0.21	2.16	0	55	0.22	0.02
CRPC_466.ctDNA	0.27	3.57	1	50	0.4	0.34
CRPC_468.ctDNA	0.75	2.12	0	12	0.76	0.02
CRPC_525.ctDNA	0.51	3.41	1	26	0.64	0.25
CRPC_531.ctDNA	0.48	2.12	0	18	0.5	0.11
CRPC_554.ctDNA_T2	0.57	1.88	0	14	0.55	0.16
CRPC_554.ctDNA	0.31	1.92	0	34	0.3	0.02
MBC_191.ctDNA	0.63	2.91	1	17	0.72	0.19
MBC_217.ctDNA	0.29	2.08	0	37	0.3	0.03
MBC_284.ctDNA	0.57	3.24	1	20	0.68	0.41
MBC_287.ctDNA	0.24	3.54	1	54	0.36	0.18
MBC_288.ctDNA_T2	0.76	2.08	0	11	0.76	0.03
MBC_291.ctDNA	0.42	3.69	1	34	0.58	0.29
MBC_292.ctDNA	0.22	1.84	0	50	0.2	0.09
MBC_295.ctDNA	0.15	1.9	0	75	0.14	0.06
MBC_299.ctDNA	0.12	3.5	1	118	0.19	0.41
MBC_301.ctDNA	0.51	2.95	1	21	0.61	0.15
MBC_303.ctDNA	0.45	1.82	0	18	0.43	0.09
MBC_307.ctDNA	0.79	3.56	1	17	0.87	0.24
MBC_313.ctDNA	0.27	2.41	0	43	0.31	0.03
MBC_315.ctDNA	0.27	1.89	0	40	0.26	0.03
MBC_317.ctDNA	0.86	1.35	0	6	0.81	0.33
MBC_318.ctDNA	0.68	2.13	0	13	0.69	0.08
MBC_320.ctDNA	0.16	2.05	0	73	0.16	0.03
MBC_321.ctDNA	0.34	4.29	2	45	0.52	0.25
MBC_325.ctDNA	0.53	1.91	0	16	0.52	0.12
MBC_330.ctDNA	0.53	1.96	0	16	0.52	0.13
MBC_331.ctDNA	0.4	1.99	0	21	0.4	0.14
MBC_333.ctDNA	0.12	2.86	1	98	0.17	0.18
MBC_335.ctDNA	0.49	3.51	1	29	0.63	0.31
MBC_336.ctDNA	0.45	2.8	1	26	0.53	0.04
MBC_339.ctDNA	0.32	3.02	1	40	0.41	0.3
MBC_349.ctDNA	0.49	1.9	0	17	0.47	0.16
MBC_8.ctDNA	0.17	3.58	1	76	0.27	0.07
CRPC_17.ctDNA	0.29	2.18	0	38	0.31	0.06
CRPC_22.ctDNA	0.65	4.27	1	26	0.8	0.44
CRPC_264.ctDNA_T2	0.12	4.17	1	128	0.22	0
CRPC_372.ctDNA_T2	0.31	3.13	1	42	0.41	0.1
CRPC_468.ctDNA_T2	0.73	2.12	0	12	0.74	0.02
MBC_191.ctDNA_T2	0.63	2.95	1	18	0.71	0.24
MBC_284.ctDNA_T2	0.11	3.98	1	147	0.19	0.17
MBC_288.ctDNA	0.44	2.09	0	20	0.45	0
MBC_295.ctDNA_T2	0.4	1.86	0	21	0.38	0.09
MBC_303.ctDNA_T2	0.73	1.81	0	11	0.71	0.15
MBC_307.ctDNA_T2	0.67	3.58	1	19	0.78	0.17
MBC_313.ctDNA_T2	0.44	2.41	0	21	0.49	0
MBC_318.ctDNA_T2	0.72	2.16	0	12	0.74	0.05
MBC_325.ctDNA_T2	0.09	2.55	0	165	0.11	0.09
MBC_331.ctDNA_T2	0.35	1.98	0	30	0.35	0.11
MBC_339.ctDNA_T2	0.53	2.96	1	20	0.62	0.39
MBC_349.ctDNA_T2	0.45	1.9	0	18	0.44	0.14
CRPC_17.ctDNA_T2	0.38	2.29	0	28	0.41	0.26
CRPC_22.ctDNA_T2	0.62	4.27	1	27	0.77	0.36
CRPC_161.TM	0.85	2.31	0	11	0.87	0.01
CRPC_264.TM	0.56	4.21	2	30	0.73	0.09
CRPC_342.TM	0.49	1.9	0	17	0.48	0.08
CRPC_362.TM	0.81	1.92	0	10	0.8	0
CRPC_372.TM	0.45	3.28	1	30	0.57	0.03
CRPC_444.TM	0.47	2.08	0	19	0.48	0.26
CRPC_463.TM	0.61	2.14	0	15	0.62	0.04
CRPC_466.TM	0.38	3.22	1	36	0.5	0.28
CRPC_468.TM	0.91	2.09	0	10	0.91	0.03
CRPC_525.TM	0.71	3.34	1	18	0.8	0.23
CRPC_531.TM	0.69	2.11	0	13	0.7	0.07
CRPC_554.TM	0.5	1.93	0	17	0.49	0.05
MBC_191.TM	0.64	2.89	1	17	0.72	0.23
MBC_217.TM	0.38	2.07	0	28	0.39	0.08
MBC_284.TM	0.38	3.26	1	36	0.5	0.01
MBC_287.TM	0.7	3.52	1	19	0.81	0.38
MBC_288.TM	0.73	2.1	0	12	0.74	0.04
MBC_291.TM	0.14	4.17	1	110	0.25	0.31
MBC_292.TM	0.82	1.85	0	9	0.81	0
MBC_295.TM	0.43	1.91	0	20	0.42	0.03
MBC_299.TM	0.73	2.92	1	16	0.79	0.05
MBC_301.TM	0.21	2.74	1	61	0.26	0.05
MBC_303.TM	0.28	1.82	0	39	0.26	0.01
MBC_307.TM	0.86	3.53	1	17	0.92	0.13
MBC_313.TM	0.35	2.39	0	33	0.39	0
MBC_315.TM	0.7	1.95	0	12	0.69	0.01
MBC_317.TM	0.89	1.33	0	6	0.85	0.35
MBC_318.TM	0.25	2.08	0	47	0.25	0.01
MBC_320.TM	0.8	2	0	11	0.8	0.03
MBC_321.TM	0.16	4.11	2	88	0.28	0.15
MBC_325.TM	0.62	1.85	0	13	0.6	0
MBC_330.TM	0.46	1.98	0	19	0.45	0.11
MBC_331.TM	0.59	2	0	14	0.59	0.08
MBC_333.TM	0.85	2.94	1	14	0.89	0.16
MBC_335.TM	0.4	3.47	1	35	0.54	0.01
MBC_336.TM	0.85	2.81	1	13	0.89	0.12
MBC_339.TM	0.58	2.87	1	18	0.67	0.18
MBC_349.TM	0.62	1.93	0	14	0.61	0.24
MBC_8.TM	0.42	3.57	1	35	0.57	0.01
CRPC_17.TM	0.22	2.21	0	53	0.24	0.01
CRPC_22.TM	0.62	4.17	1	27	0.78	0.08

## Sheet: c) TITAN parameters
Sample	Purity	Ploidy	NumClonalClusters	CellularPrevalence	NormalContam
CRPC_161.TM	0.85	2.27	1	1	0.15
CRPC_161.ctDNA	0.32	2.09	1	1	0.68
CRPC_264.TM	0.54	4.02	1	1	0.46
CRPC_264.ctDNA	0.3	3.41	1	1	0.7
CRPC_264.ctDNA_T2	0.21	3.03	1	1	0.79
CRPC_342.TM	0.55	1.95	2	1.0000,0.5166	0.45
CRPC_342.ctDNA	0.29	1.93	1	1	0.71
CRPC_362.TM	0.81	1.78	1	1	0.19
CRPC_362.ctDNA	0.38	1.95	2	1.0000,0.8810	0.62
CRPC_372.TM	0.46	3.03	1	1	0.54
CRPC_372.ctDNA	0.43	2.76	2	1.0000,0.7487	0.57
CRPC_372.ctDNA_T2	0.33	2.96	1	1	0.67
CRPC_444.TM	0.48	1.65	2	1.0000,0.3790	0.52
CRPC_444.ctDNA	0.4	2	2	1.0000,0.8378	0.6
CRPC_463.TM	0.63	1.9	2	1.0000,0.4562	0.37
CRPC_463.ctDNA	0.29	1.98	1	1	0.71
CRPC_466.TM	0.39	2.59	2	1.0000,0.8877	0.61
CRPC_466.ctDNA	0.29	3.25	1	1	0.71
CRPC_468.TM	0.91	1.87	1	1	0.09
CRPC_468.ctDNA	0.75	2.05	1	1	0.25
CRPC_468.ctDNA_T2	0.74	2.04	1	1	0.26
CRPC_525.TM	0.72	2.98	2	1.0000,0.5499	0.28
CRPC_525.ctDNA	0.52	3.12	2	1.0000,0.7609	0.48
CRPC_531.TM	0.7	2.01	1	1	0.3
CRPC_531.ctDNA	0.51	2.03	2	1.0000,0.8323	0.49
CRPC_554.TM	0.51	1.77	2	1.0000,0.3524	0.49
CRPC_554.ctDNA_T2	0.58	1.82	2	1.0000,0.4223	0.42
CRPC_554.ctDNA	0.35	1.87	1	1	0.65
MBC_191.TM	0.65	2.78	2	1.0000,0.6226	0.35
MBC_191.ctDNA	0.65	2.75	2	1.0000,0.5838	0.35
MBC_191.ctDNA_T2	0.64	2.58	2	1.0000,0.5313	0.36
MBC_217.TM	0.37	2.08	2	1.0000,0.7938	0.63
MBC_217.ctDNA	0.32	1.97	1	1	0.68
MBC_284.TM	0.39	3.19	1	1	0.61
MBC_284.ctDNA	0.57	2.76	3	1.0000,0.7965,0.4349	0.43
MBC_284.ctDNA_T2	0.22	1.93	1	1	0.78
MBC_287.TM	0.7	3.27	2	1.0000,0.5325	0.3
MBC_287.ctDNA	0.28	2.91	2	1.0000,0.9016	0.72
MBC_288.TM	0.72	2.02	2	1.0000,0.3958	0.28
MBC_288.ctDNA	0.48	1.92	3	1.0000,0.9040,0.4914	0.52
MBC_288.ctDNA_T2	0.76	1.94	2	1.0000,0.5423	0.24
MBC_291.TM	0.31	3.43	1	1	0.69
MBC_291.ctDNA	0.43	3.5	1	1	0.57
MBC_292.TM	0.82	1.78	1	1	0.18
MBC_292.ctDNA	0.24	1.97	1	1	0.76
MBC_295.TM	0.45	2.1	1	1	0.55
MBC_295.ctDNA	0.19	1.97	1	1	0.81
MBC_295.ctDNA_T2	0.42	1.89	2	1.0000,0.6916	0.58
MBC_299.TM	0.72	2.87	1	1	0.28
MBC_299.ctDNA	0.28	3.45	1	1	0.72
MBC_301.TM	0.44	3.24	1	1	0.56
MBC_301.ctDNA	0.52	2.92	2	1.0000,0.7095	0.48
MBC_303.TM	0.29	1.91	1	1	0.71
MBC_303.ctDNA	0.46	1.78	3	1.0000,0.8748,0.6895	0.54
MBC_303.ctDNA_T2	0.72	1.62	2	1.0000,0.3533	0.28
MBC_307.TM	0.86	3.42	2	1.0000,0.4791	0.14
MBC_307.ctDNA	0.79	3.24	2	1.0000,0.5063	0.21
MBC_307.ctDNA_T2	0.66	3.26	1	1	0.34
MBC_313.TM	0.38	2.41	1	1	0.62
MBC_313.ctDNA	0.29	2.12	1	1	0.71
MBC_313.ctDNA_T2	0.46	2.3	1	1	0.54
MBC_315.TM	0.7	1.84	1	1	0.3
MBC_315.ctDNA	0.27	1.91	1	1	0.73
MBC_317.TM	0.88	1.75	2	1.0000,0.2346	0.12
MBC_317.ctDNA	0.79	1.85	2	1.0000,0.3191	0.21
MBC_318.TM	0.27	1.97	1	1	0.73
MBC_318.ctDNA	0.67	1.91	2	1.0000,0.5219	0.33
MBC_318.ctDNA_T2	0.71	1.92	1	1	0.29
MBC_320.TM	0.81	2.04	2	1.0000,0.4181	0.19
MBC_320.ctDNA	0.19	2.02	1	1	0.81
MBC_321.TM	0.39	3.55	1	1	0.61
MBC_321.ctDNA	0.36	3.7	1	1	0.64
MBC_325.TM	0.61	1.81	1	1	0.39
MBC_325.ctDNA	0.54	1.86	2	1.0000,0.6872	0.46
MBC_325.ctDNA_T2	0.11	2.03	1	1	0.89
MBC_330.TM	0.48	1.95	3	1.0000,0.8937,0.3721	0.52
MBC_330.ctDNA	0.54	1.96	3	1.0000,0.5890,0.3769	0.46
MBC_331.TM	0.59	1.88	3	1.0000,0.8426,0.3326	0.41
MBC_331.ctDNA	0.42	1.93	1	1	0.58
MBC_331.ctDNA_T2	0.37	1.97	2	1.0000,0.8333	0.63
MBC_333.TM	0.84	2.68	2	1.0000,0.3815	0.16
MBC_333.ctDNA	0.21	2.03	1	1	0.79
MBC_335.TM	0.41	3.26	1	1	0.59
MBC_335.ctDNA	0.49	3.46	2	1.0000,0.6386	0.51
MBC_336.TM	0.85	2.7	2	1.0000,0.4756	0.15
MBC_336.ctDNA	0.46	2.74	1	1	0.54
MBC_339.TM	0.59	2.86	2	1.0000,0.5643	0.41
MBC_339.ctDNA	0.43	2.5	2	1.0000,0.7181	0.57
MBC_339.ctDNA_T2	0.53	2.77	2	1.0000,0.5541	0.47
MBC_349.TM	0.61	1.67	2	1.0000,0.4277	0.39
MBC_349.ctDNA	0.49	1.94	2	1.0000,0.7719	0.51
MBC_349.ctDNA_T2	0.46	1.94	3	1.0000,0.9268,0.6660	0.54
MBC_8.TM	0.46	3.42	1	1	0.54
MBC_8.ctDNA	0.26	2.4	2	1.0000,0.7831	0.74
CRPC_17.TM	0.29	2.03	1	1	0.71
CRPC_17.ctDNA_T2	0.42	2.08	1	1	0.58
CRPC_17.ctDNA	0.34	2.23	1	1	0.66
CRPC_22.TM	0.62	3.75	1	1	0.38
CRPC_22.ctDNA_T2	0.57	4.11	1	1	0.43
CRPC_22.ctDNA	0.54	4.17	1	1	0.46
