# Supplementary material for: Scalable whole-exome sequencing of cell-free DNA reveals high concordance with metastatic tumors
Source: Nat Commun. 2017 Nov 6;8:1324. doi: 10.1038/s41467-017-00965-y (PMC5673918; doi:10.1038/s41467-017-00965-y)
Supplement: Supplementary file 9 — Supplementary Data 7 [file 41467_2017_965_MOESM9_ESM.xlsx]

## Sheet: Sheet1
Patient	Relative Time of cfDNA T1	Relative Time of cfDNA T2	Biopsy_site	Histology	ER	PR	HER2
MBC_8	0	NA	liver	carcinoma	low	neg	pos
MBC_191	26	97	skin	IDC	pos	neg	neg
MBC_217	521.435	NA	ovary	ILC	pos	pos	neg
MBC_284	0	51	lymph node	IDC	pos	neg	neg
MBC_287	0	NA	skin	IDC/ILC	neg	neg	neg
MBC_288	-46	-7	breast	IDC	pos	pos	neg
MBC_291	129	NA	liver	carcinoma	pos	pos	pos
MBC_292	0	NA	liver	carcinoma	pos	neg	neg
MBC_295	41.4087	97	liver	carcinoma	pos	pos	neg
MBC_299	84	NA	pleural	carcinoma	pos	neg	neg
MBC_301	1.57949	NA	liver	carcinoma	low	neg	neg
MBC_303	27.6813	83	skin	carcinoma	pos	low	neg
MBC_307	0	42	liver	carcinoma	pos	neg	neg
MBC_313	4	25	liver	carcinoma	pos	pos	neg
MBC_315	0.403403	NA	liver	carcinoma	pos	neg	neg
MBC_317	0.60419	NA	liver	carcinoma	neg	neg	neg
MBC_318	0	35	liver	carcinoma	pos	pos	neg
MBC_320	35	NA	liver	carcinoma	pos	neg	neg
MBC_321	5	NA	breast	carcinoma	neg	neg	neg
MBC_325	19	75	liver	adenocarcinoma	low	neg	neg
MBC_330	0	NA	breast	IDC	neg	neg	neg
MBC_331	0	22	liver	IDC	neg	neg	neg
MBC_333	88	NA	liver	carcinoma	pos	neg	neg
MBC_335	43	NA	liver	carcinoma	pos	pos	neg
MBC_336	27	NA	liver	carcinoma	pos	pos	neg
MBC_339	8	45	breast	carcinoma	low	neg	neg
MBC_349	27	64	liver	carcinoma	pos	neg	neg
CRPC_17	349	373	left ischial	NA	NA	NA	NA
CRPC_22	299	320	left posterior iliac	NA	NA	NA	NA
CRPC_161	90	NA	lymph node	NA	NA	NA	NA
CRPC_264	478	506	right ischial tuberocity	NA	NA	NA	NA
CRPC_342	394.375	NA	lymph node	NA	NA	NA	NA
CRPC_362	341	NA	lymph node	NA	NA	NA	NA
CRPC_372	315.707	378	lymph node	NA	NA	NA	NA
CRPC_444	123	NA	pelvis	NA	NA	NA	NA
CRPC_463	71	NA	bone	NA	NA	NA	NA
CRPC_466	95	NA	right Iliac	NA	NA	NA	NA
CRPC_468	173	187	iliac Crest	NA	NA	NA	NA
CRPC_525	103	NA	left scapula	NA	NA	NA	NA
CRPC_531	61	NA	iliiac	NA	NA	NA	NA
CRPC_554	0	138	pelvis	NA	NA	NA	NA
