# Supplementary material for: Scalable whole-exome sequencing of cell-free DNA reveals high concordance with metastatic tumors
Source: Nat Commun. 2017 Nov 6;8:1324. doi: 10.1038/s41467-017-00965-y (PMC5673918; doi:10.1038/s41467-017-00965-y)
Supplement: Supplementary file 10 — Supplementary Data 8 [file 41467_2017_965_MOESM10_ESM.xlsx]

## Sheet: a) Cancer-associated genes
MBC_SSNV_driver_gene_list	CRPC_SSNV_driver_gene_list	MBC_SCNA_amplification_gene_list	MBC_SCNA_deletion_gene_list	CRPC_SCNA_deletion_gene_list	CRPC_SCNA_deletion_gene_list
ESR1	ACVR1B	CCND1	ATM	AR	CDKN1B
TP53	AKT1	MYC	MAP2K4	MYC	ATM
PIK3CA	AKT2	ERBB2	TP53	MDM4	PTEN
ARID1A	AKT3	MCL1	ARID1A	CCND1	TP53
CDH1	APC	PIK3CA	RB1	MDM2	CHEK2
PTEN	AR	CCNE1	ARID1B	FGFR1	BRCA2
NF1	ARHGAP35	FOXA1	PTEN	PIK3CA	RB1
BRCA1	ARID1A	AKT3	CDKN2A	PIK3CB	CDK12
BRCA2	ARID1B	MDM4	BRCA1	FOXA1
RB1	ATM	MDM2	BRCA2
CDKN2A	ATR	ESR1
GATA3	BRAF
ERBB2	BRCA1
TBX3	BRCA2
FOXA1	CASP8
MAP3K1	CBFB
AKT1	CDH1
AKT2	CDK12
AKT3	CDKN1A
ERBB3	CDKN1B
RUNX1	CDKN2A
MAP2K4	CHD1
PIK3R1	CTCF
ARID1B	CUL4B
KMT2A	EP300
KMT2C	ERBB2
KMT2D	ERBB3
NCOR1	ERF
FGFR1	ESR1
FGFR2	FBXW7
FGFR3	FGFR1
EP300	FGFR2
KRAS	FGFR3
NRAS	FOXA1
HRAS	GATA3
BRAF	GNA11
RAC1	GNAQ
RAF1	GNAS
KMD6A	GNPTAB
CTCF	HIST1H3B
CBFB	HRAS
SF3B1	KMD6A
NCOR2	KMT2A
TBL1XR1	KMT2C
SPEN	KMT2D
CASP8	KRAS
MED12	MAP2K1
MED23	MAP2K4
HIST1H3B	MAP3K1
CUL4B	MED12
STAG2	MED23
MYB	MLH1
GNPTAB	MSH2
ACVR1B	MSH6
PIK3R1	MYB
FBXW7	NCOR1
ARHGAP35	NCOR2
GNA11	NF1
GNAQ	NF2
GNAS	NRAS
MAP2K1	PIK3CA
APC	PIK3CB
ATM	PIK3R1
ATR	PTEN
CDKN1A	RAC1
CDKN1B	RAF1
MLH1	RB1
MSH2	RNF43
MSH6	RSPO2
NF2	RUNX1
AR	SF3B1
	SPEN
	SPOP
	STAG2
	TBL1XR1
	TBX3
	TP53
	ZBTB16
	ZFHX3
	ZNRF3

## Sheet: b) MutSig2CV_MBC_cfDNA
rank	gene	longname	codelen	nnei	nncd	nsil	nmis	nstp	nspl	nind	nnon	npat	nsite	pCV	pCL	pFN	p	q
1	ESR1	estrogen receptor 1	1820	106	0	0	9	0	0	0	9	8	3	4.97978e-09	1e-05	0.0008	1.57518e-12	2.88227e-08
2	TP53	tumor protein p53	1902	418	0	0	4	2	1	1	8	7	8	2.63187e-11	1	0.05	5.94224e-11	5.43655e-07
3	ARID1A	AT rich interactive domain 1A (SWI-like)	6934	200	0	1	1	4	0	1	6	6	6	4.24284e-08	1	0.382	3.16821e-07	0.0019324
4	PIK3CA	phosphoinositide-3-kinase, catalytic, alpha polypeptide	3287	2	0	0	13	0	0	0	13	11	5	0.113849	1e-05	0.11685	1.67196e-05	0.0764838
5	CDH1	cadherin 1, type 1, E-cadherin (epithelial)	2709	38	0	0	0	1	0	2	3	3	3	2.42619e-06	1	0.399	3.37948e-05	0.123676
6	GATA3	GATA binding protein 3	1351	917	0	0	0	0	0	4	4	4	4	2.28266e-05	1	0.205	6.82442e-05	0.208122
7	ITK	IL2-inducible T-cell kinase	1929	73	0	0	3	1	0	0	4	4	4	3.47265e-05	1	0.879	0.000391298	1
8	NME2	non-metastatic cells 2, protein (NM23B) expressed in	478	272	0	0	2	0	0	0	2	2	1	0.00458145	0.019	0.825	0.00090086	1
9	TRPM4	transient receptor potential cation channel, subfamily M, member 4	3780	13	0	0	1	1	0	0	2	2	2	0.00979673	1	0.01	0.00115468	1
10	MGA	MAX gene associated	9290	23	0	1	2	1	0	0	3	2	3	0.135255	0.001	0.6018	0.00134015	1
11	TPRX1	tetra-peptide repeat homeobox 1	1242	851	0	0	2	1	0	0	3	3	2	0.00258577	0.034	0.99	0.001402	1
12	NDUFS2	NADH dehydrogenase (ubiquinone) Fe-S protein 2, 49kDa (NADH-coenzyme Q reductase)	2210	18	0	0	0	0	0	2	2	2	2	0.000250169	1	0.427	0.00140314	1
13	ACSM3	acyl-CoA synthetase medium-chain family member 3	2136	156	0	0	3	0	0	0	3	3	3	0.000147736	1	0.929	0.00145078	1
14	C10orf137	chromosome 10 open reading frame 137	3707	29	0	0	1	0	0	1	2	2	2	0.00173899	NaN	NaN	0.00173899	1
15	CAPN2	calpain 2, (m/II) large subunit	2188	83	0	0	2	0	0	0	2	2	1	0.0183072	0.01	0.8516	0.00175852	1
16	ACIN1	apoptotic chromatin condensation inducer 1	4456	90	1	0	3	1	0	0	4	4	4	0.000244161	1	0.612	0.00227502	1
17	NBEAL1	neurobeachin-like 1	8297	64	0	0	4	0	0	0	4	2	3	0.0367782	0.0064	0.4661	0.00235475	1
18	IL17RC	interleukin 17 receptor C	2456	38	0	0	0	1	0	0	1	1	1	0.00253348	NaN	NaN	0.00253348	1
19	DNAH5	dynein, axonemal, heavy chain 5	14189	36	0	2	4	0	1	0	5	5	4	0.0978193	0.0027	0.7278	0.00260065	1
20	SLC5A11	solute carrier family 5 (sodium/glucose cotransporter), member 11	2090	3	0	0	0	0	0	1	1	1	1	0.00288945	NaN	NaN	0.00288945	1
21	GPR128	G protein-coupled receptor 128	2454	187	0	0	2	0	0	0	2	2	2	0.00387535	1	0.091	0.00327919	1
22	PTEN	phosphatase and tensin homolog (mutated in multiple advanced cancers 1)	1244	959	0	0	2	0	0	3	5	3	5	0.000415635	1	0.651	0.00365165	1
23	LTV1	LTV1 homolog (S. cerevisiae)	1470	4	0	0	0	0	0	1	1	1	1	0.003924	NaN	NaN	0.003924	1
24	FAM135A	family with sequence similarity 135, member A	4706	110	0	0	0	1	0	0	1	1	1	0.00413702	NaN	NaN	0.00413702	1
25	PMFBP1	polyamine modulated factor 1 binding protein 1	3164	76	0	0	2	1	0	0	3	3	3	0.00251963	1	0.165	0.00474824	1
26	SERPINB12	serpin peptidase inhibitor, clade B (ovalbumin), member 12	1240	53	0	0	0	0	0	1	1	1	1	0.00505607	NaN	NaN	0.00505607	1
27	NUP107	nucleoporin 107kDa	2888	25	0	0	0	1	0	0	1	1	1	0.00553356	NaN	NaN	0.00553356	1
28	GPR75	G protein-coupled receptor 75	1626	67	0	0	0	0	0	1	1	1	1	0.00558609	NaN	NaN	0.00558609	1
29	ZNF710	zinc finger protein 710	2011	96	0	0	1	0	0	1	2	2	2	0.000684953	1	0.762	0.00567563	1
30	DAAM1	dishevelled associated activator of morphogenesis 1	3337	12	0	0	0	0	1	0	1	1	1	0.00585709	NaN	NaN	0.00585709	1
31	OBSL1	obscurin-like 1	5919	29	0	0	1	0	0	1	2	2	2	0.011876	1	0.051	0.00613353	1
32	ADAM2	ADAM metallopeptidase domain 2 (fertilin beta)	2290	70	1	0	1	0	2	0	3	1	3	0.1468	0.0051	0.6123	0.00655747	1
33	RMND1	required for meiotic nuclear division 1 homolog (S. cerevisiae)	1524	2	0	0	0	0	0	1	1	1	1	0.00697876	NaN	NaN	0.00697876	1
34	DPPA3	developmental pluripotency associated 3	494	21	0	0	0	0	1	0	1	1	1	0.0070577	NaN	NaN	0.0070577	1
35	UBAP2L	ubiquitin associated protein 2-like	3541	17	0	0	2	0	0	1	3	3	3	0.000893352	1	0.579	0.00716516	1
36	CATSPERG	catsper channel auxiliary subunit gamma	3592	35	0	0	2	0	0	0	2	2	2	0.00092011	1	0.841	0.00735262	1
37	AP3B1	adaptor-related protein complex 3, beta 1 subunit	3390	46	0	0	0	0	1	0	1	1	1	0.00749911	NaN	NaN	0.00749911	1
38	EML5	echinoderm microtubule associated protein like 5	6102	4	1	1	4	0	0	0	4	4	3	0.260054	0.00365	0.0921	0.00755551	1
39	PRCP	prolylcarboxypeptidase (angiotensinase C)	1590	231	0	0	2	0	0	0	2	2	2	0.00926142	1	0.043	0.0079733	1
40	GSS	glutathione synthetase	1473	51	0	1	0	1	0	0	1	1	1	0.00802144	NaN	NaN	0.00802144	1
41	A2M	alpha-2-macroglobulin	4565	4	0	0	0	0	1	0	1	1	1	0.00803387	NaN	NaN	0.00803387	1
42	ATAD5	ATPase family, AAA domain containing 5	5623	6	0	0	0	2	0	0	2	2	2	0.00102235	1	0.923	0.00806187	1
43	FOXP1	forkhead box P1	2267	39	0	0	1	0	0	1	2	2	2	0.00809258	NaN	NaN	0.00809258	1
44	GAL	galanin prepropeptide	390	56	0	0	1	0	0	0	1	1	1	0.00824973	NaN	NaN	0.00824973	1
45	MATN2	matrilin 2	2943	286	0	0	2	0	0	0	2	1	2	0.108085	0.01	0.3211	0.00846304	1
46	ATP2A2	ATPase, Ca++ transporting, cardiac muscle, slow twitch 2	3221	42	0	0	0	1	0	0	1	1	1	0.00862805	NaN	NaN	0.00862805	1
47	SCYL1	SCY1-like 1 (S. cerevisiae)	2497	78	0	0	1	0	0	0	1	1	1	0.00879542	NaN	NaN	0.00879542	1
48	GTF2IRD1	GTF2I repeat domain containing 1	2984	12	0	0	0	1	0	0	1	1	1	0.00916666	NaN	NaN	0.00916666	1
49	HPCA	hippocalcin	594	32	0	0	0	1	0	0	1	1	1	0.0094021	NaN	NaN	0.0094021	1
50	SPRR4	small proline-rich protein 4	244	25	0	0	1	0	0	0	1	1	1	0.00946803	NaN	NaN	0.00946803	1
51	MFHAS1	malignant fibrous histiocytoma amplified sequence 1	3167	709	0	0	3	0	0	0	3	3	3	0.00763441	1	0.088	0.00951728	1
52	PAK7	p21(CDKN1A)-activated kinase 7	2192	43	0	0	0	1	0	0	1	1	1	0.00953748	NaN	NaN	0.00953748	1
53	NCAPG	non-SMC condensin I complex, subunit G	3130	42	0	0	0	1	0	0	1	1	1	0.00980173	NaN	NaN	0.00980173	1
54	TAX1BP1	Tax1 (human T-cell leukemia virus type I) binding protein 1	2434	5	0	0	0	0	0	1	1	1	1	0.00995194	NaN	NaN	0.00995194	1
55	ZNF621	zinc finger protein 621	1336	379	0	0	2	0	0	0	2	2	2	0.00565918	1	0.224	0.0102123	1
56	FAM73A	family with sequence similarity 73, member A	1961	23	0	0	0	1	0	0	1	1	1	0.0103085	NaN	NaN	0.0103085	1
57	AQP1	aquaporin 1 (Colton blood group)	1081	20	0	1	0	0	1	0	1	1	1	0.0104309	NaN	NaN	0.0104309	1
58	COL1A2	collagen, type I, alpha 2	4305	26	0	0	0	0	1	0	1	1	1	0.0106446	NaN	NaN	0.0106446	1
59	FIP1L1	FIP1 like 1 (S. cerevisiae)	1884	49	0	0	2	0	0	0	2	2	2	0.00142083	1	0.424	0.0107365	1
60	ATP6AP1L	ATPase, H+ transporting, lysosomal accessory protein 1-like	691	408	0	0	2	0	0	0	2	1	2	0.148992	0.01	0.9272	0.0111878	1
61	POU2F1	POU class 2 homeobox 1	2292	5	0	0	0	0	1	0	1	1	1	0.011249	NaN	NaN	0.011249	1
62	TP53BP1	tumor protein p53 binding protein 1	6042	26	0	0	1	1	0	0	2	2	2	0.00298995	1	0.46	0.0115119	1
63	IBTK	inhibitor of Bruton agammaglobulinemia tyrosine kinase	4170	39	0	0	0	0	1	0	1	1	1	0.0115305	NaN	NaN	0.0115305	1
64	ALG13	asparagine-linked glycosylation 13 homolog (S. cerevisiae)	3662	0	0	0	0	0	0	1	1	1	1	0.0115873	NaN	NaN	0.0115873	1
65	DGKH	diacylglycerol kinase, eta	3781	54	0	0	0	0	1	0	1	1	1	0.012416	NaN	NaN	0.012416	1
66	CDK5R1	cyclin-dependent kinase 5, regulatory subunit 1 (p35)	924	108	0	0	0	0	0	1	1	1	1	0.0125122	NaN	NaN	0.0125122	1
67	HBD	hemoglobin, delta	454	26	0	0	1	0	0	0	1	1	1	0.0130241	NaN	NaN	0.0130241	1
68	MED17	mediator complex subunit 17	2000	27	0	0	0	0	0	1	1	1	1	0.0130336	NaN	NaN	0.0130336	1
69	DDX5	DEAD (Asp-Glu-Ala-Asp) box polypeptide 5	2021	8	0	0	0	0	1	0	1	1	1	0.0131571	NaN	NaN	0.0131571	1
70	OR4D10	olfactory receptor, family 4, subfamily D, member 10	936	50	0	0	0	1	0	0	1	1	1	0.0133552	NaN	NaN	0.0133552	1
71	WDR49	WD repeat domain 49	2150	37	0	0	1	0	2	0	3	3	3	0.00401806	1	0.28	0.014085	1
72	ASS1	argininosuccinate synthetase 1	1295	73	0	0	0	0	0	1	1	1	1	0.0141203	NaN	NaN	0.0141203	1
73	CNGA3	cyclic nucleotide gated channel alpha 3	2113	128	0	0	2	0	0	0	2	2	2	0.00505765	1	0.316	0.0144782	1
74	SUPT5H	suppressor of Ty 5 homolog (S. cerevisiae)	3384	16	0	0	0	1	0	0	1	1	1	0.0145663	NaN	NaN	0.0145663	1
75	FAM91A1	family with sequence similarity 91, member A1	2611	206	1	0	2	0	0	0	2	1	2	0.203243	0.01	0.827133	0.0146305	1
76	RGS22	regulator of G-protein signaling 22	3903	20	1	0	2	0	0	0	2	2	2	0.155341	1	0.01	0.0146462	1
77	CRYBG3	beta-gamma crystallin domain containing 3	3143	41	0	0	2	0	0	0	2	1	2	0.205347	0.01	0.251867	0.0147608	1
78	LPHN2	latrophilin 2	4288	11	0	0	2	0	0	0	2	2	1	0.208295	0.01	0.9138	0.014943	1
79	TREH	trehalase (brush-border membrane glycoprotein)	1809	506	0	0	2	0	0	0	2	2	2	0.00213125	1	0.409	0.0152406	1
80	IGFBP7	insulin-like growth factor binding protein 7	868	41	0	0	0	1	0	0	1	1	1	0.0153326	NaN	NaN	0.0153326	1
81	C9orf43	chromosome 9 open reading frame 43	1816	25	0	0	0	0	1	0	1	1	1	0.0154612	NaN	NaN	0.0154612	1
82	TAF6L	TAF6-like RNA polymerase II, p300/CBP-associated factor (PCAF)-associated factor, 65kDa	1911	59	0	0	1	0	0	0	1	1	1	0.0155364	NaN	NaN	0.0155364	1
83	MASP1	mannan-binding lectin serine peptidase 1 (C4/C2 activating component of Ra-reactive factor)	3101	10	0	0	0	0	1	0	1	1	1	0.0157659	NaN	NaN	0.0157659	1
84	UBTD1	ubiquitin domain containing 1	692	97	0	0	0	1	0	0	1	1	1	0.015991	NaN	NaN	0.015991	1
85	ZNF326	zinc finger protein 326	1795	47	0	0	1	0	0	0	1	1	1	0.0160047	NaN	NaN	0.0160047	1
86	UBOX5	U-box domain containing 5	3928	45	0	0	1	0	0	0	1	1	1	0.0163361	NaN	NaN	0.0163361	1
87	DZIP1	DAZ interacting protein 1	2680	60	0	0	2	0	0	0	2	2	2	0.00231492	1	0.703	0.0163628	1
88	CACNA1B	calcium channel, voltage-dependent, N type, alpha 1B subunit	7200	40	0	0	2	0	0	0	2	2	2	0.0497381	1	0.029	0.0165008	1
89	GPR126	G protein-coupled receptor 126	3899	73	2	0	0	0	2	0	2	1	2	0.107667	1	0.01	0.0166883	1
90	ZSWIM5	zinc finger, SWIM-type containing 5	3610	27	0	0	0	1	0	0	1	1	1	0.0169779	NaN	NaN	0.0169779	1
91	MUC16	mucin 16, cell surface associated	43858	0	0	1	9	0	0	0	9	6	9	0.653731	0.0032	0.6531	0.0169908	1
92	ATRN	attractin	4426	11	0	0	0	0	1	0	1	1	1	0.0170763	NaN	NaN	0.0170763	1
93	INO80D	INO80 complex subunit D	3120	30	0	0	0	1	0	0	1	1	1	0.0171022	NaN	NaN	0.0171022	1
94	TM4SF1	transmembrane 4 L six family member 1	625	30	0	0	1	0	0	0	1	1	1	0.0172707	NaN	NaN	0.0172707	1
95	MOCS1	molybdenum cofactor synthesis 1	1320	23	0	0	1	0	0	0	1	1	1	0.0182272	NaN	NaN	0.0182272	1
96	IFT140	intraflagellar transport 140 homolog (Chlamydomonas)	4823	9	0	0	2	1	0	0	3	3	3	0.00264123	1	0.556	0.0183209	1
97	CBL	Cas-Br-M (murine) ecotropic retroviral transforming sequence	2781	37	0	0	0	1	0	0	1	1	1	0.0183897	NaN	NaN	0.0183897	1
98	GDF3	growth differentiation factor 3	1103	884	0	0	2	0	0	0	2	2	2	0.056718	1	0.023	0.0184663	1
99	UBD	ubiquitin D	502	100	0	0	1	0	0	0	1	1	1	0.019139	NaN	NaN	0.019139	1
100	MYO10	myosin X	6337	45	1	0	0	0	1	0	1	1	1	0.0191653	NaN	NaN	0.0191653	1

## Sheet: c) MutSig2CV_MBC_TM
rank	gene	longname	codelen	nnei	nncd	nsil	nmis	nstp	nspl	nind	nnon	npat	nsite	pCV	pCL	pFN	p	q
1	ESR1	estrogen receptor 1	1820	1000	0	0	9	0	0	1	10	10	4	7.49904e-12	1e-05	0.01434	2.88658e-15	5.28129e-11
2	TP53	tumor protein p53	1890	199	0	0	4	2	0	0	6	6	6	4.71603e-09	1	0.017	2.3804e-09	2.17759e-05
3	GATA3	GATA binding protein 3	1351	918	0	0	1	0	0	5	6	6	6	4.77103e-08	1	0.475	5.72942e-07	0.00349418
4	PIK3CA	phosphoinositide-3-kinase, catalytic, alpha polypeptide	3287	2	0	0	14	0	0	0	14	12	5	0.0863001	1e-05	0.09462	1.29129e-05	0.0590639
5	ARID1A	AT rich interactive domain 1A (SWI-like)	6934	0	0	0	1	4	0	1	6	6	6	3.47512e-06	1	0.347	1.82546e-05	0.0667974
6	RB1	retinoblastoma 1 (including osteosarcoma)	3716	13	0	0	0	1	0	2	3	3	3	3.07783e-05	1	0.146	7.37114e-05	0.224771
7	CDH1	cadherin 1, type 1, E-cadherin (epithelial)	2709	38	0	0	0	1	0	2	3	3	3	3.93151e-05	1	0.408	0.000205682	0.537595
8	USP36	ubiquitin specific peptidase 36	3444	56	0	0	4	0	0	0	4	3	3	0.006604	0.0087	0.8528	0.000644207	1
9	SMARCAD1	SWI/SNF-related, matrix-associated actin-dependent regulator of chromatin, subfamily a, containing DEAD/H box 1	3179	86	0	0	3	0	0	0	3	3	3	0.00066637	1	0.076	0.000909394	1
10	DLGAP3	discs, large (Drosophila) homolog-associated protein 3	2976	526	0	0	4	0	0	0	4	4	4	0.000176285	1	0.595	0.00169999	1
11	UBAP2L	ubiquitin associated protein 2-like	3534	65	0	0	3	0	0	1	4	4	4	0.000193381	1	0.581	0.00184695	1
12	ZHX1	zinc fingers and homeoboxes 1	2626	269	0	0	2	0	0	1	3	3	3	0.000779315	1	0.259	0.00193238	1
13	SEC23B	Sec23 homolog B (S. cerevisiae)	2380	79	0	0	2	0	0	0	2	2	1	0.0206612	0.01	0.2073	0.00195965	1
14	ZNF160	zinc finger protein 160	2473	14	0	0	3	0	0	0	3	2	3	0.109322	0.0028	0.4067	0.00196897	1
15	C20orf197	chromosome 20 open reading frame 197	385	15	0	0	0	0	0	1	1	1	1	0.00199959	NaN	NaN	0.00199959	1
16	STK11IP	serine/threonine kinase 11 interacting protein	3398	42	0	0	0	1	0	0	1	1	1	0.00200522	NaN	NaN	0.00200522	1
17	GABRR1	gamma-aminobutyric acid (GABA) receptor, rho 1	1476	56	0	0	0	1	0	0	1	1	1	0.0024096	NaN	NaN	0.0024096	1
18	RNF145	ring finger protein 145	2118	19	0	0	2	0	0	0	2	2	1	0.0396136	0.01	0.4736	0.00349937	1
19	MNS1	meiosis-specific nuclear structural 1	1524	1000	0	0	2	0	0	0	2	2	1	0.0430584	0.01	0.1659	0.00376777	1
20	XPC	xeroderma pigmentosum, complementation group C	2814	33	0	0	0	1	0	0	1	1	1	0.00395991	NaN	NaN	0.00395991	1
21	ZFPM2	zinc finger protein, multitype 2	3486	13	0	1	3	0	0	0	3	2	3	0.287378	0.0054	0.1461	0.00399326	1
22	STARD3NL	STARD3 N-terminal like	737	7	0	0	0	0	0	1	1	1	1	0.00399404	NaN	NaN	0.00399404	1
23	WWP2	WW domain containing E3 ubiquitin protein ligase 2	2707	96	0	0	3	0	0	0	3	3	3	0.00106348	1	0.305	0.00408825	1
24	SULT2A1	sulfotransferase family, cytosolic, 2A, dehydroepiandrosterone (DHEA)-preferring, member 1	878	46	0	0	2	0	0	0	2	2	2	0.00121158	1	0.293	0.00434937	1
25	PRCP	prolylcarboxypeptidase (angiotensinase C)	1590	405	0	0	2	1	0	0	3	3	3	0.00119478	1	0.331	0.00461223	1
26	ARHGAP35	glucocorticoid receptor DNA binding factor 1	4520	49	0	0	0	0	1	0	1	1	1	0.00466711	NaN	NaN	0.00466711	1
27	IFNG	interferon, gamma	513	38	0	0	1	0	0	1	2	2	2	0.00182094	1	0.286	0.00480027	1
28	ELOVL5	ELOVL family member 5, elongation of long chain fatty acids (FEN1/Elo2, SUR4/Elo3-like, yeast)	928	243	0	0	2	0	0	0	2	2	2	0.00150063	1	0.173	0.004975	1
29	PTEN	phosphatase and tensin homolog (mutated in multiple advanced cancers 1)	1244	1000	0	0	2	0	0	3	5	3	5	0.000606996	1	0.662	0.00510301	1
30	ULK1	unc-51-like kinase 1 (C. elegans)	3261	11	0	0	1	0	0	1	2	2	2	0.00516885	NaN	NaN	0.00516885	1
31	MFHAS1	malignant fibrous histiocytoma amplified sequence 1	3167	610	0	0	3	0	0	0	3	3	3	0.00722352	1	0.08	0.00520822	1
32	IBTK	inhibitor of Bruton agammaglobulinemia tyrosine kinase	4170	44	0	0	0	0	1	0	1	1	1	0.0052406	NaN	NaN	0.0052406	1
33	OS9	osteosarcoma amplified 9, endoplasmic reticulum lectin	2060	18	0	0	0	0	0	1	1	1	1	0.00549521	NaN	NaN	0.00549521	1
34	TRPM4	transient receptor potential cation channel, subfamily M, member 4	3780	0	0	0	1	1	0	0	2	2	2	0.0696454	1	0.01	0.00601162	1
35	ACSM3	acyl-CoA synthetase medium-chain family member 3	2064	156	0	0	3	0	0	0	3	3	3	0.000733222	1	0.923	0.00602567	1
36	TPRX1	tetra-peptide repeat homeobox 1	1242	46	0	0	0	1	0	0	1	1	1	0.00606074	NaN	NaN	0.00606074	1
37	OR5C1	olfactory receptor, family 5, subfamily C, member 1	962	197	0	0	3	0	0	0	3	1	3	0.195787	0.0044	0.9646	0.0069407	1
38	EFHD2	EF-hand domain family, member D2	737	80	0	0	0	1	0	0	1	1	1	0.00713357	NaN	NaN	0.00713357	1
39	IFT140	intraflagellar transport 140 homolog (Chlamydomonas)	4823	35	0	0	2	1	0	0	3	3	3	0.000907095	1	0.559	0.00726154	1
40	AP3B1	adaptor-related protein complex 3, beta 1 subunit	3389	46	0	0	0	0	1	0	1	1	1	0.00749911	NaN	NaN	0.00749911	1
41	FAM195A	family with sequence similarity 195, member A	499	5	0	0	0	0	0	1	1	1	1	0.0076205	NaN	NaN	0.0076205	1
42	CNOT1	CCR4-NOT transcription complex, subunit 1	7541	17	0	0	0	1	0	0	1	1	1	0.00823343	NaN	NaN	0.00823343	1
43	GPR75	G protein-coupled receptor 75	1623	67	0	0	0	0	0	1	1	1	1	0.00851139	NaN	NaN	0.00851139	1
44	ADAM2	ADAM metallopeptidase domain 2 (fertilin beta)	2290	70	1	0	0	0	2	0	2	1	2	0.118	0.01	0.447	0.00913586	1
45	PCNXL2	pecanex-like 2 (Drosophila)	6546	39	0	0	0	0	1	0	1	1	1	0.00918255	NaN	NaN	0.00918255	1
46	NCAPG	non-SMC condensin I complex, subunit G	3130	42	0	0	0	1	0	0	1	1	1	0.00980173	NaN	NaN	0.00980173	1
47	MED23	mediator complex subunit 23	5178	21	0	0	0	0	2	0	2	2	2	0.0013119	1	0.524	0.0100181	1
48	ATP6AP1L	ATPase, H+ transporting, lysosomal accessory protein 1-like	691	408	0	0	2	0	0	0	2	1	2	0.140574	0.01	0.9324	0.0106375	1
49	C10orf67	chromosome 10 open reading frame 67	576	57	0	0	1	0	0	0	1	1	1	0.0109681	NaN	NaN	0.0109681	1
50	CTNNB1	catenin (cadherin-associated protein), beta 1, 88kDa	2406	66	0	0	2	0	0	0	2	2	2	0.00147965	1	0.999	0.011121	1
51	QSOX1	quiescin Q6 sulfhydryl oxidase 1	2301	20	0	0	2	0	0	0	2	2	2	0.00151858	1	0.717	0.0113741	1
52	CERK	ceramide kinase	1662	83	0	0	0	1	0	0	1	1	1	0.011849	NaN	NaN	0.011849	1
53	TAOK3	TAO kinase 3	2773	3	0	0	0	0	0	1	1	1	1	0.0118699	NaN	NaN	0.0118699	1
54	PANK4	pantothenate kinase 4	2396	8	0	0	0	0	0	1	1	1	1	0.011912	NaN	NaN	0.011912	1
55	NDUFS2	NADH dehydrogenase (ubiquinone) Fe-S protein 2, 49kDa (NADH-coenzyme Q reductase)	2208	18	0	0	0	0	0	1	1	1	1	0.0122032	NaN	NaN	0.0122032	1
56	DGKH	diacylglycerol kinase, eta	3781	22	0	0	0	0	1	0	1	1	1	0.0124845	NaN	NaN	0.0124845	1
57	TSPYL6	TSPY-like 6	1233	70	0	0	1	0	0	0	1	1	1	0.0126525	NaN	NaN	0.0126525	1
58	MUC16	mucin 16, cell surface associated	43858	0	0	1	8	0	0	0	8	5	8	0.918988	0.0017	0.7553	0.0128343	1
59	BRCA2	breast cancer 2, early onset	10361	10	0	0	1	0	1	0	2	2	2	0.00365944	1	0.491	0.0131556	1
60	GTF2IRD1	GTF2I repeat domain containing 1	2984	14	0	0	0	1	0	0	1	1	1	0.0134855	NaN	NaN	0.0134855	1
61	A2M	alpha-2-macroglobulin	4565	4	0	0	0	0	1	0	1	1	1	0.0144943	NaN	NaN	0.0144943	1
62	PCOLCE2	procollagen C-endopeptidase enhancer 2	1280	50	0	0	2	0	0	0	2	2	2	0.00201488	1	0.525	0.0145216	1
63	CDK5R1	cyclin-dependent kinase 5, regulatory subunit 1 (p35)	924	108	0	0	0	0	0	1	1	1	1	0.0148524	NaN	NaN	0.0148524	1
64	UBOX5	U-box domain containing 5	3928	45	0	0	1	0	0	0	1	1	1	0.0149682	NaN	NaN	0.0149682	1
65	C2CD3	C2 calcium-dependent domain containing 3	6108	25	0	0	0	0	1	0	1	1	1	0.0150434	NaN	NaN	0.0150434	1
66	TRIM50	tripartite motif-containing 50	1564	27	0	0	0	1	0	0	1	1	1	0.0155619	NaN	NaN	0.0155619	1
67	SGCA	sarcoglycan, alpha (50kDa dystrophin-associated glycoprotein)	1202	57	1	0	2	0	1	0	3	2	3	0.00219218	1	0.659	0.0156146	1
68	CPLX1	complexin 1	417	18	0	0	1	0	0	0	1	1	1	0.0156746	NaN	NaN	0.0156746	1
69	MASP1	mannan-binding lectin serine peptidase 1 (C4/C2 activating component of Ra-reactive factor)	3101	10	0	0	0	0	1	0	1	1	1	0.0157659	NaN	NaN	0.0157659	1
70	APOC3	apolipoprotein C-III	312	33	0	0	1	0	0	0	1	1	1	0.0165157	NaN	NaN	0.0165157	1
71	MYH4	myosin, heavy chain 4, skeletal muscle	5974	13	0	0	0	1	0	0	1	1	1	0.0167891	NaN	NaN	0.0167891	1
72	LPHN2	latrophilin 2	4288	11	0	0	2	0	0	0	2	2	1	0.254895	0.01	0.9148	0.0177715	1
73	ZNF621	zinc finger protein 621	1336	379	0	0	2	0	0	0	2	2	2	0.00947766	1	0.262	0.0178878	1
74	FOXK2	forkhead box K2	2015	78	0	0	0	0	0	1	1	1	1	0.017965	NaN	NaN	0.017965	1
75	A2ML1	alpha-2-macroglobulin-like 1	4506	19	0	0	0	1	0	0	1	1	1	0.0179803	NaN	NaN	0.0179803	1
76	ANPEP	alanyl (membrane) aminopeptidase (aminopeptidase N, aminopeptidase M, microsomal aminopeptidase, CD13, p150)	2980	83	0	0	0	1	0	0	1	1	1	0.0183875	NaN	NaN	0.0183875	1
77	ASXL2	additional sex combs like 2 (Drosophila)	4352	72	0	0	0	1	0	0	1	1	1	0.0184314	NaN	NaN	0.0184314	1
78	XRN1	5'-3' exoribonuclease 1	5455	0	0	0	0	0	1	0	1	1	1	0.0185792	NaN	NaN	0.0185792	1
79	MREG	melanoregulin	661	220	0	0	1	0	0	0	1	1	1	0.0188486	NaN	NaN	0.0188486	1
80	PTPRC	protein tyrosine phosphatase, receptor type, C	4052	53	0	1	3	0	0	0	3	3	3	0.00924889	1	0.297	0.0190553	1
81	FNBP1	formin binding protein 1	1918	56	0	0	0	0	1	0	1	1	1	0.0193413	NaN	NaN	0.0193413	1
82	GNPAT	glyceronephosphate O-acyltransferase	2550	16	0	0	0	0	1	0	1	1	1	0.0196777	NaN	NaN	0.0196777	1
83	NUDT16L1	nudix (nucleoside diphosphate linked moiety X)-type motif 16-like 1	646	149	0	0	2	0	0	0	2	1	2	0.0870473	0.0247	0.4667	0.0197862	1
84	ASS1	argininosuccinate synthetase 1	1295	104	0	0	0	0	0	1	1	1	1	0.0199117	NaN	NaN	0.0199117	1
85	PKN3	protein kinase N3	2754	11	0	0	0	0	0	1	1	1	1	0.0199465	NaN	NaN	0.0199465	1
86	STK31	serine/threonine kinase 31	3156	18	0	0	1	0	0	0	1	1	1	0.019979	NaN	NaN	0.019979	1
87	CCL22	chemokine (C-C motif) ligand 22	292	224	0	0	0	0	0	1	1	1	1	0.0201478	NaN	NaN	0.0201478	1
88	MAPKAPK2	mitogen-activated protein kinase-activated protein kinase 2	1295	9	0	0	0	0	1	0	1	1	1	0.0205468	NaN	NaN	0.0205468	1
89	ADAM20	ADAM metallopeptidase domain 20	2335	67	0	0	1	0	0	0	1	1	1	0.0206716	NaN	NaN	0.0206716	1
90	TTC14	tetratricopeptide repeat domain 14	2385	153	0	1	0	1	0	0	1	1	1	0.0210034	NaN	NaN	0.0210034	1
91	USP39	ubiquitin specific peptidase 39	1748	153	0	0	2	0	0	0	2	2	2	0.00317073	1	0.257	0.0214144	1
92	HIST2H2AB	histone cluster 2, H2ab	395	15	0	0	1	0	0	0	1	1	1	0.0214239	NaN	NaN	0.0214239	1
93	IRAK2	interleukin-1 receptor-associated kinase 2	1928	11	0	0	0	0	1	0	1	1	1	0.0216076	NaN	NaN	0.0216076	1
94	ACOX2	acyl-Coenzyme A oxidase 2, branched chain	2104	821	0	0	1	0	1	0	2	2	2	0.0105604	1	0.307	0.0225479	1
95	DIP2C	DIP2 disco-interacting protein 2 homolog C (Drosophila)	4817	7	0	0	0	0	1	0	1	1	1	0.023029	NaN	NaN	0.023029	1
96	E2F3	E2F transcription factor 3	1422	54	0	0	0	1	0	0	1	1	1	0.023237	NaN	NaN	0.023237	1
97	PYHIN1	pyrin and HIN domain family, member 1	1540	30	0	0	1	0	0	0	1	1	1	0.0234042	NaN	NaN	0.0234042	1
98	REST	RE1-silencing transcription factor	3308	18	0	0	0	0	0	1	1	1	1	0.0236726	NaN	NaN	0.0236726	1
99	ALG13	asparagine-linked glycosylation 13 homolog (S. cerevisiae)	3662	8	0	0	0	0	0	1	1	1	1	0.0238919	NaN	NaN	0.0238919	1
100	C8orf59	chromosome 8 open reading frame 59	311	10	0	0	1	0	0	0	1	1	1	0.0241706	NaN	NaN	0.0241706	1

## Sheet: d) MutSig2CV_CRPC_cfDNA
rank	gene	longname	codelen	nnei	nncd	nsil	nmis	nstp	nspl	nind	nnon	npat	nsite	pCV	pCL	pFN	p	q
1	TP53	tumor protein p53	1889	126	0	1	2	1	1	1	5	5	5	5.00732e-11	1	0.475	1.23768e-09	2.26447e-05
2	PABPC3	poly(A) binding protein, cytoplasmic 3	1898	257	0	0	0	0	0	2	2	2	1	0.000339006	0.01	0.8242	4.60868e-05	0.421602
3	CTNNB1	catenin (cadherin-associated protein), beta 1, 88kDa	2406	372	0	0	3	0	0	0	3	3	3	5.45125e-06	1	0.32	7.15186e-05	0.436168
4	KRT6B	keratin 6B	1729	222	0	0	3	0	0	0	3	3	3	2.69958e-05	1	0.23	0.000105576	0.482903
5	OR4Q3	olfactory receptor, family 4, subfamily Q, member 3	940	171	0	0	3	0	0	0	3	3	1	0.0121692	0.001	0.58425	0.000149883	0.548453
6	TRIM22	tripartite motif-containing 22	1525	90	0	0	0	1	0	0	1	1	1	0.001	NaN	NaN	0.001	1
7	RELL1	RELT-like 1	981	3	0	0	0	1	0	0	1	1	1	0.00123297	NaN	NaN	0.00123297	1
8	FOXA1	forkhead box A1	1423	288	0	0	0	0	0	2	2	2	2	0.000222649	1	0.895	0.00209511	1
9	RASAL1	RAS protein activator like 1 (GAP1 like)	2495	45	0	0	2	0	0	0	2	2	2	0.00180879	1	0.163	0.0029835	1
10	CDK12	cyclin-dependent kinase 12	4525	151	0	0	1	0	0	3	4	3	4	0.00128674	1	0.194	0.00299127	1
11	KCNE2	potassium voltage-gated channel, Isk-related family, member 2	376	10	0	0	0	1	0	0	1	1	1	0.003579	NaN	NaN	0.003579	1
12	OR2H2	olfactory receptor, family 2, subfamily H, member 2	943	99	0	0	1	0	0	0	1	1	1	0.00453238	NaN	NaN	0.00453238	1
13	TMEM130	transmembrane protein 130	1336	18	0	0	0	0	1	0	1	1	1	0.0047699	NaN	NaN	0.0047699	1
14	TSC1	tuberous sclerosis 1	3579	74	0	0	0	0	1	0	1	1	1	0.00497224	NaN	NaN	0.00497224	1
15	ARAP1	ArfGAP with RhoGAP domain, ankyrin repeat and PH domain 1	4486	69	0	0	1	0	0	1	2	2	2	0.000620409	1	0.53	0.00520221	1
16	ZC3H14	zinc finger CCCH-type containing 14	2662	5	0	0	0	0	0	1	1	1	1	0.00539997	NaN	NaN	0.00539997	1
17	TBRG4	transforming growth factor beta regulator 4	1936	26	0	0	0	1	0	0	1	1	1	0.00556031	NaN	NaN	0.00556031	1
18	RALBP1	ralA binding protein 1	2004	79	0	0	2	0	0	0	2	1	2	0.0698808	0.01	0.312	0.00577644	1
19	ANK1	ankyrin 1, erythrocytic	6294	142	0	1	1	0	1	0	2	2	2	0.000783988	1	0.598	0.00639038	1
20	RPGRIP1	retinitis pigmentosa GTPase regulator interacting protein 1	3955	135	0	0	0	1	0	0	1	1	1	0.0065222	NaN	NaN	0.0065222	1
21	SNX25	sorting nexin 25	2595	639	0	0	0	0	1	0	1	1	1	0.0068862	NaN	NaN	0.0068862	1
22	RSBN1L	round spermatid basic protein 1-like	2571	69	0	0	0	1	0	0	1	1	1	0.00697883	NaN	NaN	0.00697883	1
23	PRKRA	protein kinase, interferon-inducible double stranded RNA dependent activator	1145	487	0	0	0	0	1	0	1	1	1	0.00710333	NaN	NaN	0.00710333	1
24	C19orf25	chromosome 19 open reading frame 25	365	74	0	0	1	0	0	0	1	1	1	0.00739499	NaN	NaN	0.00739499	1
25	CRLS1	cardiolipin synthase 1	941	115	0	0	1	0	0	0	1	1	1	0.00761055	NaN	NaN	0.00761055	1
26	VPS4B	vacuolar protein sorting 4 homolog B (S. cerevisiae)	1375	418	0	0	1	0	1	0	2	2	2	0.000998963	1	0.268	0.00790059	1
27	SPRR2E	small proline-rich protein 2E	223	7	0	0	0	1	0	0	1	1	1	0.00804682	NaN	NaN	0.00804682	1
28	PPP3R1	protein phosphatase 3 (formerly 2B), regulatory subunit B, alpha isoform	533	26	1	0	0	0	1	0	1	1	1	0.00804802	NaN	NaN	0.00804802	1
29	MLLT10	myeloid/lymphoid or mixed-lineage leukemia (trithorax homolog, Drosophila); translocated to, 10	3174	51	0	0	0	1	0	0	1	1	1	0.00806998	NaN	NaN	0.00806998	1
30	RASGRP4	RAS guanyl releasing protein 4	2086	377	0	0	2	0	0	0	2	1	2	0.104695	0.01	0.01234	0.00823103	1
31	RB1	retinoblastoma 1 (including osteosarcoma)	3704	283	0	0	0	0	1	0	1	1	1	0.00827975	NaN	NaN	0.00827975	1
32	MMP9	matrix metallopeptidase 9 (gelatinase B, 92kDa gelatinase, 92kDa type IV collagenase)	2174	153	0	0	0	0	0	1	1	1	1	0.00843332	NaN	NaN	0.00843332	1
33	CYFIP2	cytoplasmic FMR1 interacting protein 2	4026	91	0	0	0	1	0	0	1	1	1	0.00860202	NaN	NaN	0.00860202	1
34	NDUFB3	NADH dehydrogenase (ubiquinone) 1 beta subcomplex, 3, 12kDa	305	36	0	0	1	0	0	0	1	1	1	0.00865337	NaN	NaN	0.00865337	1
35	OR10A5	olfactory receptor, family 10, subfamily A, member 5	954	70	0	0	1	0	0	0	1	1	1	0.0087495	NaN	NaN	0.0087495	1
36	CEP57	centrosomal protein 57kDa	1709	55	0	0	2	0	0	0	2	2	2	0.00114333	1	0.749	0.00888805	1
37	SPAG9	sperm associated antigen 9	4082	119	0	0	0	0	1	0	1	1	1	0.0091878	NaN	NaN	0.0091878	1
38	TRIP11	thyroid hormone receptor interactor 11	6020	13	0	0	0	0	1	0	1	1	1	0.00937638	NaN	NaN	0.00937638	1
39	PSMB11	proteasome (prosome, macropain) subunit, beta type, 11	905	1000	0	0	1	0	0	0	1	1	1	0.00943818	NaN	NaN	0.00943818	1
40	DLL4	delta-like 4 (Drosophila)	2098	625	0	0	2	0	0	0	2	2	2	0.00266935	1	0.343	0.00949361	1
41	MPO	myeloperoxidase	2282	55	0	0	2	0	0	0	2	1	2	0.124684	0.01	0.65915	0.00958462	1
42	PSAP	prosaposin (variant Gaucher disease and variant metachromatic leukodystrophy)	1643	67	0	0	0	0	0	1	1	1	1	0.00978943	NaN	NaN	0.00978943	1
43	IL1RN	interleukin 1 receptor antagonist	627	62	0	0	1	0	0	0	1	1	1	0.0098879	NaN	NaN	0.0098879	1
44	NFKB1	nuclear factor of kappa light polypeptide gene enhancer in B-cells 1 (p105)	3002	49	0	0	0	0	1	0	1	1	1	0.0100707	NaN	NaN	0.0100707	1
45	RAMP1	receptor (G protein-coupled) activity modifying protein 1	455	43	0	0	1	0	0	0	1	1	1	0.01017	NaN	NaN	0.01017	1
46	OR4D2	olfactory receptor, family 4, subfamily D, member 2	923	202	0	0	1	0	0	0	1	1	1	0.01033	NaN	NaN	0.01033	1
47	GALNT3	UDP-N-acetyl-alpha-D-galactosamine:polypeptide N-acetylgalactosaminyltransferase 3 (GalNAc-T3)	1938	84	0	0	1	0	0	0	1	1	1	0.0104904	NaN	NaN	0.0104904	1
48	TMEM170A	transmembrane protein 170A	445	13	0	0	0	0	0	1	1	1	1	0.0104928	NaN	NaN	0.0104928	1
49	OR52N4	olfactory receptor, family 52, subfamily N, member 4	970	91	0	0	1	0	0	0	1	1	1	0.0105322	NaN	NaN	0.0105322	1
50	PAPSS1	3'-phosphoadenosine 5'-phosphosulfate synthase 1	1921	119	0	0	2	0	0	0	2	2	2	0.00140773	1	0.996	0.0106505	1
51	EIF4E1B	eukaryotic translation initiation factor 4E family member 1B	760	68	0	0	1	0	0	0	1	1	1	0.0109925	NaN	NaN	0.0109925	1
52	OSBPL7	oxysterol binding protein-like 7	2690	71	0	0	0	1	0	0	1	1	1	0.0112077	NaN	NaN	0.0112077	1
53	SSRP1	structure specific recognition protein 1	2309	164	0	0	0	0	1	0	1	1	1	0.0112211	NaN	NaN	0.0112211	1
54	RBMX2	RNA binding motif protein, X-linked 2	991	147	0	0	1	0	0	0	1	1	1	0.0113579	NaN	NaN	0.0113579	1
55	ALOX12B	arachidonate 12-lipoxygenase, 12R type	2162	182	0	0	0	1	0	0	1	1	1	0.0116508	NaN	NaN	0.0116508	1
56	CD83	CD83 molecule	634	566	0	0	1	0	0	0	1	1	1	0.0116621	NaN	NaN	0.0116621	1
57	EIF3A	eukaryotic translation initiation factor 3, subunit A	4233	30	0	0	0	0	0	1	1	1	1	0.0118359	NaN	NaN	0.0118359	1
58	SMARCC1	SWI/SNF related, matrix associated, actin dependent regulator of chromatin, subfamily c, member 1	3426	98	0	0	0	0	1	0	1	1	1	0.0123331	NaN	NaN	0.0123331	1
59	IL6ST	interleukin 6 signal transducer (gp130, oncostatin M receptor)	2817	232	0	0	0	0	0	1	1	1	1	0.0124185	NaN	NaN	0.0124185	1
60	PIH1D2	PIH1 domain containing 2	1073	1000	0	0	0	1	0	0	1	1	1	0.0126617	NaN	NaN	0.0126617	1
61	BUB1	BUB1 budding uninhibited by benzimidazoles 1 homolog (yeast)	3354	30	0	0	0	0	1	0	1	1	1	0.0132221	NaN	NaN	0.0132221	1
62	PCNX	pecanex homolog (Drosophila)	7166	27	0	0	0	1	0	0	1	1	1	0.0132563	NaN	NaN	0.0132563	1
63	ITGAX	integrin, alpha X (complement component 3 receptor 4 subunit)	3610	11	0	0	0	0	1	0	1	1	1	0.0136337	NaN	NaN	0.0136337	1
64	DYNC1LI2	dynein, cytoplasmic 1, light intermediate chain 2	1529	893	0	0	1	0	0	0	1	1	1	0.0139746	NaN	NaN	0.0139746	1
65	PAPOLA	poly(A) polymerase alpha	2322	90	0	0	1	0	0	0	1	1	1	0.0139785	NaN	NaN	0.0139785	1
66	GZMK	granzyme K (granzyme 3; tryptase II)	813	273	0	0	0	0	0	1	1	1	1	0.0140125	NaN	NaN	0.0140125	1
67	LDHA	lactate dehydrogenase A	1209	802	0	0	0	0	0	1	1	1	1	0.0142927	NaN	NaN	0.0142927	1
68	PPAT	phosphoribosyl pyrophosphate amidotransferase	1605	263	0	0	1	0	0	0	1	1	1	0.0144341	NaN	NaN	0.0144341	1
69	GPCPD1	glycerophosphocholine phosphodiesterase GDE1 homolog (S. cerevisiae)	2095	125	0	0	1	0	0	0	1	1	1	0.01445	NaN	NaN	0.01445	1
70	MYEOV	myeloma overexpressed gene (in a subset of t(11;14) positive multiple myelomas)	950	1000	0	0	1	0	0	0	1	1	1	0.0147818	NaN	NaN	0.0147818	1
71	FREM2	FRAS1 related extracellular matrix protein 2	9602	34	0	0	0	1	0	0	1	1	1	0.0147976	NaN	NaN	0.0147976	1
72	RABGAP1	RAB GTPase activating protein 1	4290	95	0	0	0	0	1	0	1	1	1	0.0150629	NaN	NaN	0.0150629	1
73	NPM2	nucleophosmin/nucleoplasmin, 2	677	113	0	0	0	1	0	0	1	1	1	0.015201	NaN	NaN	0.015201	1
74	PRR14	proline rich 14	1804	423	0	0	1	0	0	0	1	1	1	0.0152148	NaN	NaN	0.0152148	1
75	ITIH2	inter-alpha (globulin) inhibitor H2	2921	81	0	0	1	0	0	0	1	1	1	0.0154125	NaN	NaN	0.0154125	1
76	TSPYL2	TSPY-like 2	2106	811	0	0	1	0	0	0	1	1	1	0.0154959	NaN	NaN	0.0154959	1
77	ZNF572	zinc finger protein 572	1598	821	0	0	0	0	0	1	1	1	1	0.0156389	NaN	NaN	0.0156389	1
78	DAB2IP	DAB2 interacting protein	3560	240	0	0	1	0	0	0	1	1	1	0.015897	NaN	NaN	0.015897	1
79	PCF11	PCF11, cleavage and polyadenylation factor subunit, homolog (S. cerevisiae)	4728	250	0	0	0	1	0	0	1	1	1	0.0158978	NaN	NaN	0.0158978	1
80	CLPTM1L	CLPTM1-like	1683	117	0	0	1	0	0	0	1	1	1	0.0159711	NaN	NaN	0.0159711	1
81	HLA-DOA	major histocompatibility complex, class II, DO alpha	771	611	0	0	1	0	0	0	1	1	1	0.0162579	NaN	NaN	0.0162579	1
82	USP2	ubiquitin specific peptidase 2	2015	134	0	0	1	0	0	0	1	1	1	0.0166213	NaN	NaN	0.0166213	1
83	HIST1H4B	histone cluster 1, H4b	314	10	0	0	1	0	0	0	1	1	1	0.0171091	NaN	NaN	0.0171091	1
84	RPS15A	ribosomal protein S15a	494	272	0	0	1	0	0	0	1	1	1	0.017233	NaN	NaN	0.017233	1
85	CD300LG	CD300 molecule-like family member g	1142	1000	0	0	1	0	0	0	1	1	1	0.0174262	NaN	NaN	0.0174262	1
86	AP3B1	adaptor-related protein complex 3, beta 1 subunit	3389	46	0	0	1	0	0	0	1	1	1	0.0175504	NaN	NaN	0.0175504	1
87	BATF2	basic leucine zipper transcription factor, ATF-like 2	833	172	0	0	1	0	0	0	1	1	1	0.0178261	NaN	NaN	0.0178261	1
88	NACC2	NACC family member 2, BEN and BTB (POZ) domain containing	1784	40	0	0	1	0	0	0	1	1	1	0.0178606	NaN	NaN	0.0178606	1
89	LMNA	lamin A/C	2060	176	0	0	1	0	0	0	1	1	1	0.0178624	NaN	NaN	0.0178624	1
90	TCF4	transcription factor 4	2092	15	0	0	0	0	0	1	1	1	1	0.017988	NaN	NaN	0.017988	1
91	HRNR	hornerin	8561	34	0	0	0	1	0	0	1	1	1	0.0183299	NaN	NaN	0.0183299	1
92	USPL1	ubiquitin specific peptidase like 1	3311	87	0	0	1	0	0	0	1	1	1	0.0187231	NaN	NaN	0.0187231	1
93	TMEM161B	transmembrane protein 161B	1508	58	0	0	1	0	0	0	1	1	1	0.0189322	NaN	NaN	0.0189322	1
94	CDK10	cyclin-dependent kinase 10	1182	295	0	0	1	0	0	0	1	1	1	0.0190611	NaN	NaN	0.0190611	1
95	ZCCHC7	zinc finger, CCHC domain containing 7	1664	684	0	0	1	0	0	0	1	1	1	0.0192277	NaN	NaN	0.0192277	1
96	CNTN1	contactin 1	3149	53	0	0	0	0	1	0	1	1	1	0.0192321	NaN	NaN	0.0192321	1
97	FAM120A	family with sequence similarity 120A	3533	1	0	0	0	0	1	0	1	1	1	0.0193644	NaN	NaN	0.0193644	1
98	RTN4	reticulon 4	3647	41	0	0	0	0	0	1	1	1	1	0.0195508	NaN	NaN	0.0195508	1
99	SFRP2	secreted frizzled-related protein 2	896	63	0	0	1	0	0	0	1	1	1	0.0196264	NaN	NaN	0.0196264	1
100	MRPL4	mitochondrial ribosomal protein L4	1019	1000	0	0	1	0	0	0	1	1	1	0.0197549	NaN	NaN	0.0197549	1

## Sheet: e) MutSig2CV_CRPC_TM
rank	gene	longname	codelen	nnei	nncd	nsil	nmis	nstp	nspl	nind	nnon	npat	nsite	pCV	pCL	pFN	p	q
1	TP53	tumor protein p53	1889	263	0	0	2	1	1	1	5	5	5	2.56636e-10	1	0.463	5.92401e-09	0.000108386
2	FOXA1	forkhead box A1	1423	288	0	0	2	0	0	2	4	4	4	8.61556e-07	1	0.772	1.28928e-05	0.117943
3	MPP5	membrane protein, palmitoylated 5 (MAGUK p55 subfamily member 5)	2076	3	0	0	0	0	1	2	3	3	3	9.77896e-06	1	0.852	0.000122582	0.747587
4	SPHK2	sphingosine kinase 2	2142	102	0	0	2	0	0	0	2	2	2	0.00246452	1	0.01	0.000535698	1
5	CDK12	cyclin-dependent kinase 12	4525	7	0	0	1	0	1	4	6	4	6	0.000143384	1	0.4	0.00141233	1
6	KRT6B	keratin 6B	1729	222	0	0	2	0	0	0	2	2	2	0.000796913	1	0.216	0.00185606	1
7	AR	androgen receptor (dihydrotestosterone receptor; testicular feminization; spinal and bulbar muscular atrophy; Kennedy disease)	2813	441	0	0	2	0	0	0	2	2	1	0.0255441	0.01	0.0534	0.00236858	1
8	MON2	MON2 homolog (S. cerevisiae)	5290	66	0	0	0	0	1	0	1	1	1	0.00295993	NaN	NaN	0.00295993	1
9	RALBP1	ralA binding protein 1	2004	79	0	0	2	0	0	0	2	1	2	0.0341704	0.01	0.3153	0.00306904	1
10	VPS4B	vacuolar protein sorting 4 homolog B (S. cerevisiae)	1375	418	0	0	1	0	1	0	2	2	2	0.000360326	1	0.257	0.00321717	1
11	RB1	retinoblastoma 1 (including osteosarcoma)	3704	283	0	0	0	0	1	1	2	2	2	0.00079491	1	0.449	0.00333478	1
12	FBXO24	F-box protein 24	1941	108	0	0	2	0	0	0	2	2	2	0.000409783	1	0.613	0.00360604	1
13	PPFIBP2	PTPRF interacting protein, binding protein 2 (liprin beta 2)	2723	59	0	0	0	1	0	0	1	1	1	0.00366661	NaN	NaN	0.00366661	1
14	KCNE2	potassium voltage-gated channel, Isk-related family, member 2	376	10	0	0	0	1	0	0	1	1	1	0.00459613	NaN	NaN	0.00459613	1
15	TSC1	tuberous sclerosis 1	3579	74	0	0	0	0	1	0	1	1	1	0.00462201	NaN	NaN	0.00462201	1
16	IGFBP1	insulin-like growth factor binding protein 1	792	101	0	0	0	0	1	0	1	1	1	0.00496366	NaN	NaN	0.00496366	1
17	RNASEL	ribonuclease L (2',5'-oligoisoadenylate synthetase-dependent)	2246	98	0	1	0	0	1	0	1	1	1	0.00509952	NaN	NaN	0.00509952	1
18	B4GALNT3	beta-1,4-N-acetyl-galactosaminyl transferase 3	3073	10	0	0	0	0	0	1	1	1	1	0.00512162	NaN	NaN	0.00512162	1
19	RCVRN	recoverin	611	331	0	0	2	0	0	0	2	2	2	0.000646159	1	0.891	0.00539185	1
20	ATP11B	ATPase, class VI, type 11B	3650	125	0	0	0	1	0	0	1	1	1	0.00568821	NaN	NaN	0.00568821	1
21	NIPSNAP1	nipsnap homolog 1 (C. elegans)	893	219	0	0	1	0	0	0	1	1	1	0.00581625	NaN	NaN	0.00581625	1
22	PUS7L	pseudouridylate synthase 7 homolog (S. cerevisiae)-like	2138	7	0	0	0	0	0	1	1	1	1	0.00620981	NaN	NaN	0.00620981	1
23	RELL1	RELT-like 1	981	3	0	0	0	1	0	0	1	1	1	0.00621635	NaN	NaN	0.00621635	1
24	DAGLA	diacylglycerol lipase, alpha	3205	204	0	0	0	0	1	0	1	1	1	0.00633358	NaN	NaN	0.00633358	1
25	CYFIP2	cytoplasmic FMR1 interacting protein 2	4026	91	0	0	0	1	0	0	1	1	1	0.00634029	NaN	NaN	0.00634029	1
26	INPP5B	inositol polyphosphate-5-phosphatase, 75kDa	2834	11	0	0	0	0	0	1	1	1	1	0.00651292	NaN	NaN	0.00651292	1
27	MYB	v-myb myeloblastosis viral oncogene homolog (avian)	2346	108	0	0	0	0	0	1	1	1	1	0.00668795	NaN	NaN	0.00668795	1
28	C6orf195	chromosome 6 open reading frame 195	384	73	0	0	1	0	0	0	1	1	1	0.00699567	NaN	NaN	0.00699567	1
29	GLS2	glutaminase 2 (liver, mitochondrial)	1877	460	0	0	0	0	0	1	1	1	1	0.0074147	NaN	NaN	0.0074147	1
30	TXN2	thioredoxin 2	511	14	0	0	0	0	0	1	1	1	1	0.00756345	NaN	NaN	0.00756345	1
31	GZMK	granzyme K (granzyme 3; tryptase II)	813	273	0	0	0	0	0	1	1	1	1	0.00772304	NaN	NaN	0.00772304	1
32	RASGRP4	RAS guanyl releasing protein 4	2086	377	0	0	2	0	0	0	2	1	2	0.0984897	0.01	0.01228	0.00780331	1
33	UQCRC1	ubiquinol-cytochrome c reductase core protein I	1493	187	0	0	0	1	0	0	1	1	1	0.00795954	NaN	NaN	0.00795954	1
34	TTC21A	tetratricopeptide repeat domain 21A	4078	77	0	0	0	0	0	1	1	1	1	0.00802158	NaN	NaN	0.00802158	1
35	PLP2	proteolipid protein 2 (colonic epithelium-enriched)	475	89	0	0	1	0	0	0	1	1	1	0.00805336	NaN	NaN	0.00805336	1
36	CA1	carbonic anhydrase I	816	66	0	0	0	0	1	0	1	1	1	0.00827789	NaN	NaN	0.00827789	1
37	MLLT10	myeloid/lymphoid or mixed-lineage leukemia (trithorax homolog, Drosophila); translocated to, 10	3174	51	0	0	0	1	0	0	1	1	1	0.00836585	NaN	NaN	0.00836585	1
38	IHH	Indian hedgehog homolog (Drosophila)	1246	829	0	0	1	0	0	0	1	1	1	0.00862397	NaN	NaN	0.00862397	1
39	ZDHHC4	zinc finger, DHHC-type containing 4	1061	887	0	0	0	0	0	1	1	1	1	0.00883458	NaN	NaN	0.00883458	1
40	ZNF326	zinc finger protein 326	1795	47	0	0	1	0	0	0	1	1	1	0.00898876	NaN	NaN	0.00898876	1
41	CTNNB1	catenin (cadherin-associated protein), beta 1, 88kDa	2406	153	0	0	2	0	0	0	2	2	2	0.00118225	1	0.399	0.00915102	1
42	SPAG9	sperm associated antigen 9	4082	119	0	0	0	0	1	0	1	1	1	0.00930959	NaN	NaN	0.00930959	1
43	NDUFB3	NADH dehydrogenase (ubiquinone) 1 beta subcomplex, 3, 12kDa	305	36	0	0	1	0	0	0	1	1	1	0.00964472	NaN	NaN	0.00964472	1
44	PSAP	prosaposin (variant Gaucher disease and variant metachromatic leukodystrophy)	1643	550	0	0	0	0	0	1	1	1	1	0.0101019	NaN	NaN	0.0101019	1
45	FGF22	fibroblast growth factor 22	520	32	0	0	1	0	0	0	1	1	1	0.0102167	NaN	NaN	0.0102167	1
46	BMPR2	bone morphogenetic protein receptor, type II (serine/threonine kinase)	3165	12	0	0	0	0	0	1	1	1	1	0.0102592	NaN	NaN	0.0102592	1
47	OR10A5	olfactory receptor, family 10, subfamily A, member 5	954	70	0	0	1	0	0	0	1	1	1	0.0103529	NaN	NaN	0.0103529	1
48	POMGNT1	protein O-linked mannose beta1,2-N-acetylglucosaminyltransferase	2067	81	0	0	1	0	0	0	1	1	1	0.0105057	NaN	NaN	0.0105057	1
49	PPAT	phosphoribosyl pyrophosphate amidotransferase	1605	334	0	0	1	0	0	0	1	1	1	0.0106518	NaN	NaN	0.0106518	1
50	ACSL4	acyl-CoA synthetase long-chain family member 4	2188	282	0	0	1	0	0	1	2	2	2	0.00143261	1	0.302	0.0108137	1
51	ALOX12B	arachidonate 12-lipoxygenase, 12R type	2162	182	0	0	0	1	0	0	1	1	1	0.0108576	NaN	NaN	0.0108576	1
52	SSRP1	structure specific recognition protein 1	2309	164	0	0	0	0	1	0	1	1	1	0.0108735	NaN	NaN	0.0108735	1
53	ADI1	acireductone dioxygenase 1	554	68	0	0	1	0	0	0	1	1	1	0.0108818	NaN	NaN	0.0108818	1
54	UCN	urocortin	384	98	0	0	1	0	0	0	1	1	1	0.0110787	NaN	NaN	0.0110787	1
55	OR2H2	olfactory receptor, family 2, subfamily H, member 2	943	99	0	0	1	0	0	0	1	1	1	0.0111142	NaN	NaN	0.0111142	1
56	FAM65B	family with sequence similarity 65, member B	3305	140	0	0	0	0	1	0	1	1	1	0.0111294	NaN	NaN	0.0111294	1
57	MPO	myeloperoxidase	2282	55	0	0	2	0	0	0	2	1	2	0.151725	0.01	0.65975	0.0113655	1
58	DAZAP2	DAZ associated protein 2	899	785	0	0	0	0	0	1	1	1	1	0.0113858	NaN	NaN	0.0113858	1
59	PAPOLA	poly(A) polymerase alpha	2322	141	0	0	1	0	0	0	1	1	1	0.0115141	NaN	NaN	0.0115141	1
60	COL5A3	collagen, type V, alpha 3	5504	8	0	0	2	0	1	0	3	3	3	0.00778357	1	0.17	0.0118221	1
61	ACAP1	ArfGAP with coiled-coil, ankyrin repeat and PH domains 1	2309	116	0	0	1	0	0	0	1	1	1	0.0119489	NaN	NaN	0.0119489	1
62	C6orf201	chromosome 6 open reading frame 201	1402	1000	0	0	0	0	0	1	1	1	1	0.0122145	NaN	NaN	0.0122145	1
63	ZNF445	zinc finger protein 445	3116	422	0	0	0	0	0	1	1	1	1	0.0122283	NaN	NaN	0.0122283	1
64	PDCD4	programmed cell death 4 (neoplastic transformation inhibitor)	1470	1000	0	0	0	0	0	1	1	1	1	0.0128145	NaN	NaN	0.0128145	1
65	CASR	calcium-sensing receptor (hypocalciuric hypercalcemia 1, severe neonatal hyperparathyroidism)	3287	125	0	0	1	0	0	1	2	2	2	0.001752	1	0.936	0.0128719	1
66	CHRM4	cholinergic receptor, muscarinic 4	1442	62	0	0	1	0	0	0	1	1	1	0.0134569	NaN	NaN	0.0134569	1
67	MYEOV	myeloma overexpressed gene (in a subset of t(11;14) positive multiple myelomas)	950	1000	0	0	1	0	0	0	1	1	1	0.0137706	NaN	NaN	0.0137706	1
68	NEDD4L	neural precursor cell expressed, developmentally down-regulated 4-like	3078	46	0	0	2	0	0	0	2	2	2	0.00195653	1	0.987	0.0141586	1
69	SIAE	sialic acid acetylesterase	1756	37	0	0	0	0	0	1	1	1	1	0.0143786	NaN	NaN	0.0143786	1
70	FABP5	fatty acid binding protein 5 (psoriasis-associated)	422	38	0	0	1	0	0	0	1	1	1	0.0150181	NaN	NaN	0.0150181	1
71	ZNF572	zinc finger protein 572	1598	821	0	0	0	0	0	1	1	1	1	0.0151564	NaN	NaN	0.0151564	1
72	PPP3R1	protein phosphatase 3 (formerly 2B), regulatory subunit B, alpha isoform	533	26	1	0	0	0	1	0	1	1	1	0.0152966	NaN	NaN	0.0152966	1
73	MERTK	c-mer proto-oncogene tyrosine kinase	3072	13	0	0	0	1	0	0	1	1	1	0.0153352	NaN	NaN	0.0153352	1
74	NPM2	nucleophosmin/nucleoplasmin, 2	677	113	0	0	0	1	0	0	1	1	1	0.0155525	NaN	NaN	0.0155525	1
75	USP48	ubiquitin specific peptidase 48	3218	26	0	0	0	0	0	1	1	1	1	0.0155856	NaN	NaN	0.0155856	1
76	ZNF711	zinc finger protein 711	2314	87	0	0	0	0	0	1	1	1	1	0.0158352	NaN	NaN	0.0158352	1
77	ZNF697	zinc finger protein 697	1646	322	0	0	1	0	0	0	1	1	1	0.0162879	NaN	NaN	0.0162879	1
78	RABGAP1	RAB GTPase activating protein 1	4290	95	0	0	0	0	1	0	1	1	1	0.0163395	NaN	NaN	0.0163395	1
79	TMEM170A	transmembrane protein 170A	445	13	0	0	0	0	0	1	1	1	1	0.0167955	NaN	NaN	0.0167955	1
80	MANSC1	MANSC domain containing 1	1308	1000	0	0	0	0	0	1	1	1	1	0.0168191	NaN	NaN	0.0168191	1
81	CD300LG	CD300 molecule-like family member g	1142	1000	0	0	1	0	0	0	1	1	1	0.0169848	NaN	NaN	0.0169848	1
82	MAP3K13	mitogen-activated protein kinase kinase kinase 13	2953	72	0	0	0	1	0	0	1	1	1	0.017046	NaN	NaN	0.017046	1
83	HIST1H4B	histone cluster 1, H4b	314	10	0	0	1	0	0	0	1	1	1	0.0171091	NaN	NaN	0.0171091	1
84	SLC26A3	solute carrier family 26, member 3	2375	159	0	0	0	0	0	1	1	1	1	0.0172941	NaN	NaN	0.0172941	1
85	AP3B1	adaptor-related protein complex 3, beta 1 subunit	3389	46	0	0	1	0	0	0	1	1	1	0.0175504	NaN	NaN	0.0175504	1
86	MGRN1	mahogunin, ring finger 1	1841	139	0	0	1	0	0	0	1	1	1	0.0175652	NaN	NaN	0.0175652	1
87	GABRE	gamma-aminobutyric acid (GABA) A receptor, epsilon	1555	87	0	0	0	1	0	0	1	1	1	0.017863	NaN	NaN	0.017863	1
88	TCHH	trichohyalin	5836	13	0	0	0	0	0	1	1	1	1	0.0178905	NaN	NaN	0.0178905	1
89	TDRKH	tudor and KH domain containing	1738	271	0	0	1	0	0	0	1	1	1	0.0179305	NaN	NaN	0.0179305	1
90	ETV4	ets variant gene 4 (E1A enhancer binding protein, E1AF)	1503	1000	0	0	1	0	0	0	1	1	1	0.0179933	NaN	NaN	0.0179933	1
91	PPP1R13B	protein phosphatase 1, regulatory (inhibitor) subunit 13B	3337	90	0	0	0	0	1	0	1	1	1	0.0181157	NaN	NaN	0.0181157	1
92	LPCAT1	lysophosphatidylcholine acyltransferase 1	1657	97	0	0	0	0	1	0	1	1	1	0.0182301	NaN	NaN	0.0182301	1
93	ITGAX	integrin, alpha X (complement component 3 receptor 4 subunit)	3610	11	0	0	0	0	1	0	1	1	1	0.0183794	NaN	NaN	0.0183794	1
94	TRIM22	tripartite motif-containing 22	1525	90	0	0	0	1	0	0	1	1	1	0.0185165	NaN	NaN	0.0185165	1
95	SLC22A25	solute carrier family 22, member 25	1676	60	0	0	1	0	0	0	1	1	1	0.0186143	NaN	NaN	0.0186143	1
96	TRIP11	thyroid hormone receptor interactor 11	6020	13	0	0	0	0	1	0	1	1	1	0.0188869	NaN	NaN	0.0188869	1
97	DRAM1	DNA-damage regulated autophagy modulator 1	741	222	0	0	1	0	0	0	1	1	1	0.018945	NaN	NaN	0.018945	1
98	IGHMBP2	immunoglobulin mu binding protein 2	3040	638	0	1	0	0	0	1	1	1	1	0.0190258	NaN	NaN	0.0190258	1
99	OXNAD1	oxidoreductase NAD-binding domain containing 1	1149	1000	0	0	1	0	0	0	1	1	1	0.0193986	NaN	NaN	0.0193986	1
100	ABLIM2	actin binding LIM protein family, member 2	2070	51	0	0	1	0	0	0	1	1	1	0.0195801	NaN	NaN	0.0195801	1
